# Supplementary material for: The bud dormancy disconnect: latent buds of grapevine are dormant during summer despite a high metabolic rate
Source: J Exp Bot. 2022 Jan 11;73(7):2061–76. doi: 10.1093/jxb/erac001 (PMC8982382; doi:10.1093/jxb/erac001)
Supplement: erac001_suppl_supplementary_table_S1 [file erac001_suppl_supplementary_table_s1.xlsx]

## Sheet: Legend
Supplemental Table S1. Bud burst, physiological and climate data for 2015 and 2016 Merlot buds grown in Margaret River region (33°47'04″S 115°02'09″E) of Western Australia. (a) Bud burst, days to 50% bud burst (n=50). (b) Respiration and hydration (n=3). (c) Chilling data according to the Positive Daily Chilling Units model. (d) Rainfall.

## Sheet: (a)
Harvest date	Days post solstice	BB50	Control (C) or Hydrogen Cyanamide (HC)
2015-01-28	37	67	C
2015-02-10	50	289	C
2015-02-23	63	273	C
2015-03-11	79	255	C
2015-03-23	91	242	C
2015-04-07	106	74	C
2015-04-28	127	55	C
2015-05-20	149	39	C
2015-06-07	167	47	C
2015-07-07	197	34	C
2015-08-05	226	65	C
2015-09-01	253	13	C
2015-01-28	37	13	HC
2015-02-10	50	17	HC
2015-02-23	63	16	HC
2015-03-11	79	19	HC
2015-03-23	91	21	HC
2015-04-07	106	25	HC
2015-04-28	127	47	HC
2015-05-20	149	28	HC
2015-06-07	167	51	HC
2015-07-07	197	32	HC
2015-08-05	226	81	HC
2015-09-01	253	17	HC
2016-01-06	15	70	C
2016-02-15	55	295	C
2016-05-10	140	46	C
2016-08-10	232	41	C
2016-09-23	276	8	C
2016-01-06	15	49	HC
2016-02-15	55	34	HC
2016-05-10	140	62	HC
2016-08-10	232	31	HC
2016-09-23	276	13	HC

## Sheet: SCA_HID
37	67
50	289
63	273
79	255
91	242
106	74
127	55
149	39
167	47
197	34
226	65
253	13
15	70
55	295
140	46
232	41
276	8
37	13
50	17
63	16
79	19
91	21
106	25
127	47
149	28
167	51
197	32
226	81
253	17
15	49
55	34
140	62
232	31
276	13

## Sheet: SCA_HID1
37	67
50	289
63	273
79	255
91	242
106	74
127	55
149	39
167	47
197	34
226	65
253	13

## Sheet: (b)
	Respiration		Hydration
Harvest date	nmol CO2 .g-1.DW.s-1	nmol O2 .g-1.DW.s-1	H2O g.100gFW-1
2015-01-28	3.97804	5.15387	56.3649
2015-02-10	3.17904	5.34993	50.1358
2015-02-23	3.85394	5.03643	48.7234
2015-03-11	1.78977	3.14178	45.1236
2015-03-23	1.713	2.6329	44.3327
2015-04-07	1.63019	1.99889	42.9197
2015-04-28	0.95294	1.4516	41.6894
2015-05-20	1.02933	1.3635	41.033
2015-06-07	2.4237	1.2019	40.5607
2015-07-07	2.05776	1.57058	40.454
2015-08-05	2.10335	5.18532	41.7611
2015-09-01	3.27218	2.85973	49.7512
2016-01-06	5.43069	-	69.5236
2016-02-15	2.22486	-	49.0124
2016-05-10	0.847785	-	43.2451
2016-08-10	0.921147	-	37.5596
2016-09-23	7.53048	-	57.0822

## Sheet: (c)
	Cumulative PCU		Mean monthly temperature (°C)
Month	2015	2016	2015	2016
Jan	20.5	6	21.1	21.9
Feb	32	35	21.5	20.3
Mar	58	50.5	19.3	19.8
Apr	149	89	16.4	17.5
May	370.5	228.5	13.3	14.5
Jun	540	401.5	13.8	13.1
July	763	692.5	12.8	11.9
Aug	1003.5	963	12.7	11.8
Sep	1218.5	1223	13.3	11.7
Oct	1291	1372	16.5	13.8
Nov	1345	1470	17.9	16.8
Dec	1395	1531.5	18.7	17.8

## Sheet: (d)
	Rainfall (mm.month-1)
	2015	2016
Jan	0.3	94.8
Feb	12	11.6
Mar	50	24.2
Apr	111.2	72
May	149.9	180.2
Jun	117.8	161.4
Jul	164.6	231.2
Aug	130.8	167.2
Sep	77.6	92
Oct	43.4	63
Nov	7.2	18.5
Dec	11	36.6
