# Supplementary material for: The bud dormancy disconnect: latent buds of grapevine are dormant during summer despite a high metabolic rate
Source: J Exp Bot. 2022 Jan 11;73(7):2061–76. doi: 10.1093/jxb/erac001 (PMC8982382; doi:10.1093/jxb/erac001)
Supplement: erac001_suppl_supplementary_table_S2 [file erac001_suppl_supplementary_table_s2.xlsx]

## Sheet: Table legend
Supplemental Table S2. RNA-Seq data statistics describing reads pre- and post -quality control and number of reads that mapped to the genome (effective library size).

## Sheet: QC and mapping statistics
Sample	Raw read pairs	Read pairs after trimming	% reads after trimming	Number of reads mapped to the genome and bias corrected	Percentage reads mapped to the genome and bias correction
S1_2	40701532	40400754	(99.3%)	30850016	0.7636
S1_3	38119718	37586846	(98.6%)	27306844	0.7265
S2_1	36779787	36242245	(98.5%)	18425794	0.508
S2_2	37317608	36871238	(98.8%)	25205178	0.6836
S2_3	36627188	36198023	(98.8%)	20740377	0.573
S3_2	34016785	33507143	(98.5%)	2.17796e+07	0.6486
S3_3	37741122	37152373	(98.4%)	2.75708e+07	0.7421
S3_4	32792978	32581041	(99.4%)	20456182	0.6276
S4_1	36578236	36105985	(98.7%)	2.46315e+07	0.7346
S4_3	39069317	38443425	(98.4%)	23946172	0.7128
S4_4	38766407	38173802	(98.5%)	28097774	0.7204
S6_1	43291212	42638193	(98.5%)	32362387	0.7592
S6_2	35709832	35225698	(98.6%)	28391914	0.8063
S6_4	38276121	37673482	(98.4%)	30967602	0.8224
S9_1	33625865	33071342	(98.4%)	26867158	0.8124
S9_2	34026165	33704087	(99.1%)	26289188	0.78
S9_4	32625599	32155438	(98.6%)	24058699	0.7492
