# Supplementary material for: The bud dormancy disconnect: latent buds of grapevine are dormant during summer despite a high metabolic rate
Source: J Exp Bot. 2022 Jan 11;73(7):2061–76. doi: 10.1093/jxb/erac001 (PMC8982382; doi:10.1093/jxb/erac001)
Supplement: erac001_suppl_supplementary_table_S3 [file erac001_suppl_supplementary_table_s3.xlsx]

## Sheet: Table Legend
Supplemental Table S3. Number of genes differentially expressed (FDR ≤ 0.01, log2FC |1|) in developmental comparisons from grapevine buds sampled from summer to spring in the Margaret River region of Western Australia in 2015. Comparisons are developmental transition for April/ February, June/ April and Sept/ June sampling dates (NCBI BioProject ID PRJNA575976, http://www.ncbi.nlm.nih.gov/bioproj…

## Sheet: DE Genes FC1; FDR<0.01
	Feb.April	April.June	June.Sept	Pfam	Panther	KOG	ec	KO	GO	Best.hit.arabi.name	arabi.symbol	arabi.defline
VIT_200s0179g00340	NA	NA	11.0057	PF16211,PF00125	PTHR23430	KOG1757		K11251	GO:0003677	AT3G54560.1	HTA11	histone H2A 11
VIT_213s0067g02930	NA	NA	10.6213	PF03330,PF01357	PTHR31867,PTHR31867:SF22					AT2G40610.1	ATEXP8,ATEXPA8,ATHEXP ALPHA 1.11,EXP8,EXPA8	expansin A8
VIT_205s0102g00030	NA	NA	10.1138	PF13962,PF12796	PTHR24177,PTHR24177:SF36	KOG4412				AT4G03500.1		Ankyrin repeat family protein
VIT_201s0011g05220	NA	NA	10.0469	PF08241,PF13489	PTHR10108,PTHR10108:SF793	KOG1269	2.1.1.103	K05929	GO:0008168,GO:0008152	AT3G18000.1	NMT1,PEAMT,XPL1	S-adenosyl-L-methionine-dependent methyltransferases superfamily protein
VIT_217s0000g06210	NA	NA	9.96879	PF02704	PTHR23201,PTHR23201:SF21					AT1G74670.1		Gibberellin-regulated family protein
VIT_214s0108g00440	NA	NA	9.93966	PF03953,PF00091	PTHR11588,PTHR11588:SF101			K07374	GO:0003924,GO:0007017,GO:0005874	AT1G50010.1	TUA2	tubulin alpha-2 chain
VIT_201s0011g05200	NA	NA	9.87533	PF13489,PF08241	PTHR10108,PTHR10108:SF793	KOG1269	2.1.1.103		GO:0008168,GO:0008152	AT1G73600.1		S-adenosyl-L-methionine-dependent methyltransferases superfamily protein
VIT_205s0062g01260	NA	NA	9.87386	PF14368	PTHR33122,PTHR33122:SF5					AT5G48490.1		Bifunctional inhibitor/lipid-transfer protein/seed storage 2S albumin superfamily protein
VIT_211s0103g00190	NA	NA	9.73894		PTHR11716,PTHR11716:SF54		3.1.1.4	K01047	GO:0016042,GO:0005509,GO:0004623	AT2G06925.1	ATSPLA2-ALPHA,PLA2-ALPHA	Phospholipase A2 family protein
VIT_204s0008g01080	NA	NA	9.7084	PF13178,PF00612	PTHR32295,PTHR32295:SF6				GO:0005515	AT2G26180.1	IQD6	IQ-domain 6
VIT_205s0077g02330	NA	NA	9.69342		PTHR35549,PTHR35549:SF1					AT3G06880.1		Transducin/WD40 repeat-like superfamily protein
VIT_218s0122g00980	NA	NA	9.64399	PF07983,PF00332	PTHR32227,PTHR32227:SF89		3.2.1.39		GO:0005975,GO:0004553	AT4G26830.1		O-Glycosyl hydrolases family 17 protein
VIT_207s0129g01080	NA	NA	9.59145	PF00307,PF03271	PTHR10623,PTHR10623:SF15	KOG3000			GO:0005515,GO:0008017	AT5G67270.1	ATEB1C,ATEB1H1,EB1C	end binding protein 1C
VIT_214s0006g02915	NA	NA	9.58933	PF14368	PTHR33122,PTHR33122:SF5					AT5G48490.1		Bifunctional inhibitor/lipid-transfer protein/seed storage 2S albumin superfamily protein
VIT_217s0053g00990	NA	NA	9.58015	PF03330,PF01357	PTHR31867					AT2G03090.1	ATEXP15,ATEXPA15,ATHEXP ALPHA 1.3,EXP15,EXPA15	expansin A15
VIT_212s0121g00230	NA	NA	9.57689	PF14310,PF00933,PF01915	PTHR30620,PTHR30620:SF40		3.2.1.55,3.2.1.37	K15920	GO:0005975,GO:0004553	AT5G64570.1	ATBXL4,XYL4	beta-D-xylosidase 4
VIT_207s0005g01030	NA	NA	9.57125	PF13632,PF14570	PTHR13301,PTHR13301:SF58		2.4.2.24	K00770		AT1G02730.1	ATCSLD5,CSLD5,SOS6	cellulose synthase-like D5
VIT_217s0000g04740	NA	NA	9.56268	PF12341	PTHR19932,PTHR19932:SF10	KOG1274		K11274		AT3G42660.1		transducin family protein / WD-40 repeat family protein
VIT_204s0023g03360	NA	NA	9.53044		PTHR28039,PTHR28039:SF2					AT5G66230.1		Chalcone-flavanone isomerase family protein
VIT_200s0499g00020	NA	NA	9.51865		PTHR34124,PTHR34124:SF2					AT5G16250.1
VIT_210s0003g05480	NA	NA	9.47107	PF03765,PF00650	PTHR23324,PTHR23324:SF48	KOG1471				AT1G30690.2		Sec14p-like phosphatidylinositol transfer family protein
VIT_205s0020g00420	NA	NA	9.40325	PF13229,PF12708	PTHR31375,PTHR31375:SF26		3.2.1.15			AT1G48100.1		Pectin lyase-like superfamily protein
VIT_204s0069g00990	NA	NA	9.34065		PTHR34367,PTHR34367:SF1					AT5G37010.1
VIT_206s0004g01690	NA	NA	9.30909	PF00125	PTHR11426	KOG1745		K11253	GO:0003677,GO:0000786	AT5G10390.1		Histone superfamily protein
VIT_212s0121g00380	NA	NA	9.29753	PF14310,PF01915,PF00933	PTHR30620,PTHR30620:SF40		3.2.1.55,3.2.1.37		GO:0005975,GO:0004553	AT5G64570.1	ATBXL4,XYL4	beta-D-xylosidase 4
VIT_207s0005g00740	NA	NA	9.29465	PF00759	PTHR22298,PTHR22298:SF55		3.2.1.4		GO:0005975,GO:0004553	AT4G02290.1	AtGH9B13,GH9B13	glycosyl hydrolase 9B13
VIT_200s0187g00160	NA	NA	6.77694
VIT_208s0007g05860	NA	NA	9.13549	PF02704	PTHR23201,PTHR23201:SF8					AT1G74670.1		Gibberellin-regulated family protein
VIT_213s0064g01750	NA	NA	9.1264	PF00232	PTHR10353,PTHR10353:SF44		3.2.1.21		GO:0005975,GO:0004553	AT2G44480.1	BGLU17	beta glucosidase 17
VIT_216s0050g01620	NA	NA	9.10574	PF00005,PF01061	PTHR19241,PTHR19241:SF290	KOG0061	3.6.3.25		GO:0016887,GO:0005524,GO:0016020	AT5G52860.1		ABC-2 type transporter family protein
VIT_201s0026g02770	NA	NA	9.04519	PF00249	PTHR10641,PTHR10641:SF626			K09422		AT3G01140.1	AtMYB106,MYB106,NOK	myb domain protein 106
VIT_202s0025g04000	NA	NA	9.0347	PF03514	PTHR31636,PTHR31636:SF16					AT1G63100.1		GRAS family transcription factor
VIT_208s0058g00540	NA	NA	8.97178	PF08263,PF00560,PF13855,PF07714	PTHR27008,PTHR27008:SF3	KOG1187	2.7.11.1		GO:0005515,GO:0006468,GO:0004672	AT3G51740.1	IMK2	inflorescence meristem receptor-like kinase 2
VIT_213s0084g00090	NA	NA	8.95769	PF00892	PTHR31218,PTHR31218:SF19				GO:0016021,GO:0016020,GO:0022857	AT5G07050.1		nodulin MtN21 /EamA-like transporter family protein
VIT_217s0000g04330	NA	NA	8.93882	PF00225	PTHR24115,PTHR24115:SF372	KOG0242	3.6.4.4	K10401	GO:0008017,GO:0007018,GO:0005524,GO:0003777,GO:0005871	AT1G18550.1		ATP binding microtubule motor family protein
VIT_206s0061g01380	NA	NA	8.91256	PF07876	PTHR33178,PTHR33178:SF4					AT5G22580.1		Stress responsive A/B Barrel Domain
VIT_218s0001g07340	NA	NA	8.91192	PF14543	PTHR13683,PTHR13683:SF259	KOG1339	3.4.23.12		GO:0006508,GO:0004190	AT1G09750.1		Eukaryotic aspartyl protease family protein
VIT_204s0008g06670	NA	NA	8.87978	PF02298	PTHR33021,PTHR33021:SF8				GO:0009055	AT2G25060.1	AtENODL14,ENODL14	early nodulin-like protein 14
VIT_211s0052g00750	NA	NA	8.84856	PF00450	PTHR11802,PTHR11802:SF29	KOG1282		K16296	GO:0006508,GO:0004185	AT3G12203.1	scpl17	serine carboxypeptidase-like 17
VIT_217s0000g10370	NA	NA	8.80894		PTHR38398,PTHR38398:SF1					AT5G50335.1
VIT_204s0008g02570	NA	NA	8.80583	PF08784	PTHR13989,PTHR13989:SF20	KOG3108		K10739		AT2G24490.1	ATRPA2,ATRPA32A,ROR1,RPA2,RPA32A	replicon protein A2
VIT_201s0127g00400	NA	NA	8.70943	PF00295	PTHR31375,PTHR31375:SF46		3.2.1.15		GO:0005975,GO:0004650	AT1G60590.1		Pectin lyase-like superfamily protein
VIT_219s0014g02740	NA	NA	8.686		PTHR33357					AT3G15353.1	ATMT3,MT3	metallothionein 3
VIT_218s0001g11710	NA	NA	8.68157	PF01716	PTHR34058,PTHR34058:SF1			K02716	GO:0042549,GO:0019898,GO:0015979,GO:0009654,GO:0009523,GO:0005509	AT3G50820.1	OEC33,PSBO-2,PSBO2	photosystem II subunit O-2
VIT_203s0088g00490	NA	NA	8.67732		PTHR34775,PTHR34775:SF3					AT2G16270.1
VIT_205s0165g00260	NA	4.91492	-2.95356	PF12796,PF13962	PTHR24177,PTHR24177:SF25					AT4G03440.1		Ankyrin repeat family protein
VIT_201s0146g00220	NA	4.60681	2.72293	PF00462	PTHR10168,PTHR10168:SF62	KOG1752	1.8.1.9	K03676	GO:0045454,GO:0015035,GO:0009055	AT3G02000.1	ROXY1	Thioredoxin superfamily protein
VIT_214s0066g01650	NA	NA	8.66309	PF00892	PTHR31218,PTHR31218:SF64				GO:0016021,GO:0016020,GO:0022857	AT3G28050.1		nodulin MtN21 /EamA-like transporter family protein
VIT_205s0077g00880	NA	NA	8.60978	PF00141	PTHR31235,PTHR31235:SF15		1.11.1.7	K00430	GO:0055114,GO:0020037,GO:0006979,GO:0004601	AT3G17070.1		Peroxidase family protein
VIT_218s0072g00360	NA	NA	8.60103		PTHR33621,PTHR33621:SF2					AT1G76740.1
VIT_202s0025g01220	NA	NA	8.5904	PF00505	PTHR13711,PTHR13711:SF228	KOG0381		K09273		AT4G11080.1		HMG (high mobility group) box protein
VIT_215s0107g00320	NA	NA	8.54445	PF00400	PTHR19918			K03363	GO:0005515	AT4G33270.1	CDC20.1	Transducin family protein / WD-40 repeat family protein
VIT_205s0020g01270	NA	NA	8.52398	PF12348	PTHR21567,PTHR21567:SF35	KOG2933				AT4G15830.1		ARM repeat superfamily protein
VIT_214s0128g00440	NA	NA	8.51938		PTHR35728					AT3G05330.1	ATN,ATTAN	cyclin family
VIT_211s0016g01320	NA	NA	8.5126	PF00249	PTHR10641,PTHR10641:SF508	KOG0048		K09422		AT5G35550.1	ATMYB123,ATTT2,MYB123,TT2	Duplicated homeodomain-like superfamily protein
VIT_202s0154g00310	NA	NA	8.51129	PF14547	PTHR31731,PTHR31731:SF25					AT1G62500.1		Bifunctional inhibitor/lipid-transfer protein/seed storage 2S albumin superfamily protein
VIT_212s0059g02180	NA	NA	8.47914	PF01554	PTHR11206,PTHR11206:SF88	KOG1347		K03327	GO:0055085,GO:0016020,GO:0015297,GO:0015238,GO:0006855	AT3G21690.1		MATE efflux family protein
VIT_209s0002g06110	NA	NA	8.46539	PF00641	PTHR23111,PTHR23111:SF34	KOG4198			GO:0008270	AT3G15680.1		Ran BP2/NZF zinc finger-like superfamily protein
VIT_218s0001g02060	NA	NA	8.4597	PF02984,PF00134	PTHR10177,PTHR10177:SF203	KOG0654		K06627	GO:0005634	AT1G44110.1	CYCA1;1	Cyclin A1;1
VIT_218s0001g15420	NA	NA	8.4471	PF03547	PTHR31752,PTHR31752:SF8				GO:0055085,GO:0016021	AT1G77110.1	PIN6	Auxin efflux carrier family protein
VIT_203s0038g02010	NA	NA	8.40034	PF01425	PTHR11895,PTHR11895:SF97	KOG1211			GO:0016884	AT4G34880.1		Amidase family protein
VIT_201s0011g04030	NA	NA	8.39734	PF02453	PTHR10994,PTHR10994:SF85					AT3G18260.1		Reticulon family protein
VIT_207s0191g00240	NA	NA	8.30949	PF00010	PTHR11969,PTHR11969:SF19				GO:0046983	AT1G72210.1		basic helix-loop-helix (bHLH) DNA-binding superfamily protein
VIT_205s0020g03650	NA	NA	8.30583	PF07911	PTHR33108,PTHR33108:SF2					AT3G22540.1		Protein of unknown function (DUF1677)
VIT_202s0025g00260	NA	NA	8.28762	PF12708	PTHR31339,PTHR31339:SF7					AT3G61490.3		Pectin lyase-like superfamily protein
VIT_202s0012g02820	NA	NA	8.26025	PF00067	PTHR24298,PTHR24298:SF132	KOG0156	1.14.13.152		GO:0055114,GO:0020037,GO:0016705,GO:0005506	AT2G45550.1	CYP76C4	cytochrome P450, family 76, subfamily C, polypeptide 4
VIT_203s0038g02060	NA	NA	8.24349	PF03018	PTHR21495,PTHR21495:SF71					AT2G21100.1		Disease resistance-responsive (dirigent-like protein) family protein
VIT_215s0046g02000	NA	NA	8.23727	PF12708	PTHR31339,PTHR31339:SF7					AT3G61490.3		Pectin lyase-like superfamily protein
VIT_219s0090g01600	NA	NA	8.22101	PF00225,PF06548	PTHR24115,PTHR24115:SF529	KOG4280	3.6.4.4		GO:0008017,GO:0007018,GO:0005524,GO:0003777,GO:0005871	AT3G20150.1		Kinesin motor family protein
VIT_200s1365g00010	NA	NA	8.21509	PF00307	PTHR19961,PTHR19961:SF25				GO:0005515	AT5G48460.1		Actin binding Calponin homology (CH) domain-containing protein
VIT_206s0004g07680	NA	NA	8.18743	PF07690	PTHR21576,PTHR21576:SF11				GO:0055085,GO:0016021	AT2G30300.1		Major facilitator superfamily protein
VIT_201s0127g00800	NA	NA	8.16985	PF13450	PTHR10742,PTHR10742:SF288	KOG0029	1.5.3.14,1.5.3.15	K13366		AT5G13700.1	APAO,ATPAO1,PAO1	polyamine oxidase 1
VIT_217s0000g02590	NA	NA	8.15799	PF07732,PF00394,PF07731	PTHR11709,PTHR11709:SF83		1.10.3.2	K05909	GO:0005507,GO:0055114,GO:0016491	AT1G18140.1	ATLAC1,LAC1	laccase 1
VIT_200s0245g00040	NA	NA	6.33581
VIT_208s0007g07490	NA	NA	8.13287		PTHR12794,PTHR12794:SF2				GO:0005681,GO:0000398,GO:0000387	AT1G54385.1		ARM repeat superfamily protein
VIT_217s0000g03290	NA	NA	8.12658	PF11995,PF00225	PTHR24115,PTHR24115:SF522	KOG0242	3.6.4.4	K11498	GO:0008017,GO:0007018,GO:0005524,GO:0003777,GO:0005871	AT1G18370.1	ATNACK1,HIK,NACK1	ATP binding microtubule motor family protein
VIT_207s0104g01810	NA	NA	8.07615	PF02798,PF00043	PTHR11260,PTHR11260:SF263	KOG0867	2.5.1.18		GO:0005515	AT3G62760.1	ATGSTF13	Glutathione S-transferase family protein
VIT_209s0002g08680	NA	NA	8.07485	PF13962	PTHR24177,PTHR24177:SF14					AT5G51160.1		Ankyrin repeat family protein
VIT_200s1404g00010	NA	NA	8.07155	PF00514,PF00612	PTHR13140			K16743	GO:0005515	AT4G21820.1		binding;calmodulin binding
VIT_212s0028g03330	NA	NA	8.06583	PF06886,PF12214	PTHR14326,PTHR14326:SF17			K16812	GO:0060236,GO:0032147,GO:0005874,GO:0005819	AT1G03780.2	TPX2	targeting protein for XKLP2
VIT_211s0052g01650	NA	NA	8.03615	PF00188	PTHR10334,PTHR10334:SF229	KOG3017				AT4G25780.1		CAP (Cysteine-rich secretory proteins, Antigen 5, and Pathogenesis-related 1 protein) superfamily protein
VIT_210s0003g05680	NA	NA	8.02558		PTHR31342,PTHR31342:SF11					AT3G25690.2	CHUP1	Hydroxyproline-rich glycoprotein family protein
VIT_202s0025g02690	NA	NA	8.02055	PF00612,PF13178	PTHR32295,PTHR32295:SF21				GO:0005515	AT4G00820.1	iqd17	IQ-domain 17
VIT_203s0063g00860	NA	NA	8.01104	PF00450	PTHR11802,PTHR11802:SF78		3.4.16.6	K16297	GO:0006508,GO:0004185	AT3G63470.1	scpl40	serine carboxypeptidase-like 40
VIT_200s0259g00025	NA	NA	-2.66478
VIT_200s0259g00050	NA	NA	-4.9807
VIT_202s0012g00990	NA	NA	7.99971	PF06943	PTHR31747,PTHR31747:SF1					AT1G32540.1	LOL1	lsd one like 1
VIT_212s0057g00200	NA	NA	7.99939	PF00635	PTHR10809,PTHR10809:SF48	KOG0439			GO:0005789	AT4G21450.1		PapD-like superfamily protein
VIT_217s0000g09810	NA	NA	7.99332	PF00544	PTHR31683,PTHR31683:SF28		4.2.2.2	K01728		AT1G67750.1		Pectate lyase family protein
VIT_211s0016g03020	NA	NA	7.98839	PF01095	PTHR31321,PTHR31321:SF17		3.1.1.11		GO:0042545,GO:0030599,GO:0005618	AT5G19730.1		Pectin lyase-like superfamily protein
VIT_205s0102g00830	NA	NA	7.98067	PF04578,PF13968	PTHR31325,PTHR31325:SF0					AT5G45540.1		Protein of unknown function (DUF594)
VIT_213s0064g01740	NA	NA	7.95552	PF00232	PTHR10353,PTHR10353:SF44		3.2.1.21		GO:0005975,GO:0004553	AT2G44480.1	BGLU17	beta glucosidase 17
VIT_201s0010g02240	NA	NA	7.9498	PF06886	PTHR31358,PTHR31358:SF12					AT1G70950.1		TPX2 (targeting protein for Xklp2) protein family
VIT_204s0008g04260	NA	NA	7.94907	PF02984,PF00134	PTHR10177,PTHR10177:SF212	KOG0654		K06627	GO:0005634	AT5G11300.1	CYC2BAT,CYC3B,CYCA2;2	mitotic-like cyclin 3B from Arabidopsis
VIT_209s0018g01630	NA	NA	7.93957	PF01167	PTHR16517,PTHR16517:SF27	KOG2502				AT1G16070.2	AtTLP8,TLP8	tubby like protein 8
VIT_214s0068g00270	NA	NA	7.90022		PTHR36747					AT3G02120.1		hydroxyproline-rich glycoprotein family protein
VIT_201s0146g00215	NA	NA	7.89074	PF01190	PTHR31614,PTHR31614:SF6					AT5G13140.1		Pollen Ole e 1 allergen and extensin family protein
VIT_207s0151g00340	NA	NA	7.88429	PF01740,PF00916	PTHR11814,PTHR11814:SF60				GO:0016021,GO:0015116,GO:0008272,GO:0055085,GO:0016020,GO:0008271,GO:0009507	AT3G51895.1	AST12,SULTR3;1	sulfate transporter 3;1
VIT_200s0516g00020	NA	NA	7.86524	PF12763,PF00350,PF16880	PTHR11216,PTHR11216:SF76			K12483		AT4G05520.1	ATEHD2,EHD2	EPS15 homology domain 2
VIT_200s0252g00040	NA	NA	7.86495	PF01565,PF09265	PTHR13878,PTHR13878:SF53		1.5.99.12	K00279	GO:0055114,GO:0050660,GO:0016491,GO:0019139,GO:0009690	AT2G41510.1	ATCKX1,CKX1	cytokinin oxidase/dehydrogenase 1
VIT_200s0301g00080	NA	NA	-3.5288		PTHR36615,PTHR36615:SF2
VIT_219s0014g01780	NA	NA	7.86106	PF00170	PTHR13301,PTHR13301:SF69				GO:0043565,GO:0006355,GO:0003700	AT3G58120.1	ATBZIP61,BZIP61	Basic-leucine zipper (bZIP) transcription factor family protein
VIT_204s0008g02770	NA	NA	7.85613	PF05739,PF00804	PTHR19957,PTHR19957:SF91	KOG0810		K08486	GO:0005515,GO:0016020	AT1G08560.1	ATSYP111,KN,SYP111	syntaxin of plants 111
VIT_208s0040g00930	NA	NA	7.85297	PF02984,PF00134	PTHR10177,PTHR10177:SF253	KOG0653			GO:0005634	AT5G06150.1	CYC1BAT,CYCB1;2	Cyclin family protein
VIT_216s0098g01510	NA	NA	7.8503	PF00856,PF00628	PTHR10615,PTHR10615:SF112		2.1.1.43		GO:0005515	AT5G24330.1	ATXR6,SDG34	ARABIDOPSIS TRITHORAX-RELATED PROTEIN 6
VIT_208s0007g04060	NA	NA	7.84776	PF00067	PTHR24298,PTHR24298:SF119	KOG0156			GO:0055114,GO:0020037,GO:0016705,GO:0005506	AT3G52970.1	CYP76G1	cytochrome P450, family 76, subfamily G, polypeptide 1
VIT_214s0108g01020	NA	NA	7.84663	PF03330,PF01357	PTHR31867					AT1G69530.2	AT-EXP1,ATEXP1,ATEXPA1,ATHEXP ALPHA 1.2,EXP1,EXPA1	expansin A1
VIT_213s0067g01530	NA	NA	7.83281		PTHR14030,PTHR14030:SF2				GO:0007094	AT5G05510.1		Mad3/BUB1 homology region 1
VIT_208s0007g06060	NA	NA	7.82021	PF00332	PTHR32227,PTHR32227:SF49		3.2.1.39		GO:0005975,GO:0004553	AT3G57240.1	BG3	beta-1,3-glucanase 3
VIT_202s0025g01300	NA	NA	7.81624	PF05922	PTHR37379,PTHR37379:SF1					AT2G19170.1	SLP3	subtilisin-like serine protease 3
VIT_203s0038g03090	NA	NA	7.80162	PF08100,PF00891	PTHR11746,PTHR11746:SF98	KOG3178			GO:0046983,GO:0008171	AT4G35160.1		O-methyltransferase family protein
VIT_219s0027g01850	NA	NA	7.79514		PTHR33287,PTHR33287:SF1					AT3G12870.1
VIT_213s0067g02030	NA	NA	7.79478	PF08263,PF13855,PF07714	PTHR27008,PTHR27008:SF27	KOG1187	2.7.11.1		GO:0005515,GO:0006468,GO:0004672	AT3G51740.1	IMK2	inflorescence meristem receptor-like kinase 2
VIT_200s0508g00040	NA	NA	7.78429		PTHR35493,PTHR35493:SF1					AT4G17240.1
VIT_212s0134g00670	NA	NA	7.76894	PF02458	PTHR31625,PTHR31625:SF2		2.3.1.153		GO:0016747	AT1G03940.1		HXXXD-type acyl-transferase family protein
VIT_213s0064g01660	NA	NA	7.72219	PF00232	PTHR10353,PTHR10353:SF44		3.2.1.149		GO:0005975,GO:0004553	AT2G44480.1	BGLU17	beta glucosidase 17
VIT_203s0038g04720	NA	NA	7.71049	PF05739,PF00804	PTHR19957,PTHR19957:SF128	KOG0810		K08486	GO:0005515,GO:0016020	AT2G18260.1	ATSYP112,SYP112	syntaxin of plants 112
VIT_209s0018g01800	NA	NA	7.70492	PF03767	PTHR31284,PTHR31284:SF5		3.1.3.2		GO:0003993	AT4G25150.1		HAD superfamily, subfamily IIIB acid phosphatase
VIT_204s0008g04160	NA	NA	7.69491	PF03181	PTHR31236,PTHR31236:SF2					AT5G25610.1	ATRD22,RD22	BURP domain-containing protein
VIT_213s0064g00560	NA	NA	7.6823	PF01751,PF02518,PF00204,PF16898,PF00521	PTHR10169,PTHR10169:SF38		5.99.1.3		GO:0006265,GO:0005524,GO:0003918,GO:0003677	AT3G23890.1	ATTOPII,TOPII	topoisomerase II
VIT_208s0007g03220	NA	NA	7.67908	PF00462	PTHR10168,PTHR10168:SF79	KOG2824		K17479	GO:0045454,GO:0015035,GO:0009055	AT5G03870.1		Glutaredoxin family protein
VIT_214s0068g01620	NA	NA	7.67044	PF01190	PTHR31614,PTHR31614:SF3					AT5G41050.1		Pollen Ole e 1 allergen and extensin family protein
VIT_208s0007g00750	NA	NA	7.66703	PF03171,PF14226	PTHR10209,PTHR10209:SF184	KOG0143	4.2.1.78		GO:0055114,GO:0016491	AT3G21420.1		2-oxoglutarate (2OG) and Fe(II)-dependent oxygenase superfamily protein
VIT_209s0002g05680	NA	NA	7.66424		PTHR33427,PTHR33427:SF2					AT3G15550.1
VIT_200s0901g00010	NA	NA	7.66342	PF13962	PTHR24177,PTHR24177:SF11					AT5G35810.1		Ankyrin repeat family protein
VIT_201s0026g02620	NA	NA	7.64639	PF03330,PF01357	PTHR31867					AT1G69530.1	AT-EXP1,ATEXP1,ATEXPA1,ATHEXP ALPHA 1.2,EXP1,EXPA1	expansin A1
VIT_211s0037g00880	NA	NA	7.64423	PF00856	PTHR22884,PTHR22884:SF285	KOG1081	2.1.1.43		GO:0005515	AT4G30860.1	ASHR3,SDG4	SET domain group 4
VIT_211s0016g05840	NA	NA	7.63246	PF14547	PTHR31731,PTHR31731:SF1					AT3G22142.1		Bifunctional inhibitor/lipid-transfer protein/seed storage 2S albumin superfamily protein
VIT_201s0150g00510	NA	NA	7.62974	PF00481	PTHR13832,PTHR13832:SF227	KOG0700	3.1.3.16		GO:0003824,GO:0006470,GO:0004722	AT3G16560.1		Protein phosphatase 2C family protein
VIT_200s0366g00010	NA	NA	-2.4076
VIT_208s0007g03100	NA	NA	7.62327		PTHR34375,PTHR34375:SF2					AT3G52610.1
VIT_218s0001g11930	NA	NA	7.61574	PF00314	PTHR31048,PTHR31048:SF10					AT1G75030.1	ATLP-3,TLP-3	thaumatin-like protein 3
VIT_200s0379g00050	NA	NA	2.59698
VIT_206s0004g01710	NA	NA	7.60937	PF00125	PTHR11426	KOG1745		K11253	GO:0003677,GO:0000786	AT5G10390.1		Histone superfamily protein
VIT_205s0020g04220	NA	NA	7.58641	PF00690,PF12710,PF00122,PF00689	PTHR24093,PTHR24093:SF328		3.6.3.8	K01537	GO:0046872,GO:0000166	AT3G22910.1		ATPase E1-E2 type family protein / haloacid dehalogenase-like hydrolase family protein
VIT_203s0088g00060	NA	NA	7.56087	PF01073	PTHR10366,PTHR10366:SF352				GO:0055114,GO:0016616,GO:0006694,GO:0003854	AT1G75280.1		NmrA-like negative transcriptional regulator family protein
VIT_217s0000g02690	NA	NA	7.55953	PF00867	PTHR11081,PTHR11081:SF27		3.1.11.1	K10746	GO:0004518,GO:0006281	AT1G18090.1		5\'-3\' exonuclease family protein
VIT_216s0115g00392	NA	NA	7.55911		PTHR10629,PTHR10629:SF28		2.1.1.37			AT1G69770.1	CMT3	chromomethylase 3
VIT_215s0021g00540	NA	NA	7.54432	PF04043	PTHR31707,PTHR31707:SF53				GO:0004857	AT5G46940.1		Plant invertase/pectin methylesterase inhibitor superfamily protein
VIT_214s0036g01120	NA	NA	7.54376		PTHR33318,PTHR33318:SF4					AT1G04030.1
VIT_212s0028g03190	NA	NA	7.54233	PF02453	PTHR10994	KOG1792				AT4G28430.1		Reticulon family protein
VIT_213s0019g00800	NA	NA	7.53945	PF15511	PTHR10484	KOG3467		K11254		AT2G28740.1	HIS4	histone H4
VIT_205s0062g00260	NA	NA	7.53053		PTHR34461,PTHR34461:SF2					AT3G23740.1
VIT_212s0057g01030	NA	NA	7.52536	PF00479,PF02781	PTHR23429,PTHR23429:SF1		1.1.1.49	K00036	GO:0055114,GO:0050661,GO:0006006,GO:0004345	AT5G35790.1	G6PD1	glucose-6-phosphate dehydrogenase 1
VIT_212s0028g00940	NA	NA	7.52214		PTHR33318,PTHR33318:SF7					AT1G06660.1
VIT_208s0007g08800	NA	NA	7.52135	PF00307,PF00225	PTHR24115,PTHR24115:SF456	KOG0239	3.6.4.5	K10406	GO:0005515,GO:0008017,GO:0007018,GO:0005524,GO:0003777,GO:0005871	AT2G47500.1		P-loop nucleoside triphosphate hydrolases superfamily protein with CH (Calponin Homology) domain
VIT_205s0077g02325	NA	NA	7.51127		PTHR22844,PTHR22844:SF235					AT3G06880.1		Transducin/WD40 repeat-like superfamily protein
VIT_206s0004g07970	NA	NA	7.51123	PF03330,PF01357	PTHR31867,PTHR31867:SF22					AT2G40610.1	ATEXP8,ATEXPA8,ATHEXP ALPHA 1.11,EXP8,EXPA8	expansin A8
VIT_203s0017g02210	NA	NA	7.49389		PTHR34287,PTHR34287:SF4					AT4G15140.1
VIT_218s0001g13960	NA	NA	7.48515	PF02519	PTHR31374,PTHR31374:SF40			K14488	GO:0009733	AT1G75590.1		SAUR-like auxin-responsive protein family
VIT_204s0008g03540	NA	NA	7.47749	PF00400	PTHR22844,PTHR22844:SF213	KOG0295,KOG0271,KOG0285			GO:0005515	AT3G50390.1		Transducin/WD40 repeat-like superfamily protein
VIT_212s0028g03360	NA	NA	7.46525	PF00069	PTHR14030,PTHR14030:SF6		2.7.11.1		GO:0006468,GO:0005524,GO:0004672,GO:0007094	AT2G20635.1		ATP binding;protein kinases;protein serine/threonine kinases
VIT_215s0046g03600	NA	NA	7.46157	PF00106	PTHR24322,PTHR24322:SF442	KOG1208		K15095	GO:0016491,GO:0008152	AT3G61220.1		NAD(P)-binding Rossmann-fold superfamily protein
VIT_210s0116g00080	NA	NA	7.4526	PF00856	PTHR12197,PTHR12197:SF126		2.1.1.43		GO:0005515	AT1G26760.1	ATXR1,SDG35	SET domain protein 35
VIT_216s0098g00380	NA	NA	7.4475	PF03007,PF06974	PTHR31650,PTHR31650:SF2		2.3.1.75,2.3.1.20		GO:0045017,GO:0004144	AT5G53390.1		O-acyltransferase (WSD1-like) family protein
VIT_208s0056g01530	NA	NA	7.44741	PF00168,PF08372	PTHR10024,PTHR10024:SF172				GO:0005515	AT3G03680.1		C2 calcium/lipid-binding plant phosphoribosyltransferase family protein
VIT_211s0052g00790	NA	NA	7.44624	PF00450	PTHR11802,PTHR11802:SF29	KOG1282		K16296	GO:0006508,GO:0004185	AT1G33540.1	scpl18	serine carboxypeptidase-like 18
VIT_204s0044g00560	NA	NA	7.43951	PF00125	PTHR11426	KOG1745		K11253	GO:0003677,GO:0000786	AT1G09200.1		Histone superfamily protein
VIT_218s0041g00550	NA	NA	7.4354	PF07690	PTHR11654,PTHR11654:SF116			K14638	GO:0055085,GO:0016021,GO:0016020,GO:0006810,GO:0005215	AT1G22540.1		Major facilitator superfamily protein
VIT_214s0030g00230	NA	NA	7.41654	PF07690	PTHR23500,PTHR23500:SF62	KOG0254			GO:0055085,GO:0016021	AT1G54730.2		Major facilitator superfamily protein
VIT_202s0025g01380	NA	NA	7.41374	PF09478,PF00759	PTHR22298,PTHR22298:SF19		3.2.1.4		GO:0030246,GO:0005975,GO:0004553	AT1G64390.1	AtGH9C2,GH9C2	glycosyl hydrolase 9C2
VIT_208s0040g00800	NA	NA	7.41337	PF00892	PTHR31218,PTHR31218:SF9				GO:0016021,GO:0016020,GO:0022857	AT5G07050.1		nodulin MtN21 /EamA-like transporter family protein
VIT_207s0104g01120	NA	NA	7.37602	PF00620	PTHR23177				GO:0007165	AT4G03100.1		Rho GTPase activating protein with PAK-box/P21-Rho-binding domain
VIT_200s0541g00010	NA	NA	-1.96666		PTHR33696,PTHR33696:SF2
VIT_209s0002g05930	NA	NA	7.37555	PF04862	PTHR31265,PTHR31265:SF9					AT5G11420.1		Protein of unknown function, DUF642
VIT_204s0023g02160	NA	NA	7.3651		PTHR33640,PTHR33640:SF1					AT5G66440.1
VIT_209s0002g01340	NA	NA	7.34745	PF00190	PTHR31238,PTHR31238:SF21				GO:0045735	AT5G20630.1	ATGER3,GER3,GLP3,GLP3A,GLP3B	germin 3
VIT_209s0002g04840	NA	NA	7.34425		PTHR36312,PTHR36312:SF1					AT1G12663.1
VIT_202s0025g01770	NA	NA	7.3325	PF03552	PTHR13301,PTHR13301:SF51		2.4.1.12		GO:0030244,GO:0016760,GO:0016020	AT4G23990.1	ATCSLG3,CSLG3	cellulose synthase like G3
VIT_217s0000g03550	NA	NA	7.32728	PF00010	PTHR31945,PTHR31945:SF6				GO:0046983	AT5G65640.1	bHLH093	beta HLH protein 93
VIT_203s0091g00550	NA	NA	7.30405		PTHR36325					AT1G49870.2
VIT_217s0000g09320	NA	NA	7.30185	PF13191	PTHR23077					AT4G24710.1		P-loop containing nucleoside triphosphate hydrolases superfamily protein
VIT_208s0058g01420	NA	NA	7.279		PTHR36790					AT5G01910.1
VIT_210s0003g01590	NA	NA	7.27029		PTHR31945,PTHR31945:SF19					AT1G29270.1
VIT_205s0020g03640	NA	NA	7.26033	PF04622	PTHR10868,PTHR10868:SF1				GO:0006869	AT1G05440.1		C-8 sterol isomerases
VIT_200s0333g00050	NA	NA	7.25224	PF14368	PTHR33122,PTHR33122:SF9					AT5G48490.1		Bifunctional inhibitor/lipid-transfer protein/seed storage 2S albumin superfamily protein
VIT_213s0067g01450	NA	NA	7.22771	PF03195	PTHR31301,PTHR31301:SF24					AT3G11090.1	LBD21	LOB domain-containing protein 21
VIT_204s0008g07370	NA	NA	7.22633		PTHR33228,PTHR33228:SF5					AT5G57685.1	ATGDU3,GDU3,LSB1	glutamine dumper 3
VIT_208s0040g02960	NA	NA	7.2139		PTHR33701,PTHR33701:SF2					AT2G37300.2
VIT_213s0019g01210	NA	NA	7.20815	PF03018	PTHR21495,PTHR21495:SF75					AT2G21100.1		Disease resistance-responsive (dirigent-like protein) family protein
VIT_203s0038g02800	NA	NA	7.20035	PF00134	PTHR10177,PTHR10177:SF250			K05868		AT1G76310.1	CYCB2;4	CYCLIN B2;4
VIT_219s0014g00230	NA	NA	7.20011	PF00628,PF13771	PTHR13793			K11380	GO:0005515	AT3G14740.2		RING/FYVE/PHD zinc finger superfamily protein
VIT_219s0085g00690	NA	NA	7.17931	PF02984,PF00134	PTHR10177,PTHR10177:SF222	KOG0653		K05868	GO:0005634	AT1G16330.1	CYCB3;1	cyclin b3;1
VIT_203s0091g01200	NA	NA	7.17537	PF00450	PTHR11802,PTHR11802:SF29				GO:0006508,GO:0004185	AT1G33540.1	scpl18	serine carboxypeptidase-like 18
VIT_218s0122g00790	NA	NA	7.17008	PF08246,PF00112	PTHR12411,PTHR12411:SF353	KOG1543	3.4.22.6	K16290	GO:0008234,GO:0006508	AT4G35350.1	XCP1	xylem cysteine peptidase 1
VIT_201s0011g06580	NA	NA	7.15984		PTHR33385,PTHR33385:SF5					AT1G14630.1
VIT_214s0108g01010	NA	NA	7.15421	PF00249	PTHR10641,PTHR10641:SF578	KOG0048		K09422		AT1G69560.1	ATMYB105,LOF2,MYB105	myb domain protein 105
VIT_208s0007g04070	NA	NA	7.14686	PF00067	PTHR24298,PTHR24298:SF119	KOG0156			GO:0055114,GO:0020037,GO:0016705,GO:0005506	AT3G52970.1	CYP76G1	cytochrome P450, family 76, subfamily G, polypeptide 1
VIT_203s0088g00680	NA	NA	7.14589	PF00188	PTHR10334	KOG3017		K13449		AT4G25780.1		CAP (Cysteine-rich secretory proteins, Antigen 5, and Pathogenesis-related 1 protein) superfamily protein
VIT_201s0137g00750	NA	NA	7.12161	PF00481	PTHR13832,PTHR13832:SF282	KOG0700	3.1.3.16		GO:0003824,GO:0006470,GO:0004722	AT1G67820.1		Protein phosphatase 2C family protein
VIT_207s0129g00340	NA	NA	7.10958	PF03514	PTHR31636,PTHR31636:SF51					AT3G49950.1		GRAS family transcription factor
VIT_216s0022g00870	NA	NA	7.0887	PF04043	PTHR31080,PTHR31080:SF19		3.1.1.11		GO:0004857	AT5G62360.1		Plant invertase/pectin methylesterase inhibitor superfamily protein
VIT_201s0010g01390	NA	NA	7.07281	PF03000	PTHR32370,PTHR32370:SF15					AT3G19850.1		Phototropic-responsive NPH3 family protein
VIT_218s0075g00250	NA	NA	7.05569		PTHR33696,PTHR33696:SF1					AT1G22680.1
VIT_218s0001g02500	NA	NA	7.03976	PF15749	PTHR15863,PTHR15863:SF2					AT1G71760.1
VIT_206s0004g05870	NA	NA	7.03633	PF03953,PF00091	PTHR11588,PTHR11588:SF97		2.4.2.1	K07375	GO:0003924,GO:0007017,GO:0005874	AT5G62700.1	TUB3	tubulin beta chain 3
VIT_217s0000g05640	NA	NA	7.02456	PF00854	PTHR11654,PTHR11654:SF184				GO:0016020,GO:0006810,GO:0005215	AT1G69850.1	ATNRT1:2,NRT1:2,NTL1	nitrate transporter 1:2
VIT_206s0061g00070	NA	NA	7.01742	PF00179	PTHR24067,PTHR24067:SF121	KOG0421	6.3.2.19	K06688		AT3G20060.1	UBC19	ubiquitin-conjugating enzyme19
VIT_206s0080g00290	NA	NA	7.00842	PF01161	PTHR11362,PTHR11362:SF13	KOG3346			GO:0009910,GO:0003712	AT2G27550.1	ATC	centroradialis
VIT_207s0104g00410	NA	NA	7.00047	PF12695	PTHR17630,PTHR17630:SF48	KOG3043	3.2.1.17			AT3G23600.1		alpha/beta-Hydrolases superfamily protein
VIT_212s0142g00620	NA	NA	6.99207	PF00560,PF13855	PTHR27000,PTHR27000:SF89	KOG0617			GO:0005515	AT2G42800.1	AtRLP29,RLP29	receptor like protein 29
VIT_201s0011g06350	NA	NA	6.98908		PTHR34196,PTHR34196:SF1					AT2G35585.1
VIT_204s0008g05640	NA	NA	6.98903	PF14547	PTHR31731,PTHR31731:SF19					AT2G45180.1		Bifunctional inhibitor/lipid-transfer protein/seed storage 2S albumin superfamily protein
VIT_209s0018g01670	NA	NA	6.98556	PF00026	PTHR13683,PTHR13683:SF263	KOG1339	3.4.23.12		GO:0006508,GO:0004190	AT1G79720.1		Eukaryotic aspartyl protease family protein
VIT_216s0022g02370	NA	NA	6.97481	PF14309	PTHR37751					AT5G62170.1
VIT_214s0083g00050	NA	NA	6.95829	PF02791	PTHR31169,PTHR31169:SF1					AT5G38690.1		Zinc-finger domain of monoamine-oxidase A repressor R1 protein
VIT_219s0090g00400	NA	NA	6.92994							AT3G20395.1		RING/U-box superfamily protein
VIT_207s0005g03990	NA	NA	6.928		PTHR33318,PTHR33318:SF3					AT1G04030.1
VIT_214s0108g00710	NA	NA	6.91923	PF06470,PF02463	PTHR18937,PTHR18937:SF206				GO:0051276,GO:0005694,GO:0005524,GO:0005515	AT5G48600.2	ATCAP-C,ATSMC3,ATSMC4,SMC3	structural maintenance of chromosome 3
VIT_200s0189g00010	NA	NA	6.90974		PTHR36760,PTHR36760:SF1					AT3G25130.1
VIT_211s0149g00130	NA	NA	6.88628	PF14551,PF00493	PTHR11630,PTHR11630:SF42		3.6.4.12		GO:0006260,GO:0005524,GO:0003677	AT2G07690.1	MCM5	Minichromosome maintenance (MCM2/3/5) family protein
VIT_212s0057g00700	NA	NA	6.87698	PF07983	PTHR32227,PTHR32227:SF60		3.2.1.39			AT5G35740.1		Carbohydrate-binding X8 domain superfamily protein
VIT_219s0014g00460	NA	NA	6.8759	PF14416,PF13839	PTHR32285,PTHR32285:SF58					AT3G14850.2	TBL41	TRICHOME BIREFRINGENCE-LIKE 41
VIT_207s0104g00500	NA	NA	6.86939		PTHR31016,PTHR31016:SF2					AT4G02800.1
VIT_210s0116g00520	NA	NA	6.85811	PF06955,PF00722	PTHR31062,PTHR31062:SF1		2.4.1.207	K08235	GO:0048046,GO:0016762,GO:0006073,GO:0005618,GO:0005975,GO:0004553	AT1G11545.1	XTH8	xyloglucan endotransglucosylase/hydrolase 8
VIT_210s0003g02440	NA	NA	6.85708	PF06955,PF00722	PTHR31062,PTHR31062:SF26		2.4.1.207,3.2.1.151	K08235	GO:0048046,GO:0016762,GO:0006073,GO:0005618,GO:0005975,GO:0004553	AT3G23730.1	XTH16	xyloglucan endotransglucosylase/hydrolase 16
VIT_205s0077g01960	NA	NA	6.82619	PF16869,PF06278,PF16858	PTHR14324,PTHR14324:SF3	KOG2359		K11490		AT3G16730.1
VIT_216s0022g02170	NA	NA	6.82414	PF01120	PTHR10030,PTHR10030:SF25		3.2.1.51	K01206	GO:0005975,GO:0004560	AT2G28100.1	ATFUC1,FUC1	alpha-L-fucosidase 1
VIT_210s0003g00220	NA	NA	6.80972		PTHR35274,PTHR35274:SF2					AT1G28400.1
VIT_208s0007g05240	NA	NA	6.80814	PF02493,PF01504	PTHR23086,PTHR23086:SF37		2.7.1.68	K00889	GO:0046488,GO:0016307	AT3G56960.1	PIP5K4	phosphatidyl inositol monophosphate 5 kinase 4
VIT_211s0016g02380	NA	NA	6.8059	PF14226,PF03171	PTHR10209,PTHR10209:SF103	KOG0143	1.14.17.4	K05933	GO:0055114,GO:0016491	AT2G19590.1	ACO1,ATACO1	ACC oxidase 1
VIT_211s0016g01845	NA	NA	6.77963	PF00201	PTHR11926,PTHR11926:SF360		2.4.1.273		GO:0016758,GO:0008152	AT5G49690.1		UDP-Glycosyltransferase superfamily protein
VIT_218s0001g14170	NA	NA	6.77438	PF02984,PF00134	PTHR10177,PTHR10177:SF250	KOG0653		K05868	GO:0005634	AT1G76310.1	CYCB2;4	CYCLIN B2;4
VIT_200s2032g00010	NA	NA	6.67748
VIT_213s0019g02140	NA	NA	6.77199	PF08659	PTHR24322,PTHR24322:SF630	KOG0725	1.1.1.206,1.1.1.236	K08081		AT5G06060.1		NAD(P)-binding Rossmann-fold superfamily protein
VIT_207s0005g02580	NA	NA	6.77005	PF01529	PTHR22883,PTHR22883:SF53	KOG1311	2.3.1.225	K18932	GO:0008270	AT4G01730.1		DHHC-type zinc finger family protein
VIT_204s0043g00620	NA	NA	6.76816		PTHR22835,PTHR22835:SF160		3.1.1.74			AT4G28780.1		GDSL-like Lipase/Acylhydrolase superfamily protein
VIT_205s0020g03520	NA	NA	6.76285	PF04844	PTHR33057,PTHR33057:SF21					AT2G32100.1	ATOFP16,OFP16	ovate family protein 16
VIT_200s2213g00010	NA	NA	-3.38183		PTHR33054,PTHR33054:SF3
VIT_212s0028g03120	NA	NA	6.74281		PTHR35274,PTHR35274:SF2					AT1G03820.1
VIT_218s0072g00270	NA	NA	6.73836		PTHR35125,PTHR35125:SF2					AT5G12360.1
VIT_213s0067g01420	NA	NA	6.71815	PF00134	PTHR10177,PTHR10177:SF247	KOG0654				AT5G06150.1	CYC1BAT,CYCB1;2	Cyclin family protein
VIT_200s2419g00010	NA	NA	-7.26471		PTHR22814,PTHR22814:SF117
VIT_201s0011g04080	NA	NA	6.70726	PF13639	PTHR22937,PTHR22937:SF18				GO:0008270,GO:0005515	AT1G73760.1		RING/U-box superfamily protein
VIT_213s0147g00230	NA	NA	6.70651	PF14416,PF13839	PTHR32285,PTHR32285:SF52					AT3G54260.1	TBL36	TRICHOME BIREFRINGENCE-LIKE 36
VIT_215s0048g00650	NA	NA	6.70389	PF07160	PTHR28573,PTHR28573:SF1	KOG4832				AT3G60660.1
VIT_216s0022g00060	NA	NA	6.70288	PF13476,PF06470,PF02463	PTHR18937,PTHR18937:SF9			K06674	GO:0051276,GO:0005694,GO:0005524,GO:0005515,GO:0007076,GO:0000796	AT5G62410.1	ATCAP-E1,ATSMC4,SMC2,TTN3	structural maintenance of chromosomes 2
VIT_213s0019g04420	NA	NA	6.68436	PF00651,PF03000	PTHR32370,PTHR32370:SF10				GO:0005515	AT5G03250.1		Phototropic-responsive NPH3 family protein
VIT_207s0151g01130	NA	NA	6.67058	PF01734	PTHR32241,PTHR32241:SF5	KOG0513			GO:0006629	AT3G63200.1	PLA IIIB,PLP9	PATATIN-like protein 9
VIT_213s0064g01340	NA	NA	6.66607	PF00125	PTHR11426	KOG1745		K11253	GO:0003677,GO:0000786	AT1G09200.1		Histone superfamily protein
VIT_201s0127g00850	NA	NA	6.66568	PF03181	PTHR31458,PTHR31458:SF3					AT1G70370.1	PG2	polygalacturonase 2
VIT_211s0052g00770	NA	NA	6.66398	PF00450	PTHR11802,PTHR11802:SF29		2.3.1.103		GO:0006508,GO:0004185	AT1G33540.1	scpl18	serine carboxypeptidase-like 18
VIT_213s0019g03610	NA	NA	6.64411	PF00076	PTHR24012,PTHR24012:SF421	KOG0149			GO:0003676	AT3G54770.1		RNA-binding (RRM/RBD/RNP motifs) family protein
VIT_204s0008g04150	NA	NA	6.64224	PF03181	PTHR31236,PTHR31236:SF2					AT5G25610.1	ATRD22,RD22	BURP domain-containing protein
VIT_210s0003g00870	NA	NA	6.62891	PF03634	PTHR31072,PTHR31072:SF3					AT3G15030.2	MEE35,TCP4	TCP family transcription factor 4
VIT_214s0219g00090	NA	NA	6.60991	PF06886	PTHR31358,PTHR31358:SF12					AT3G01710.2		TPX2 (targeting protein for Xklp2) protein family
VIT_207s0005g02220	NA	NA	6.59736	PF00504	PTHR21649,PTHR21649:SF26			K08912	GO:0016020,GO:0009765	AT1G29920.1	AB165,CAB2,LHCB1.1	chlorophyll A/B-binding protein 2
VIT_206s0004g04860	NA	NA	6.59265	PF03330,PF01357	PTHR31867,PTHR31867:SF9					AT2G39700.1	ATEXP4,ATEXPA4,ATHEXP ALPHA 1.6,EXPA4	expansin A4
VIT_215s0048g00840	NA	NA	6.59116	PF03195	PTHR31529,PTHR31529:SF7					AT4G00210.1	LBD31	LOB domain-containing protein 31
VIT_218s0001g02290	NA	NA	6.58253	PF00394,PF07731	PTHR11709,PTHR11709:SF118		1.10.3.2		GO:0055114,GO:0016491,GO:0005507	AT5G09360.1	LAC14	laccase 14
VIT_218s0001g15550	NA	NA	6.58196	PF00450	PTHR11802,PTHR11802:SF20		3.4.16.6	K16297	GO:0006508,GO:0004185	AT5G42240.1	scpl42	serine carboxypeptidase-like 42
VIT_217s0000g00830	NA	NA	6.58016	PF03083	PTHR10791,PTHR10791:SF22	KOG1623		K15382	GO:0016021	AT5G50790.1		Nodulin MtN3 family protein
VIT_217s0000g07630	NA	NA	6.57687	PF02319	PTHR12081,PTHR12081:SF46	KOG2578		K09391	GO:0006355,GO:0005667,GO:0003700	AT3G48160.2	DEL1,E2FE,E2L3	DP-E2F-like 1
VIT_210s0003g05230	NA	NA	6.56263	PF14559	PTHR36326,PTHR36326:SF1					AT4G20900.1	MS5,TDM1	Tetratricopeptide repeat (TPR)-like superfamily protein
VIT_201s0010g02800	NA	NA	6.55299	PF13857,PF12796	PTHR24158,PTHR24158:SF23	KOG4214,KOG0508,KOG4412,KOG0502				AT5G14230.1
VIT_209s0002g03350	NA	NA	6.54624		PTHR34775,PTHR34775:SF1					AT1G16630.1
VIT_207s0104g01830	NA	NA	6.54215	PF02798,PF00043	PTHR11260,PTHR11260:SF201	KOG0867	2.5.1.18	K00799	GO:0005515	AT2G47730.1	ATGSTF5,ATGSTF8,GST6,GSTF8	glutathione S-transferase phi 8
VIT_214s0066g01270	NA	NA	6.54082	PF00657	PTHR22835,PTHR22835:SF250		3.2.1.51		GO:0016788	AT5G14450.1		GDSL-like Lipase/Acylhydrolase superfamily protein
VIT_211s0016g01220	NA	NA	6.52594	PF00190	PTHR31238,PTHR31238:SF21				GO:0045735	AT5G20630.1	ATGER3,GER3,GLP3,GLP3A,GLP3B	germin 3
VIT_210s0003g01310	NA	NA	6.51725	PF14009	PTHR33052,PTHR33052:SF3					AT1G29195.1
VIT_206s0004g01080	NA	NA	6.5158	PF01426,PF00385,PF00145	PTHR10629,PTHR10629:SF28		2.1.1.37	K00558	GO:0003682	AT1G69770.1	CMT3	chromomethylase 3
VIT_200s0704g00040	NA	NA	6.51412	PF00307	PTHR11915			K16743	GO:0005515	AT4G21820.1		binding;calmodulin binding
VIT_208s0007g05668	NA	NA	6.51359	PF03140	PTHR31549,PTHR31549:SF27					AT3G50140.1		Plant protein of unknown function (DUF247)
VIT_203s0038g01310	NA	NA	6.5113	PF02519	PTHR31929			K14488	GO:0009733	AT2G21210.1		SAUR-like auxin-responsive protein family
VIT_214s0068g02000	NA	NA	6.50793	PF00268	PTHR23409		1.17.4.1	K10808	GO:0055114,GO:0009186	AT3G27060.1	ATTSO2,TSO2	Ferritin/ribonucleotide reductase-like family protein
VIT_210s0003g02170	NA	NA	6.49966	PF02225,PF05922,PF00082	PTHR10795,PTHR10795:SF375		3.4.14.10		GO:0006508,GO:0004252	AT5G45650.1		subtilase family protein
VIT_200s0259g00110	NA	NA	6.4951	PF00403	PTHR22814,PTHR22814:SF94	KOG1603			GO:0046872,GO:0030001	AT5G50740.1		Heavy metal transport/detoxification superfamily protein
VIT_207s0104g01270	NA	NA	6.47743	PF07765	PTHR32258					AT1G03470.2		Kinase interacting (KIP1-like) family protein
VIT_207s0005g04130	NA	NA	6.46886	PF03767	PTHR31284,PTHR31284:SF15		3.1.3.2		GO:0003993	AT1G04040.1		HAD superfamily, subfamily IIIB acid phosphatase
VIT_214s0066g00650	NA	NA	6.46659	PF00400	PTHR22852	KOG0321		K11790	GO:0005515	AT3G27640.1		Transducin/WD40 repeat-like superfamily protein
VIT_219s0015g01230	NA	NA	6.45883		PTHR33287					AT5G56120.1
VIT_209s0002g01710	NA	NA	6.45843	PF01217	PTHR11043,PTHR11043:SF8					AT4G08520.1		SNARE-like superfamily protein
VIT_208s0007g01600	NA	NA	6.45838		PTHR35117					AT2G37960.1
VIT_207s0104g00270	NA	NA	6.45711	PF01715	PTHR11088,PTHR11088:SF30	KOG1384	2.5.1.112,2.5.1.27	K10760	GO:0008033	AT3G63110.1	ATIPT3,IPT3	isopentenyltransferase 3
VIT_205s0062g01360	NA	NA	6.4389		PTHR33184,PTHR33184:SF9					AT1G05835.1		PHD finger protein
VIT_205s0020g02920	NA	NA	6.43264	PF11250	PTHR33155,PTHR33155:SF4					AT5G19260.1		Protein of unknown function (DUF3049)
VIT_206s0009g01320	NA	NA	6.42689	PF07731,PF00394	PTHR11709,PTHR11709:SF97	KOG1263	1.10.3.2,1.10.3.3		GO:0055114,GO:0016491,GO:0005507	AT5G21105.1		Plant L-ascorbate oxidase
VIT_213s0019g02710	NA	NA	6.40999	PF03759	PTHR33101,PTHR33101:SF4				GO:0005089	AT5G05940.1	ATROPGEF5,ROPGEF5	ROP guanine nucleotide exchange factor 5
VIT_218s0122g00250	NA	NA	6.39619	PF00394,PF07732,PF07731	PTHR11709,PTHR11709:SF118		1.10.3.2	K05909	GO:0055114,GO:0016491,GO:0005507	AT5G09360.1	LAC14	laccase 14
VIT_218s0001g01410	NA	NA	6.39068							AT1G21510.1
VIT_208s0007g00440	NA	NA	6.38945	PF03330,PF01357	PTHR31867,PTHR31867:SF9					AT3G55500.1	ATEXP16,ATEXPA16,ATHEXP ALPHA 1.7,EXP16,EXPA16	expansin A16
VIT_212s0057g01510	NA	NA	6.38392		PTHR31110,PTHR31110:SF3					AT5G48310.2
VIT_201s0010g00330	NA	NA	6.37873	PF08263,PF00560,PF13855,PF00069	PTHR27000,PTHR27000:SF121	KOG1187	2.7.11.1		GO:0005515,GO:0006468,GO:0005524,GO:0004672	AT4G20270.1	BAM3	Leucine-rich receptor-like protein kinase family protein
VIT_207s0005g03060	NA	NA	6.36662	PF14226,PF03171	PTHR10209,PTHR10209:SF175	KOG0143	1.14.11.20		GO:0055114,GO:0016491	AT1G06620.1		2-oxoglutarate (2OG) and Fe(II)-dependent oxygenase superfamily protein
VIT_206s0061g00550	NA	NA	6.35814	PF06955,PF00722	PTHR31062,PTHR31062:SF18		2.4.1.207	K08235	GO:0048046,GO:0016762,GO:0006073,GO:0005618,GO:0005975,GO:0004553	AT2G36870.1	XTH32	xyloglucan endotransglucosylase/hydrolase 32
VIT_207s0005g00090	NA	NA	6.35778	PF03321	PTHR31901,PTHR31901:SF18					AT2G47750.1	GH3.9	putative indole-3-acetic acid-amido synthetase GH3.9
VIT_201s0011g00060	NA	NA	2.46522		PTHR33333
VIT_219s0015g00730	NA	NA	6.34798	PF03552	PTHR13301,PTHR13301:SF57		2.4.1.12		GO:0030244,GO:0016760,GO:0016020	AT1G55850.1	ATCSLE1,CSLE1	cellulose synthase like E1
VIT_209s0002g08960	NA	NA	6.33427	PF05903	PTHR12378,PTHR12378:SF17	KOG0324				AT1G80690.1		PPPDE putative thiol peptidase family protein
VIT_219s0027g01120	NA	NA	6.33164	PF03195	PTHR31301,PTHR31301:SF15					AT1G31320.1	LBD4	LOB domain-containing protein 4
VIT_215s0048g02910	NA	NA	6.31878		PTHR38366					AT2G46640.3
VIT_219s0014g00090	NA	NA	6.31842	PF07983	PTHR31044,PTHR31044:SF19		3.2.1.39			AT1G78520.1		Carbohydrate-binding X8 domain superfamily protein
VIT_218s0001g01210	NA	NA	6.31773	PF12638	PTHR31750,PTHR31750:SF2					AT1G44000.1
VIT_208s0007g02470	NA	NA	6.3086	PF14543	PTHR13683,PTHR13683:SF340	KOG1339	3.4.23.12		GO:0006508,GO:0004190	AT3G52500.1		Eukaryotic aspartyl protease family protein
VIT_201s0011g00590	NA	NA	6.30667	PF03151	PTHR11132,PTHR11132:SF124	KOG1441		K15283		AT5G46110.4	APE2,TPT	Glucose-6-phosphate/phosphate translocator-related
VIT_213s0064g00430	NA	NA	6.29859	PF00685	PTHR11783,PTHR11783:SF65	KOG1584	2.8.2.24		GO:0008146	AT1G18590.1	ATSOT17,ATST5C,SOT17	sulfotransferase 17
VIT_201s0182g00150	NA	NA	6.28673	PF03105,PF03124	PTHR10783,PTHR10783:SF50				GO:0016021	AT1G14040.1		EXS (ERD1/XPR1/SYG1) family protein
VIT_214s0083g00060	NA	NA	6.28281		PTHR31169,PTHR31169:SF1					AT5G38690.1		Zinc-finger domain of monoamine-oxidase A repressor R1 protein
VIT_212s0034g02570	NA	NA	6.28095	PF08263,PF00069,PF13855	PTHR27000,PTHR27000:SF196	KOG1187	2.7.11.1		GO:0006468,GO:0005524,GO:0004672,GO:0005515	AT1G35710.1		Protein kinase family protein with leucine-rich repeat domain
VIT_213s0073g00520	NA	NA	6.28002	PF00462	PTHR10168,PTHR10168:SF93			K17479	GO:0045454,GO:0015035,GO:0009055	AT5G01420.1		Glutaredoxin family protein
VIT_200s1616g00010	NA	NA	6.24546		PTHR36368,PTHR36368:SF1					AT4G16807.1
VIT_219s0015g00510	NA	NA	6.2428	PF00544	PTHR31683,PTHR31683:SF33		4.2.2.2	K01728		AT4G13710.1		Pectin lyase-like superfamily protein
VIT_218s0001g00040	NA	NA	6.23195		PTHR37259,PTHR37259:SF1					AT5G42330.1
VIT_215s0048g02630	NA	NA	6.22947	PF00076	PTHR24012,PTHR24012:SF421	KOG0149			GO:0003676	AT2G46780.1		RNA-binding (RRM/RBD/RNP motifs) family protein
VIT_206s0004g04370	NA	NA	6.22844	PF15511	PTHR10484	KOG3467		K11254		AT1G07820.2		Histone superfamily protein
VIT_203s0038g02370	NA	NA	6.22232	PF09329	PTHR13454				GO:0006260,GO:0005634	AT2G20980.1	MCM10	minichromosome maintenance 10
VIT_207s0141g00720	NA	NA	6.22146		PTHR19961					AT5G48460.1		Actin binding Calponin homology (CH) domain-containing protein
VIT_214s0030g01870	NA	NA	6.2213	PF00069	PTHR24362,PTHR24362:SF255		2.7.11.1		GO:0006468,GO:0005524,GO:0004672	AT3G04810.1	ATNEK2,NEK2	NIMA-related kinase 2
VIT_206s0009g03350	NA	NA	6.21955	PF04185	PTHR31956,PTHR31956:SF10			K01114	GO:0016788	AT2G26870.1	NPC2	non-specific phospholipase C2
VIT_212s0059g01740	NA	NA	6.2151	PF04727	PTHR12771,PTHR12771:SF17	KOG2998				AT1G03620.1		ELMO/CED-12 family protein
VIT_203s0088g01160	NA	NA	6.21212		PTHR37241					AT4G17000.1
VIT_206s0009g00310	NA	NA	6.21209	PF11250	PTHR33155,PTHR33155:SF3					AT5G22090.2		Protein of unknown function (DUF3049)
VIT_210s0092g00590	NA	NA	6.20397	PF07714,PF11721	PTHR27006,PTHR27006:SF1	KOG1187	2.7.11.1		GO:0006468,GO:0004672	AT1G56130.1		Leucine-rich repeat transmembrane protein kinase
VIT_204s0008g01290	NA	NA	6.20253	PF00320	PTHR10071,PTHR10071:SF191				GO:0043565,GO:0008270,GO:0006355,GO:0003700	AT5G56860.1	GATA21,GNC	GATA type zinc finger transcription factor family protein
VIT_202s0025g05030	NA	NA	6.20198		PTHR33601,PTHR33601:SF2					AT3G60890.2	ZPR2	protein binding
VIT_218s0001g10740	NA	NA	6.20103	PF04084	PTHR14052,PTHR14052:SF0			K02604	GO:0006260,GO:0005634,GO:0000808	AT2G37560.1	ATORC2,ORC2	origin recognition complex second largest subunit 2
VIT_213s0067g03230	NA	NA	6.20045		PTHR32258,PTHR32258:SF4		2.1.1.43			AT5G05180.1
VIT_214s0108g00420	NA	NA	6.19745	PF00010	PTHR12565,PTHR12565:SF172				GO:0046983	AT3G28857.1		basic helix-loop-helix (bHLH) DNA-binding family protein
VIT_205s0165g00220	NA	3.74167	-3.34485	PF13962	PTHR24177,PTHR24177:SF25					AT4G03500.1		Ankyrin repeat family protein
VIT_201s0011g02720	NA	NA	3.68396		PTHR35831,PTHR35831:SF2
VIT_200s0228g00060	NA	NA	6.18686	PF12796	PTHR24177					AT3G54070.1		Ankyrin repeat family protein
VIT_208s0007g04950	NA	NA	6.17881	PF06955,PF00722	PTHR31062,PTHR31062:SF52		2.4.1.207	K08235	GO:0048046,GO:0016762,GO:0006073,GO:0005618,GO:0005975,GO:0004553	AT2G36870.1	XTH32	xyloglucan endotransglucosylase/hydrolase 32
VIT_212s0059g02010	NA	NA	6.16578	PF07837	PTHR12234,PTHR12234:SF3		6.3.3.2,2.1.2.5		GO:0016740,GO:0008152,GO:0005542	AT2G20830.1		transferases;folic acid binding
VIT_214s0066g00070	NA	NA	6.16095	PF14577,PF14576	PTHR33232,PTHR33232:SF4					AT3G01680.1
VIT_212s0059g02146	NA	NA	6.15746		PTHR35495,PTHR35495:SF1					AT5G54970.1
VIT_214s0060g00450	NA	NA	6.15668	PF12330	PTHR24419,PTHR24419:SF18	KOG2464	2.7.11.1	K16315		AT1G09450.1		Protein kinase superfamily protein
VIT_217s0000g06360	NA	NA	6.15002	PF03330,PF01357	PTHR31867					AT1G69530.2	AT-EXP1,ATEXP1,ATEXPA1,ATHEXP ALPHA 1.2,EXP1,EXPA1	expansin A1
VIT_201s0011g03000	NA	NA	2.88494
VIT_215s0046g01360	NA	NA	6.14999	PF06376	PTHR33374,PTHR33374:SF6					AT3G61640.1	AGP20,AtAGP20	arabinogalactan protein 20
VIT_215s0046g00070	NA	NA	6.14543	PF13833	PTHR10891,PTHR10891:SF624	KOG0028				AT2G46600.1		Calcium-binding EF-hand family protein
VIT_206s0004g01550	NA	NA	6.13565	PF00168,PF08372	PTHR10024,PTHR10024:SF243				GO:0005515	AT3G57880.1		Calcium-dependent lipid-binding (CaLB domain) plant phosphoribosyltransferase family protein
VIT_212s0035g01820	NA	NA	6.1346	PF00854	PTHR11654,PTHR11654:SF177				GO:0016020,GO:0006810,GO:0005215	AT1G59740.1		Major facilitator superfamily protein
VIT_216s0098g00790	NA	NA	6.12938	PF00403	PTHR22814,PTHR22814:SF51	KOG1603			GO:0046872,GO:0030001	AT5G24580.1		Heavy metal transport/detoxification superfamily protein
VIT_214s0108g00650	NA	NA	6.12925	PF02463	PTHR18937,PTHR18937:SF231					AT5G48600.2	ATCAP-C,ATSMC3,ATSMC4,SMC3	structural maintenance of chromosome 3
VIT_212s0057g00240	NA	NA	6.12208		PTHR36386					AT4G28230.1
VIT_207s0129g00030	NA	NA	6.12016	PF03514	PTHR31636,PTHR31636:SF9				GO:0048366,GO:0043565,GO:0009956,GO:0008356,GO:0005634,GO:0003700	AT4G37650.1	SGR7,SHR	GRAS family transcription factor
VIT_204s0008g05150	NA	NA	6.11282	PF00641	PTHR23111,PTHR23111:SF21				GO:0008270	AT3G15680.1		Ran BP2/NZF zinc finger-like superfamily protein
VIT_204s0008g01830	NA	NA	6.11075	PF00249	PTHR10641,PTHR10641:SF573			K09422		AT4G34990.1	AtMYB32,MYB32	myb domain protein 32
VIT_209s0002g00800	NA	NA	6.10985	PF00642,PF02037	PTHR13119,PTHR13119:SF24				GO:0046872	AT5G66840.1		SAP domain-containing protein
VIT_212s0059g02420	NA	NA	6.10072	PF00141	PTHR31235,PTHR31235:SF39		1.11.1.7	K00430	GO:0055114,GO:0020037,GO:0006979,GO:0004601	AT1G05260.1	RCI3,RCI3A	Peroxidase superfamily protein
VIT_218s0001g05300	NA	NA	6.09366	PF02358	PTHR10788,PTHR10788:SF25		3.1.3.12	K01087	GO:0005992,GO:0003824	AT5G65140.1		Haloacid dehalogenase-like hydrolase (HAD) superfamily protein
VIT_200s0261g00040	NA	NA	6.08304		PTHR35279,PTHR35279:SF1					AT1G26761.1		Arabinanase/levansucrase/invertase
VIT_212s0028g00040	NA	NA	6.07961	PF04450	PTHR33321,PTHR33321:SF3					AT2G42900.1		Plant basic secretory protein (BSP) family protein
VIT_205s0077g01930	NA	NA	6.06445	PF00534,PF00862	PTHR12526,PTHR12526:SF348		2.4.1.13	K00695	GO:0016157,GO:0005985	AT5G49190.1	ATSUS2,SSA,SUS2	sucrose synthase 2
VIT_218s0001g00300	NA	NA	6.06343	PF02519	PTHR31175,PTHR31175:SF2				GO:0009733	AT1G29500.1		SAUR-like auxin-responsive protein family
VIT_214s0083g00980	NA	NA	6.05074	PF01190	PTHR31614,PTHR31614:SF9					AT5G15780.1		Pollen Ole e 1 allergen and extensin family protein
VIT_207s0005g00940	NA	NA	6.03452	PF00307,PF00225	PTHR24115,PTHR24115:SF457		3.6.4.5	K10406	GO:0005515,GO:0008017,GO:0007018,GO:0005524,GO:0003777,GO:0005871	AT2G47500.1		P-loop nucleoside triphosphate hydrolases superfamily protein with CH (Calponin Homology) domain
VIT_212s0028g02630	NA	NA	6.02388	PF08477	PTHR24072,PTHR24072:SF167			K04392	GO:0007264,GO:0005525	AT5G45970.1	ARAC2,ATRAC2,ATROP7,RAC2,ROP7	RAC-like 2
VIT_200s2086g00010	NA	NA	6.02296	PF03171	PTHR10209,PTHR10209:SF193		1.14.17.4		GO:0055114,GO:0016491	AT1G05010.1	ACO4,EAT1,EFE	ethylene-forming enzyme
VIT_209s0070g00080	NA	NA	6.02268	PF00230	PTHR19139,PTHR19139:SF170	KOG0223			GO:0016020,GO:0006810,GO:0005215	AT1G80760.1	NIP6,NIP6;1,NLM7	NOD26-like intrinsic protein 6;1
VIT_207s0005g05520	NA	NA	6.02217	PF00544	PTHR31683,PTHR31683:SF20		4.2.2.2			AT4G13710.1		Pectin lyase-like superfamily protein
VIT_205s0094g01430	NA	NA	6.01276		PTHR36022,PTHR36022:SF1					AT2G43990.1
VIT_204s0008g02760	NA	NA	6.00295	PF04654	PTHR31881,PTHR31881:SF6					AT4G31330.1		Protein of unknown function, DUF599
VIT_219s0014g02000	NA	NA	6.00283	PF00201	PTHR11926,PTHR11926:SF376		2.4.2.51		GO:0016758,GO:0008152	AT5G53990.1		UDP-Glycosyltransferase superfamily protein
VIT_218s0001g13980	NA	NA	5.99232	PF02519	PTHR31374,PTHR31374:SF35			K14488	GO:0009733	AT1G75580.1		SAUR-like auxin-responsive protein family
VIT_215s0048g02510	NA	NA	5.99227	PF00010	PTHR11969,PTHR11969:SF29				GO:0046983	AT2G46810.1		basic helix-loop-helix (bHLH) DNA-binding superfamily protein
VIT_203s0038g00940	NA	NA	5.98826	PF02519	PTHR31374,PTHR31374:SF3			K14488	GO:0009733	AT1G75590.1		SAUR-like auxin-responsive protein family
VIT_215s0048g01210	NA	NA	5.98524	PF00082	PTHR10795,PTHR10795:SF320		3.4.21.25		GO:0006508,GO:0004252	AT4G00230.1	XSP1	xylem serine peptidase 1
VIT_217s0000g08680	NA	NA	5.98377		PTHR34677,PTHR34677:SF1					AT3G48200.1
VIT_219s0014g03660	NA	NA	5.98097	PF00504	PTHR21649,PTHR21649:SF11			K08914	GO:0016020,GO:0009765	AT5G54270.1	LHCB3,LHCB3*1	light-harvesting chlorophyll B-binding protein 3
VIT_200s0313g00010	NA	NA	5.97513		PTHR18937,PTHR18937:SF222					AT4G38070.1		basic helix-loop-helix (bHLH) DNA-binding superfamily protein
VIT_217s0053g00700	NA	NA	5.96938	PF00534,PF00862	PTHR12526,PTHR12526:SF296	KOG0853	2.4.1.13		GO:0016157,GO:0005985	AT1G73370.1	ATSUS6,SUS6	sucrose synthase 6
VIT_208s0007g05990	NA	NA	5.9586	PF00332	PTHR32227,PTHR32227:SF130		3.2.1.39		GO:0005975,GO:0004553	AT3G57270.1	BG1	beta-1,3-glucanase 1
VIT_200s0125g00200	NA	NA	5.9565		PTHR33727					AT1G31335.1
VIT_219s0014g02070	NA	NA	5.95607	PF00201	PTHR11926,PTHR11926:SF376		2.4.2.51		GO:0016758,GO:0008152	AT5G53990.1		UDP-Glycosyltransferase superfamily protein
VIT_201s0011g05050	NA	NA	-1.92978	PF00892	PTHR12715,PTHR12715:SF8				GO:0016021,GO:0016020
VIT_207s0104g00960	NA	NA	5.95423	PF00125,PF16211	PTHR23430	KOG1756		K11251	GO:0003677	AT1G08880.1	G-H2AX,GAMMA-H2AX,H2AXA,HTA5	Histone superfamily protein
VIT_215s0048g00370	NA	NA	5.95091	PF02780,PF02779,PF00456	PTHR11624,PTHR11624:SF81		2.2.1.1		GO:0008152,GO:0003824	AT2G45290.1		Transketolase
VIT_203s0038g00950	NA	NA	5.94521	PF02519	PTHR31374,PTHR31374:SF35			K14488	GO:0009733	AT4G34760.1		SAUR-like auxin-responsive protein family
VIT_204s0079g00220	NA	NA	5.94265	PF13469,PF00685	PTHR11783,PTHR11783:SF81	KOG1584	2.8.2.15		GO:0008146	AT3G45070.1		P-loop containing nucleoside triphosphate hydrolases superfamily protein
VIT_203s0038g02030	NA	NA	5.94012	PF01425	PTHR11895,PTHR11895:SF97	KOG1211		K01426	GO:0016884	AT4G34880.1		Amidase family protein
VIT_219s0014g01980	NA	NA	5.93355	PF00201	PTHR11926,PTHR11926:SF376		2.4.2.51		GO:0016758,GO:0008152	AT5G53990.1		UDP-Glycosyltransferase superfamily protein
VIT_207s0005g06500	NA	NA	5.92246	PF13855,PF11721,PF00069	PTHR27003,PTHR27003:SF61	KOG1187	2.7.11.1		GO:0005515,GO:0006468,GO:0005524,GO:0004672	AT5G48740.1		Leucine-rich repeat protein kinase family protein
VIT_205s0049g01720	NA	NA	5.90183		PTHR33318,PTHR33318:SF3					AT2G33400.1
VIT_219s0014g03220	NA	NA	5.89671		PTHR33109,PTHR33109:SF12					AT2G20875.1	EPF1	epidermal patterning factor 1
VIT_200s0394g00040	NA	NA	5.89547	PF04864	PTHR11751,PTHR11751:SF367		2.6.1.99,2.6.1.27	K16903	GO:0016846	AT1G70560.1	SAV3,TAA1,WEI8	tryptophan aminotransferase of Arabidopsis 1
VIT_200s0228g00070	NA	NA	5.8831	PF13962	PTHR24177,PTHR24177:SF11					AT5G35810.1		Ankyrin repeat family protein
VIT_215s0046g01580	NA	NA	5.88021	PF00704	PTHR11177,PTHR11177:SF170		3.2.1.14	K01183	GO:0005975,GO:0004553	AT5G24090.1	ATCHIA,CHIA	chitinase A
VIT_209s0002g07030	NA	NA	5.87657	PF13855	PTHR27000,PTHR27000:SF210				GO:0005515	AT1G80080.1	AtRLP17,TMM	Leucine-rich repeat (LRR) family protein
VIT_208s0007g06500	NA	NA	5.86696		PTHR36355					AT2G42110.1
VIT_207s0005g04390	NA	NA	5.86561	PF08263,PF00560,PF13855,PF00069	PTHR27000,PTHR27000:SF217	KOG1187	2.7.11.1		GO:0005515,GO:0006468,GO:0005524,GO:0004672	AT4G28650.1		Leucine-rich repeat transmembrane protein kinase family protein
VIT_217s0000g05830	NA	NA	5.86228		PTHR34468,PTHR34468:SF1					AT5G62550.1
VIT_207s0104g00470	NA	NA	5.86222	PF11250	PTHR33155,PTHR33155:SF8					AT1G03170.1		Protein of unknown function (DUF3049)
VIT_203s0110g00360	NA	NA	5.86054	PF04145	PTHR12483,PTHR12483:SF24	KOG3386			GO:0035434,GO:0016021,GO:0005375	AT3G46900.1	COPT2	copper transporter 2
VIT_218s0001g02400	NA	NA	5.84775	PF00394,PF07731	PTHR11709,PTHR11709:SF118	KOG1263	1.10.3.2	K05909	GO:0055114,GO:0016491,GO:0005507	AT5G03260.1	LAC11	laccase 11
VIT_214s0083g00700	NA	NA	5.83839	PF00170	PTHR22952,PTHR22952:SF201				GO:0043565,GO:0006355,GO:0003700	AT3G30530.1	ATBZIP42,bZIP42	basic leucine-zipper 42
VIT_218s0001g03180	NA	NA	5.81195	PF00892	PTHR31218,PTHR31218:SF38				GO:0016021,GO:0016020,GO:0022857	AT4G08290.1		nodulin MtN21 /EamA-like transporter family protein
VIT_200s2668g00010	NA	NA	5.80949		PTHR34049,PTHR34049:SF2					AT4G35930.1		F-box family protein
VIT_213s0019g00750	NA	NA	5.80518	PF00191	PTHR10502,PTHR10502:SF104	KOG0819		K17099	GO:0005544,GO:0005509	AT2G38750.1	ANNAT4	annexin 4
VIT_207s0031g00020	NA	NA	5.80339		PTHR12305,PTHR12305:SF57		3.1.3.67,3.1.3.16,3.1.3.48			AT3G19420.1	ATPEN2,PEN2	PTEN 2
VIT_201s0026g00290	NA	NA	-3.82709
VIT_201s0150g00390	NA	NA	5.80294	PF12619,PF14551,PF00493	PTHR11630,PTHR11630:SF44		3.6.4.12	K02540	GO:0042555,GO:0006270,GO:0005634,GO:0005524,GO:0003678,GO:0003677,GO:0006260	AT1G44900.1	ATMCM2,MCM2	minichromosome maintenance (MCM2/3/5) family protein
VIT_216s0013g00630	NA	NA	5.79371	PF00134	PTHR15615,PTHR15615:SF28	KOG1674				AT2G44740.1	CYCP4;1	cyclin p4;1
VIT_211s0065g00720	NA	NA	5.79285	PF00450	PTHR11802,PTHR11802:SF29	KOG1282		K16296	GO:0006508,GO:0004185	AT3G12203.1	scpl17	serine carboxypeptidase-like 17
VIT_217s0000g04940	NA	NA	5.78979	PF00685	PTHR11783,PTHR11783:SF65		2.8.2.27		GO:0008146	AT3G45070.1		P-loop containing nucleoside triphosphate hydrolases superfamily protein
VIT_202s0025g01350	NA	NA	5.78709	PF01896	PTHR10536	KOG2851		K02684	GO:0006269,GO:0003896	AT5G41880.1	POLA3,POLA4	DNA primases;DNA primases
VIT_201s0010g02560	NA	NA	5.78217	PF03763	PTHR31471,PTHR31471:SF15					AT1G67590.1		Remorin family protein
VIT_209s0002g04450	NA	NA	5.78198	PF13307,PF06733	PTHR11472,PTHR11472:SF41		3.6.4.13	K11273	GO:0016818,GO:0008026,GO:0006139,GO:0005524,GO:0003676,GO:0004003,GO:0003677	AT1G79890.1		RAD3-like DNA-binding helicase protein
VIT_200s0992g00030	NA	NA	5.78101	PF00514					GO:0005515	AT4G21820.1		binding;calmodulin binding
VIT_201s0011g01475	NA	NA	5.77201		PTHR33168,PTHR33168:SF5					AT4G19980.1
VIT_216s0022g00595	NA	NA	5.7667	PF12776	PTHR31704					AT2G24960.2
VIT_208s0040g02590	NA	NA	5.76394	PF00225	PTHR24115,PTHR24115:SF525		3.6.4.4		GO:0008017,GO:0007018,GO:0005524,GO:0003777,GO:0005871	AT2G37420.1		ATP binding microtubule motor family protein
VIT_207s0104g00020	NA	NA	5.74232	PF00514	PTHR23315,PTHR23315:SF84	KOG0166			GO:0005515	AT5G19330.1	ARIA	ARM repeat protein interacting with ABF2
VIT_208s0056g01480	NA	NA	5.7423	PF01699	PTHR12266,PTHR12266:SF2	KOG2399		K13754	GO:0055085,GO:0016021	AT5G17860.1	CAX7	calcium exchanger 7
VIT_214s0128g00110	NA	NA	5.74194	PF00010	PTHR11969,PTHR11969:SF26				GO:0046983	AT1G72210.1		basic helix-loop-helix (bHLH) DNA-binding superfamily protein
VIT_208s0007g00700	NA	NA	5.74011	PF00026	PTHR13683,PTHR13683:SF347	KOG1339	3.4.23.12		GO:0006508,GO:0004190	AT5G02190.1	ATASP38,EMB24,PCS1	Eukaryotic aspartyl protease family protein
VIT_218s0001g02350	NA	NA	5.73613	PF00394,PF07731,PF07732	PTHR11709,PTHR11709:SF118		1.10.3.2	K05909	GO:0055114,GO:0016491,GO:0005507	AT5G09360.1	LAC14	laccase 14
VIT_211s0016g00730	NA	NA	5.73566	PF00504	PTHR21649,PTHR21649:SF5			K08908	GO:0016020,GO:0009765	AT1G19150.1	LHCA2*1,LHCA6	photosystem I light harvesting complex gene 6
VIT_219s0014g05070	NA	NA	5.73054	PF00225	PTHR24115,PTHR24115:SF520		3.6.4.5		GO:0008017,GO:0007018,GO:0005524,GO:0003777,GO:0005871	AT5G54670.1	ATK3,KATC	kinesin 3
VIT_206s0061g00850	NA	NA	5.72904	PF03168	PTHR31852,PTHR31852:SF5					AT5G22870.1		Late embryogenesis abundant (LEA) hydroxyproline-rich glycoprotein family
VIT_218s0001g08240	NA	NA	5.70527	PF08263,PF00069	PTHR27000,PTHR27000:SF224	KOG1187	2.7.11.1		GO:0006468,GO:0005524,GO:0004672	AT5G49660.1		Leucine-rich repeat transmembrane protein kinase family protein
VIT_206s0004g01780	NA	NA	5.70157	PF07714,PF00069	PTHR24351,PTHR24351:SF107	KOG0610	2.7.11.1		GO:0006468,GO:0004672,GO:0005524	AT3G20830.1		AGC (cAMP-dependent, cGMP-dependent and protein kinase C) kinase family protein
VIT_205s0062g00780	NA	NA	5.70044	PF02115	PTHR10980,PTHR10980:SF18	KOG3205		K12462	GO:0005737,GO:0005094	AT3G07880.1	SCN1	Immunoglobulin E-set superfamily protein
VIT_205s0020g02370	NA	NA	5.69651	PF01536	PTHR11570,PTHR11570:SF1	KOG0788	4.1.1.50	K01611	GO:0008295,GO:0006597,GO:0004014	AT5G18930.1	BUD2,SAMDC4	Adenosylmethionine decarboxylase family protein
VIT_204s0008g01810	NA	NA	5.69151	PF00249	PTHR10641,PTHR10641:SF613	KOG0048				AT5G40330.1	ATMYB23,ATMYBRTF,MYB23	myb domain protein 23
VIT_204s0044g00290	NA	NA	5.69018		PTHR34662					AT1G21090.1		Cupredoxin superfamily protein
VIT_201s0026g02740	NA	NA	-2.2193		PTHR37206,PTHR37206:SF2
VIT_213s0064g01165	NA	NA	5.68888	PF02458	PTHR31625,PTHR31625:SF2		2.3.1.153		GO:0016747	AT3G29670.1		HXXXD-type acyl-transferase family protein
VIT_218s0001g04890	NA	NA	5.6886	PF01740,PF00916	PTHR11814,PTHR11814:SF61			K17469	GO:0016021,GO:0015116,GO:0008272,GO:0055085,GO:0016020,GO:0008271	AT5G10180.1	AST68,SULTR2;1	slufate transporter 2;1
VIT_206s0004g06950	NA	NA	5.68793	PF00583	PTHR23091,PTHR23091:SF221		2.3.1.88		GO:0008080	AT2G30090.1		Acyl-CoA N-acyltransferases (NAT) superfamily protein
VIT_206s0004g06300	NA	NA	5.68729	PF13401	PTHR10763					AT2G29680.2	ATCDC6,CDC6	cell division control 6
VIT_207s0005g05420	NA	NA	5.67433	PF08263,PF00069,PF13855	PTHR27000,PTHR27000:SF92	KOG1187	2.7.11.1		GO:0006468,GO:0005524,GO:0004672,GO:0005515	AT5G48940.1		Leucine-rich repeat transmembrane protein kinase family protein
VIT_217s0000g01370	NA	NA	5.67348	PF00383	PTHR11086,PTHR11086:SF18	KOG3127	3.5.4.12		GO:0008270	AT3G48540.1		Cytidine/deoxycytidylate deaminase family protein
VIT_213s0064g01020	NA	NA	5.66875		PTHR36373,PTHR36373:SF1					AT3G52110.2
VIT_214s0066g01060	NA	NA	5.66575	PF12708	PTHR31375,PTHR31375:SF34		3.2.1.15	K01184		AT5G14650.1		Pectin lyase-like superfamily protein
VIT_201s0127g00240	NA	NA	2.27192	PF03732	PTHR33176
VIT_204s0008g05140	NA	NA	5.65756		PTHR12446,PTHR12446:SF27					AT3G22780.1	ATTSO1,TSO1	Tesmin/TSO1-like CXC domain-containing protein
VIT_216s0098g01070	NA	NA	5.65405	PF00612,PF13178	PTHR32295,PTHR32295:SF0				GO:0005515	AT1G01110.2	IQD18	IQ-domain 18
VIT_215s0021g00220	NA	NA	5.65179	PF00005,PF00664	PTHR24223,PTHR24223:SF165		3.6.3.44		GO:0016887,GO:0005524,GO:0055085,GO:0042626,GO:0016021,GO:0006810	AT3G60160.1	ATMRP9,MRP9	multidrug resistance-associated protein 9
VIT_207s0005g01060	NA	NA	5.65171	PF00538	PTHR11467,PTHR11467:SF44	KOG4012		K11275	GO:0006334,GO:0005634,GO:0003677,GO:0000786	AT2G30620.1		winged-helix DNA-binding transcription factor family protein
VIT_210s0071g00890	NA	NA	5.65061	PF03097	PTHR23032,PTHR23032:SF3					AT1G73390.1		Endosomal targeting BRO1-like domain-containing protein
VIT_204s0008g05130	NA	NA	5.64896	PF03638	PTHR12446,PTHR12446:SF27					AT3G22780.1	ATTSO1,TSO1	Tesmin/TSO1-like CXC domain-containing protein
VIT_214s0108g00660	NA	NA	5.64231							AT5G48600.2	ATCAP-C,ATSMC3,ATSMC4,SMC3	structural maintenance of chromosome 3
VIT_215s0045g01490	NA	NA	5.64091	PF08100,PF00891	PTHR11746,PTHR11746:SF99	KOG3178	2.1.1.240		GO:0046983,GO:0008171	AT4G35160.1		O-methyltransferase family protein
VIT_213s0019g04900	NA	NA	5.63125	PF00544	PTHR31683,PTHR31683:SF11		4.2.2.2			AT5G04310.1		Pectin lyase-like superfamily protein
VIT_200s0225g00160	NA	NA	5.62816							AT1G10710.2	PHS1	poor homologous synapsis 1
VIT_205s0077g01780	NA	NA	5.62688							AT3G06778.1		Chaperone DnaJ-domain superfamily protein
VIT_203s0017g02270	NA	NA	5.62417	PF08263,PF13855	PTHR27000,PTHR27000:SF70				GO:0005515	AT3G17640.1		Leucine-rich repeat (LRR) family protein
VIT_211s0103g00050	NA	NA	5.62269	PF02386	PTHR31064				GO:0055085,GO:0008324,GO:0006812	AT4G10310.1	ATHKT1,HKT1	high-affinity K+ transporter 1
VIT_212s0055g00930	NA	NA	5.62171	PF00403	PTHR22814,PTHR22814:SF82	KOG1603			GO:0046872,GO:0030001	AT2G28660.1		Chloroplast-targeted copper chaperone protein
VIT_206s0009g02730	NA	NA	5.62166	PF00447	PTHR10015,PTHR10015:SF177	KOG0627		K09419	GO:0043565,GO:0006355,GO:0005634,GO:0003700	AT1G46264.1	AT-HSFB4,HSFB4,SCZ	heat shock transcription factor B4
VIT_208s0007g04820	NA	NA	5.61692	PF00544	PTHR31683,PTHR31683:SF21		4.2.2.2	K01728		AT3G53190.1		Pectin lyase-like superfamily protein
VIT_212s0028g00530	NA	NA	5.60546	PF03188	PTHR23130,PTHR23130:SF88				GO:0016021	AT2G30890.1		Cytochrome b561/ferric reductase transmembrane protein family
VIT_207s0005g02780	NA	NA	5.60143		PTHR35500,PTHR35500:SF1					AT5G03050.1
VIT_205s0062g01380	NA	NA	5.59827	PF16851	PTHR37239,PTHR37239:SF1					AT4G12970.1	EPFL9,STOMAGEN	stomagen
VIT_202s0234g00070	NA	NA	5.59649		PTHR36368,PTHR36368:SF1					AT4G16807.1
VIT_209s0002g03750	NA	NA	5.59263	PF00320	PTHR10071,PTHR10071:SF197	KOG1601			GO:0043565,GO:0008270,GO:0006355,GO:0003700	AT4G32890.1	GATA9	GATA transcription factor 9
VIT_215s0048g01730	NA	NA	5.59245	PF14531	PTHR24350,PTHR24350:SF7	KOG0580	2.7.11.1	K08850	GO:0007049,GO:0004672,GO:0032465,GO:0007059,GO:0000278,GO:0000226	AT2G45490.1	AtAUR3,AUR3	ataurora3
VIT_210s0003g05130	NA	NA	5.59062	PF07645,PF13947,PF00069	PTHR27005,PTHR27005:SF61	KOG1187	2.7.11.1		GO:0005509,GO:0030247,GO:0006468,GO:0005524,GO:0004672	AT1G21230.1	WAK5	wall associated kinase 5
VIT_206s0004g00050	NA	NA	5.58387	PF00225	PTHR24115,PTHR24115:SF391		3.6.4.5		GO:0008017,GO:0007018,GO:0005524,GO:0003777,GO:0005871	AT1G55550.1		P-loop containing nucleoside triphosphate hydrolases superfamily protein
VIT_204s0008g06050	NA	NA	5.5836	PF00069	PTHR27001,PTHR27001:SF62	KOG1187	2.7.11.1		GO:0006468,GO:0005524,GO:0004672	AT2G25220.1		Protein kinase superfamily protein
VIT_206s0061g00730	NA	NA	5.57641	PF00230	PTHR19139,PTHR19139:SF52	KOG0223		K09873	GO:0016020,GO:0006810,GO:0005215	AT2G36830.1	GAMMA-TIP,GAMMA-TIP1,TIP1;1	gamma tonoplast intrinsic protein
VIT_204s0008g04710	NA	NA	5.57457	PF08541,PF08392	PTHR31561,PTHR31561:SF19		2.3.1.199,2.3.1.119	K15397	GO:0016747,GO:0008610,GO:0016020,GO:0006633	AT2G26640.1	KCS11	3-ketoacyl-CoA synthase 11
VIT_207s0104g01440	NA	NA	5.57375	PF00651,PF03000	PTHR32370,PTHR32370:SF30				GO:0005515	AT1G03010.1		Phototropic-responsive NPH3 family protein
VIT_206s0004g01770	NA	NA	5.57233	PF07944	PTHR31151,PTHR31151:SF0					AT5G12950.1		Putative glycosyl hydrolase of unknown function (DUF1680)
VIT_211s0052g00160	NA	NA	5.56288	PF02861	PTHR11638,PTHR11638:SF123	KOG1051			GO:0019538	AT4G29920.1		Double Clp-N motif-containing P-loop nucleoside triphosphate hydrolases superfamily protein
VIT_207s0005g02510	NA	NA	5.55245	PF00010	PTHR12565,PTHR12565:SF178	KOG4304		K12126	GO:0046983	AT2G46970.1	PIL1	phytochrome interacting factor 3-like 1
VIT_216s0148g00060	NA	NA	5.5508	PF00069	PTHR27009,PTHR27009:SF18	KOG1187	3.1.4.46		GO:0006468,GO:0005524,GO:0004672	AT1G66920.2		Protein kinase superfamily protein
VIT_213s0073g00680	NA	NA	5.54457	PF03372	PTHR11200,PTHR11200:SF112	KOG0565				AT5G04980.2		DNAse I-like superfamily protein
VIT_203s0063g00250	NA	NA	5.53934	PF05922,PF00082	PTHR10795,PTHR10795:SF425		3.4.14.10		GO:0006508,GO:0004252	AT5G67360.1	ARA12	Subtilase family protein
VIT_201s0146g00530	NA	NA	-1.43328
VIT_218s0001g15240	NA	NA	5.53765	PF02298	PTHR33021,PTHR33021:SF9				GO:0009055	AT2G02850.1	ARPN	plantacyanin
VIT_203s0063g02130	NA	NA	5.53734	PF05903	PTHR12378,PTHR12378:SF4	KOG0324				AT1G47740.2		PPPDE putative thiol peptidase family protein
VIT_202s0025g01910	NA	NA	5.53547	PF13632	PTHR13301,PTHR13301:SF51		2.4.1.12			AT4G23990.1	ATCSLG3,CSLG3	cellulose synthase like G3
VIT_207s0104g01420	NA	NA	5.52529	PF00462	PTHR10168,PTHR10168:SF81	KOG1752	1.8.1.9	K03676	GO:0045454,GO:0015035,GO:0009055	AT1G03020.1		Thioredoxin superfamily protein
VIT_209s0002g00320	NA	NA	5.52105	PF04043,PF01095	PTHR31707,PTHR31707:SF55		3.1.1.11	K01051	GO:0004857,GO:0042545,GO:0030599,GO:0005618	AT3G14310.1	ATPME3,PME3	pectin methylesterase 3
VIT_216s0022g01210	NA	NA	5.50971	PF00249	PTHR10641,PTHR10641:SF633	KOG0048		K09422		AT4G12350.1	AtMYB42,MYB42	myb domain protein 42
VIT_205s0051g00540	NA	NA	5.50713	PF00560,PF07714,PF13855	PTHR27000,PTHR27000:SF92	KOG1187	2.7.11.1		GO:0005515,GO:0006468,GO:0004672	AT3G24240.1		Leucine-rich repeat receptor-like protein kinase family protein
VIT_204s0008g00530	NA	NA	5.5009	PF00069	PTHR24350	KOG0580	2.7.11.1		GO:0006468,GO:0005524,GO:0004672,GO:0007049	AT4G32830.1	AtAUR1,AUR1	ataurora1
VIT_208s0058g00930	NA	NA	5.50087	PF00202	PTHR11986,PTHR11986:SF66		2.6.1.44		GO:0030170,GO:0008483	AT3G08860.1	PYD4	PYRIMIDINE 4
VIT_201s0150g00480	NA	NA	2.09591		PTHR10044			K19042
VIT_215s0046g02490	NA	NA	5.49971		PTHR37695					AT1G01690.1	ATPRD3,PRD3	putative recombination initiation defects 3
VIT_200s0228g00010	NA	NA	5.49763	PF13962	PTHR24177,PTHR24177:SF11					AT5G04730.1		Ankyrin-repeat containing protein
VIT_205s0077g01670	NA	NA	5.49712	PF00407	PTHR31213,PTHR31213:SF17				GO:0009607,GO:0006952	AT1G70880.1		Polyketide cyclase/dehydrase and lipid transport superfamily protein
VIT_214s0128g00460	NA	NA	5.48926	PF00225	PTHR24115,PTHR24115:SF449	KOG4280	3.6.4.5	K10406	GO:0008017,GO:0007018,GO:0005524,GO:0003777,GO:0005871	AT5G27550.1		P-loop containing nucleoside triphosphate hydrolases superfamily protein
VIT_210s0003g03940	NA	NA	5.48731	PF00462	PTHR10168,PTHR10168:SF86	KOG1752	1.8.1.9	K03676	GO:0045454,GO:0015035,GO:0009055	AT5G14070.1	ROXY2	Thioredoxin superfamily protein
VIT_218s0122g01130	NA	NA	5.47886	PF06733,PF13307	PTHR11472,PTHR11472:SF6		3.6.4.13	K15362	GO:0005524,GO:0004003,GO:0003677,GO:0016818,GO:0008026,GO:0006139,GO:0003676	AT1G20720.1		RAD3-like DNA-binding helicase protein
VIT_219s0014g03970	NA	NA	5.47731	PF13833	PTHR23050,PTHR23050:SF170					AT5G54490.1	PBP1	pinoid-binding protein 1
VIT_212s0035g00260	NA	NA	5.47413	PF03094	PTHR31942,PTHR31942:SF9			K08472	GO:0016021,GO:0006952	AT1G11000.1	ATMLO4,MLO4	Seven transmembrane MLO family protein
VIT_205s0020g03910	NA	NA	5.47202	PF13855	PTHR32093				GO:0005515	AT3G22800.1		Leucine-rich repeat (LRR) family protein
VIT_210s0116g01040	NA	NA	5.46981	PF04885	PTHR33227,PTHR33227:SF4					AT1G11925.1		Stigma-specific Stig1 family protein
VIT_208s0056g00210	NA	NA	5.46487	PF07714	PTHR24056,PTHR24056:SF178		2.7.11.22		GO:0006468,GO:0004672	AT2G38620.1	CDKB1;2	cyclin-dependent kinase B1;2
VIT_216s0022g00670	NA	NA	5.45999	PF08244,PF00251	PTHR31953,PTHR31953:SF6		3.2.1.26	K01193		AT1G62660.1		Glycosyl hydrolases family 32 protein
VIT_211s0016g00220	NA	NA	5.4571	PF07983,PF00332	PTHR32227,PTHR32227:SF59		3.2.1.39		GO:0005975,GO:0004553	AT5G20870.1		O-Glycosyl hydrolases family 17 protein
VIT_207s0141g00740	NA	NA	5.45527		PTHR19961,PTHR19961:SF25					AT5G48460.1		Actin binding Calponin homology (CH) domain-containing protein
VIT_218s0041g00580	NA	NA	5.44984	PF00854	PTHR11654,PTHR11654:SF116			K14638	GO:0016020,GO:0006810,GO:0005215	AT1G22540.1		Major facilitator superfamily protein
VIT_219s0014g03240	NA	NA	5.4496	PF00232	PTHR10353,PTHR10353:SF42		3.2.1.21		GO:0005975,GO:0004553	AT1G61810.1	BGLU45	beta-glucosidase 45
VIT_217s0000g01290	NA	NA	5.44925	PF03214	PTHR31682,PTHR31682:SF6		5.4.99.30	K13379	GO:0030244,GO:0016866	AT3G02230.1	ATRGP1,RGP1	reversibly glycosylated polypeptide 1
VIT_201s0011g06240	NA	NA	5.44866	PF03188	PTHR10106,PTHR10106:SF15		1.16.5.1		GO:0016021	AT1G14730.1		Cytochrome b561/ferric reductase transmembrane protein family
VIT_217s0000g05870	NA	NA	5.44359	PF01263	PTHR10091,PTHR10091:SF3	KOG1604	5.1.3.3	K01785	GO:0016853,GO:0005975	AT3G47800.1		Galactose mutarotase-like superfamily protein
VIT_209s0002g03030	NA	NA	5.44229	PF13855,PF07714,PF12819	PTHR27003,PTHR27003:SF105	KOG1187	2.7.11.1,2.7.10.1		GO:0005515,GO:0006468,GO:0004672	AT4G29990.1		Leucine-rich repeat transmembrane protein kinase protein
VIT_214s0030g00240	NA	NA	5.43795	PF07690	PTHR23500,PTHR23500:SF62				GO:0055085,GO:0016021	AT1G08920.2	ESL1	ERD (early response to dehydration) six-like 1
VIT_207s0031g00470	NA	NA	5.43625	PF03104,PF08996,PF00136	PTHR10322,PTHR10322:SF21		2.7.7.7		GO:0008408,GO:0006260,GO:0003887,GO:0001882,GO:0003677,GO:0000166	AT5G67100.1	ICU2	DNA-directed DNA polymerases
VIT_210s0042g00940	NA	NA	5.43387	PF13837	PTHR33492,PTHR33492:SF2					AT2G35640.1		Homeodomain-like superfamily protein
VIT_206s0061g00890	NA	NA	5.43246	PF00450	PTHR11802,PTHR11802:SF65	KOG1283	3.4.16.5	K09646	GO:0006508,GO:0004185	AT2G27920.1	SCPL51	serine carboxypeptidase-like 51
VIT_204s0023g00990	NA	NA	5.42692	PF15071	PTHR34262,PTHR34262:SF1					AT2G23755.1
VIT_205s0051g00590	NA	NA	5.42208	PF00544	PTHR31683,PTHR31683:SF20		4.2.2.2	K01728		AT4G13710.1		Pectin lyase-like superfamily protein
VIT_204s0043g00930	NA	NA	5.416	PF00282	PTHR11999,PTHR11999:SF88		2.6.1.57	K01592	GO:0030170,GO:0019752,GO:0016831	AT2G20340.1		Pyridoxal phosphate (PLP)-dependent transferases superfamily protein
VIT_213s0064g01260	NA	NA	5.41256	PF08263,PF00560,PF13855	PTHR27000,PTHR27000:SF151	KOG4579	3.2.1.15		GO:0005515	AT3G20820.1		Leucine-rich repeat (LRR) family protein
VIT_205s0020g03980	NA	NA	5.41103	PF00612,PF13178	PTHR32295,PTHR32295:SF43				GO:0005515	AT4G14750.1	IQD19	IQ-domain 19
VIT_217s0000g04270	NA	NA	5.40764	PF00160	PTHR11071,PTHR11071:SF244	KOG0880	5.2.1.8	K03768	GO:0006457,GO:0003755,GO:0000413	AT1G74070.1		Cyclophilin-like peptidyl-prolyl cis-trans isomerase family protein
VIT_205s0077g02090	NA	NA	5.40431	PF01554	PTHR11206,PTHR11206:SF165	KOG1347		K03327	GO:0055085,GO:0016020,GO:0015297,GO:0015238,GO:0006855	AT5G49130.1		MATE efflux family protein
VIT_218s0001g08750	NA	NA	5.39102		PTHR34061,PTHR34061:SF1					AT4G10810.1
VIT_208s0032g00890	NA	NA	5.39026	PF14310,PF00933,PF01915	PTHR30620,PTHR30620:SF40		3.2.1.55,3.2.1.37		GO:0005975,GO:0004553	AT5G64570.1	ATBXL4,XYL4	beta-D-xylosidase 4
VIT_212s0057g00720	NA	NA	5.3768	PF12937	PTHR20995				GO:0005515	AT5G48170.1	SLY2	F-box family protein
VIT_215s0048g02050	NA	NA	5.36569	PF12697	PTHR10992,PTHR10992:SF740		1.11.1.10			AT2G36290.1		alpha/beta-Hydrolases superfamily protein
VIT_217s0000g08060	NA	NA	5.36399	PF00027,PF00520	PTHR10217,PTHR10217:SF479			K05391	GO:0055085,GO:0016020,GO:0006811,GO:0005216	AT5G14870.1	ATCNGC18,CNGC18	cyclic nucleotide-gated channel 18
VIT_218s0001g13130	NA	NA	5.36055	PF05920,PF07526	PTHR11850,PTHR11850:SF132	KOG0773			GO:0006355,GO:0003677	AT1G75430.1	BLH11	BEL1-like homeodomain 11
VIT_200s0181g00180	NA	NA	5.35696	PF00504	PTHR21649,PTHR21649:SF11			K08914	GO:0016020,GO:0009765	AT5G54270.1	LHCB3,LHCB3*1	light-harvesting chlorophyll B-binding protein 3
VIT_214s0060g01945	NA	NA	5.35654	PF04043	PTHR31707		3.1.1.11		GO:0004857	AT4G02250.1		Plant invertase/pectin methylesterase inhibitor superfamily protein
VIT_205s0020g01040	NA	NA	5.35504		PTHR33181,PTHR33181:SF10					AT1G48330.1
VIT_218s0001g05910	NA	NA	5.35049	PF00201	PTHR11926,PTHR11926:SF286		2.4.1.324		GO:0016758,GO:0008152	AT1G22360.1	AtUGT85A2,UGT85A2	UDP-glucosyl transferase 85A2
VIT_214s0081g00060	NA	NA	5.34776	PF07123	PTHR34552			K02721	GO:0015979,GO:0009523,GO:0009507	AT2G30570.1	PSBW	photosystem II reaction center W
VIT_208s0007g07790	NA	NA	5.34698		PTHR35119					AT2G42260.1	PYM,UVI4	uv-b-insensitive 4
VIT_211s0037g00580	NA	NA	5.34594	PF02458	PTHR31642,PTHR31642:SF57			K13065	GO:0016747	AT2G19070.1	SHT	spermidine hydroxycinnamoyl transferase
VIT_210s0116g01600	NA	NA	5.32954	PF07731	PTHR11709,PTHR11709:SF11		1.10.3.3		GO:0055114,GO:0016491,GO:0005507	AT4G22010.1	sks4	SKU5 similar 4
VIT_201s0026g00030	NA	NA	5.32841	PF06075	PTHR31928,PTHR31928:SF6					AT1G23790.1		Plant protein of unknown function (DUF936)
VIT_214s0068g00510	NA	NA	5.32417		PTHR33124,PTHR33124:SF9					AT5G39240.1
VIT_218s0041g01800	NA	NA	5.31435	PF00067	PTHR24286,PTHR24286:SF53	KOG0157		K07437	GO:0055114,GO:0020037,GO:0016705,GO:0005506	AT5G36110.1	CYP716A1	cytochrome P450, family 716, subfamily A, polypeptide 1
VIT_206s0004g02860	NA	NA	5.31061		PTHR35718					AT2G28410.1
VIT_204s0008g03640	NA	NA	5.3083	PF01565,PF04030	PTHR13878,PTHR13878:SF51		1.1.3.8,1.1.3.37		GO:0055114,GO:0050660,GO:0016491,GO:0016020,GO:0003885	AT5G11540.1		D-arabinono-1,4-lactone oxidase family protein
VIT_202s0025g01140	NA	NA	3.69319		PTHR34380,PTHR34380:SF1
VIT_218s0001g08700	NA	NA	5.30782	PF00225	PTHR24115,PTHR24115:SF490		3.6.4.4		GO:0008017,GO:0007018,GO:0005524,GO:0003777,GO:0005871	AT1G59540.2	ZCF125	P-loop containing nucleoside triphosphate hydrolases superfamily protein
VIT_219s0085g00740	NA	NA	5.30766	PF02535	PTHR11040,PTHR11040:SF59	KOG1558			GO:0055085,GO:0046873,GO:0030001,GO:0016020	AT3G12750.1	ZIP1	zinc transporter 1 precursor
VIT_218s0001g12860	NA	NA	5.29975	PF14364	PTHR33640,PTHR33640:SF3					AT5G66440.1
VIT_206s0004g07700	NA	NA	5.29839		PTHR31945,PTHR31945:SF8					AT2G40435.1
VIT_201s0011g05120	NA	NA	5.2981	PF10604	PTHR31338,PTHR31338:SF16					AT5G28010.1		Polyketide cyclase/dehydrase and lipid transport superfamily protein
VIT_206s0009g01090	NA	NA	5.2926	PF00011	PTHR11527,PTHR11527:SF156					AT5G20970.1		HSP20-like chaperones superfamily protein
VIT_201s0011g00670	NA	NA	5.2905		PTHR19305,PTHR19305:SF7	KOG3065		K18211		AT5G61210.1	ATSNAP33,ATSNAP33B,SNAP33,SNP33	soluble N-ethylmaleimide-sensitive factor adaptor protein 33
VIT_218s0001g14660	NA	NA	5.28393	PF00664,PF00005	PTHR24221,PTHR24221:SF235		3.6.3.44		GO:0055085,GO:0042626,GO:0016021,GO:0006810,GO:0005524,GO:0016887	AT1G27940.1	PGP13	P-glycoprotein 13
VIT_205s0077g01020	NA	NA	5.28058	PF00583	PTHR23091,PTHR23091:SF239		2.3.1.88		GO:0008080	AT2G23060.1		Acyl-CoA N-acyltransferases (NAT) superfamily protein
VIT_214s0066g00010	NA	NA	5.27972	PF14577,PF14576	PTHR33232,PTHR33232:SF4					AT3G01680.1
VIT_213s0084g00380	NA	NA	5.27848	PF00685	PTHR11783,PTHR11783:SF72	KOG1584			GO:0008146	AT5G07010.1	ATST2A,ST2A	sulfotransferase 2A
VIT_208s0058g01250	NA	NA	5.27812	PF10536	PTHR12606,PTHR12606:SF29		3.1.3.16			AT2G25010.1		Aminotransferase-like, plant mobile domain family protein
VIT_211s0016g00340	NA	NA	5.27341	PF14520,PF13481	PTHR22942,PTHR22942:SF45	KOG1434	3.6.1.8			AT5G20850.1	ATRAD51,RAD51	RAS associated with diabetes protein 51
VIT_213s0106g00550	NA	NA	5.27158	PF00685	PTHR11783,PTHR11783:SF74	KOG1584		K01025	GO:0008146	AT5G07010.1	ATST2A,ST2A	sulfotransferase 2A
VIT_206s0004g01700	NA	NA	5.26265		PTHR22850,PTHR22850:SF94					AT5G12920.3		Transducin/WD40 repeat-like superfamily protein
VIT_204s0043g00900	NA	NA	5.25896	PF00282	PTHR11999,PTHR11999:SF88		2.6.1.57	K01592	GO:0030170,GO:0019752,GO:0016831	AT2G20340.1		Pyridoxal phosphate (PLP)-dependent transferases superfamily protein
VIT_212s0035g00020	NA	NA	5.25663	PF00560,PF13855,PF00069	PTHR27000,PTHR27000:SF196	KOG1187	2.7.11.1		GO:0005515,GO:0006468,GO:0005524,GO:0004672	AT4G08850.1		Leucine-rich repeat receptor-like protein kinase family protein
VIT_207s0129g01070	NA	NA	5.24524	PF13855,PF08263,PF07714	PTHR27008,PTHR27008:SF35	KOG1187	2.7.11.1		GO:0005515,GO:0006468,GO:0004672	AT4G37250.1		Leucine-rich repeat protein kinase family protein
VIT_215s0046g03110	NA	NA	5.24197	PF05686	PTHR12203,PTHR12203:SF28		2.4.2.26			AT3G61270.1		Arabidopsis thaliana protein of unknown function (DUF821)
VIT_218s0001g10040	NA	NA	5.23845		PTHR27000,PTHR27000:SF43					AT3G19320.1		Leucine-rich repeat (LRR) family protein
VIT_204s0008g03570	NA	NA	5.23762	PF08458,PF05703	PTHR31351,PTHR31351:SF7					AT3G22810.1		Plant protein of unknown function (DUF828) with plant pleckstrin homology-like region
VIT_201s0011g06430	NA	NA	5.23698	PF00248	PTHR11732,PTHR11732:SF239	KOG1577				AT1G59960.1		NAD(P)-linked oxidoreductase superfamily protein
VIT_219s0015g00620	NA	NA	5.23487	PF00069,PF00139	PTHR27007,PTHR27007:SF21	KOG1187	2.7.11.1		GO:0006468,GO:0005524,GO:0004672,GO:0030246	AT5G55830.1		Concanavalin A-like lectin protein kinase family protein
VIT_203s0038g01410	NA	NA	5.23266	PF00230	PTHR19139,PTHR19139:SF162	KOG0223			GO:0016020,GO:0006810,GO:0005215	AT3G61430.1	ATPIP1,PIP1,PIP1;1,PIP1A	plasma membrane intrinsic protein 1A
VIT_201s0011g01310	NA	NA	5.23107		PTHR33928,PTHR33928:SF1		3.2.1.15			AT4G20040.1		Pectin lyase-like superfamily protein
VIT_218s0001g12880	NA	NA	5.23088	PF03492	PTHR31009,PTHR31009:SF5		2.1.1.141	K08241	GO:0008168	AT1G19640.1	JMT	jasmonic acid carboxyl methyltransferase
VIT_218s0001g05380	NA	NA	5.22902	PF07719,PF13414	PTHR22904,PTHR22904:SF360	KOG0548				AT5G65160.1		tetratricopeptide repeat (TPR)-containing protein
VIT_213s0320g00060	NA	NA	5.22855	PF14365,PF03080	PTHR31589,PTHR31589:SF24					AT1G55360.1		Protein of Unknown Function (DUF239)
VIT_205s0020g00620	NA	NA	5.2269	PF12711,PF00225	PTHR24115,PTHR24115:SF417	KOG4280	3.6.4.4		GO:0008017,GO:0007018,GO:0005524,GO:0003777,GO:0005871	AT3G17360.1	POK1	phragmoplast orienting kinesin 1
VIT_203s0091g01290	NA	NA	5.22373	PF00450	PTHR11802,PTHR11802:SF29	KOG1282			GO:0006508,GO:0004185	AT1G33540.1	scpl18	serine carboxypeptidase-like 18
VIT_218s0001g05950	NA	NA	5.22172	PF00201	PTHR11926,PTHR11926:SF302	KOG1192	2.4.1.324		GO:0016758,GO:0008152	AT1G22400.1	ATUGT85A1,UGT85A1	UDP-Glycosyltransferase superfamily protein
VIT_204s0008g00870	NA	NA	5.21826	PF06888	PTHR20889,PTHR20889:SF4	KOG3120	3.6.1.1,3.1.3.75	K13248	GO:0016791,GO:0008152	AT1G17710.1		Pyridoxal phosphate phosphatase-related protein
VIT_214s0060g01190	NA	NA	5.20878	PF03059	PTHR32266,PTHR32266:SF12		2.5.1.43	K05953	GO:0030418,GO:0030410	AT1G09240.1	ATNAS3,NAS3	nicotianamine synthase 3
VIT_212s0057g01005	NA	NA	5.20682		PTHR35708,PTHR35708:SF1					AT2G04480.1
VIT_218s0001g03000	NA	NA	5.20229	PF00582	PTHR31964,PTHR31964:SF37				GO:0006950	AT1G44760.1		Adenine nucleotide alpha hydrolases-like superfamily protein
VIT_200s0184g00110	NA	NA	5.19827	PF04526	PTHR23130,PTHR23130:SF91					AT3G07390.1	AIR12	auxin-responsive family protein
VIT_219s0014g02030	NA	NA	5.19644	PF00201	PTHR11926,PTHR11926:SF376		2.4.2.51		GO:0016758,GO:0008152	AT5G53990.1		UDP-Glycosyltransferase superfamily protein
VIT_218s0001g02590	NA	NA	5.19636	PF00560,PF08263,PF07714,PF13855	PTHR27000,PTHR27000:SF33	KOG0472	2.7.11.1		GO:0005515,GO:0006468,GO:0004672	AT1G34110.1		Leucine-rich receptor-like protein kinase family protein
VIT_204s0023g03720	NA	NA	5.1914	PF13414	PTHR36326,PTHR36326:SF1					AT3G51280.1		Tetratricopeptide repeat (TPR)-like superfamily protein
VIT_201s0011g03770	NA	NA	5.1892	PF05553						AT1G68350.1
VIT_209s0002g02030	NA	NA	5.18853	PF05907	PTHR12857,PTHR12857:SF0	KOG1296				AT4G32930.1
VIT_204s0008g04090	NA	NA	5.18851	PF03181	PTHR31236,PTHR31236:SF2					AT5G25610.1	ATRD22,RD22	BURP domain-containing protein
VIT_211s0052g00620	NA	NA	5.1857	PF00690,PF00702,PF00122	PTHR24093,PTHR24093:SF361		3.6.3.6	K01535	GO:0046872,GO:0000166	AT4G30190.1	AHA2,HA2,PMA2	H(+)-ATPase 2
VIT_208s0058g01010	NA	NA	5.18148		PTHR33257,PTHR33257:SF5					AT2G40475.1
VIT_207s0104g00890	NA	NA	5.17514	PF08263,PF13855	PTHR27000,PTHR27000:SF105		2.7.11.1		GO:0005515	AT1G03440.1		Leucine-rich repeat (LRR) family protein
VIT_219s0027g01130	NA	NA	5.16386	PF06203	PTHR31717,PTHR31717:SF9				GO:0005515	AT3G12890.1	ASML2	activator of spomin::LUC2
VIT_206s0009g00980	NA	NA	5.16322	PF12695	PTHR23024,PTHR23024:SF189	KOG1515	3.1.1.1			AT5G06570.2		alpha/beta-Hydrolases superfamily protein
VIT_205s0020g03880	NA	NA	5.15423		PTHR12446,PTHR12446:SF21					AT3G22780.1	ATTSO1,TSO1	Tesmin/TSO1-like CXC domain-containing protein
VIT_212s0059g00840	NA	NA	5.15377	PF03018	PTHR21495,PTHR21495:SF78					AT2G21100.1		Disease resistance-responsive (dirigent-like protein) family protein
VIT_201s0026g01950	NA	NA	5.14839	PF02183,PF00046	PTHR24326,PTHR24326:SF176	KOG0483		K09338	GO:0043565,GO:0006355,GO:0003700,GO:0003677	AT1G69780.1	ATHB13	Homeobox-leucine zipper protein family
VIT_213s0019g04880	NA	NA	5.14043	PF07795	PTHR33431,PTHR33431:SF1					AT5G22930.1		Protein of unknown function (DUF1635)
VIT_207s0005g01430	NA	NA	5.13908	PF14551,PF00493	PTHR11630,PTHR11630:SF26		3.6.4.12		GO:0006260,GO:0005524,GO:0003677,GO:0042555,GO:0006270,GO:0005634,GO:0003678	AT4G02060.1	MCM7,PRL	Minichromosome maintenance (MCM2/3/5) family protein
VIT_209s0002g00450	NA	NA	5.13471	PF05922,PF02225,PF00082	PTHR10795,PTHR10795:SF424		3.4.21.25		GO:0006508,GO:0004252	AT3G14240.1		Subtilase family protein
VIT_200s0616g00030	NA	NA	5.13286	PF00069	PTHR11909,PTHR11909:SF7	KOG1167	2.7.11.1	K02214	GO:0006468,GO:0005524,GO:0004672	AT4G16970.1		Protein kinase superfamily protein
VIT_207s0005g02180	NA	NA	5.11839	PF13561	PTHR24322,PTHR24322:SF498	KOG0725	1.1.1.145,1.1.1.51			AT2G47140.1		NAD(P)-binding Rossmann-fold superfamily protein
VIT_207s0005g01160	NA	NA	5.11784	PF06273	PTHR32091,PTHR32091:SF8					AT3G26400.1	EIF4B1	eukaryotic translation initiation factor 4B1
VIT_204s0008g01360	NA	NA	5.11152	PF00582,PF00069	PTHR27003,PTHR27003:SF107	KOG1187	2.7.11.1		GO:0006950,GO:0006468,GO:0005524,GO:0004672	AT5G26150.1		protein kinase family protein
VIT_208s0007g05616	NA	NA	5.09852	PF03140	PTHR31549,PTHR31549:SF27					AT3G47250.3		Plant protein of unknown function (DUF247)
VIT_216s0013g00310	NA	NA	5.09814	PF00856,PF05033,PF02182	PTHR22884,PTHR22884:SF370	KOG1082	2.1.1.43	K11420	GO:0005515,GO:0034968,GO:0018024,GO:0008270,GO:0005634,GO:0042393	AT2G35160.1	SGD9,SUVH5	SU(VAR)3-9 homolog 5
VIT_212s0059g01070	NA	NA	5.09558	PF05786	PTHR13108	KOG2328		K06676	GO:0007076,GO:0000796	AT2G32590.1
VIT_202s0025g04720	NA	NA	5.09148	PF14226,PF03171	PTHR10209,PTHR10209:SF190	KOG0143	1.14.11.19	K05277	GO:0055114,GO:0016491	AT4G22880.2	ANS,LDOX,TDS4,TT18	leucoanthocyanidin dioxygenase
VIT_202s0025g02700	NA	NA	5.08927	PF00462	PTHR10168,PTHR10168:SF44	KOG2824		K17479	GO:0045454,GO:0015035,GO:0009055	AT4G10630.1		Glutaredoxin family protein
VIT_213s0067g03750	NA	NA	5.08429	PF00005,PF01061	PTHR19241,PTHR19241:SF180				GO:0016887,GO:0005524,GO:0016020	AT2G39350.1		ABC-2 type transporter family protein
VIT_209s0070g00560	NA	NA	5.08264	PF08263,PF00560,PF13855	PTHR27004,PTHR27004:SF29	KOG0472	2.7.11.1		GO:0005515	AT2G25470.1	AtRLP21,RLP21	receptor like protein 21
VIT_212s0059g01220	NA	NA	5.08237	PF00365	PTHR13697,PTHR13697:SF26	KOG2440	2.7.1.90	K00895	GO:0006096,GO:0003872	AT1G12000.1		Phosphofructokinase family protein
VIT_218s0041g02150	NA	NA	5.07881	PF00657	PTHR22835,PTHR22835:SF143		3.1.1.3		GO:0016788	AT1G71691.2		GDSL-like Lipase/Acylhydrolase superfamily protein
VIT_204s0044g01410	NA	NA	5.07557	PF05479	PTHR36814,PTHR36814:SF1			K02701	GO:0042651,GO:0015979,GO:0009522,GO:0005516	AT5G64040.1	PSAN	photosystem I reaction center subunit PSI-N, chloroplast, putative / PSI-N, putative (PSAN)
VIT_214s0068g00730	NA	NA	5.07112	PF05553	PTHR33450,PTHR33450:SF5					AT5G47920.1
VIT_207s0141g00330	NA	NA	5.06926	PF12937	PTHR24006	KOG4341,KOG1947			GO:0005515	AT3G54650.1	FBL17	RNI-like superfamily protein
VIT_200s1631g00005	NA	NA	5.06676				2.3.1.97			AT5G57020.1	ATNMT1,NMT1	myristoyl-CoA:protein N-myristoyltransferase
VIT_213s0019g04140	NA	NA	5.06108	PF00504	PTHR21649,PTHR21649:SF7				GO:0016020,GO:0009765	AT3G54890.1	LHCA1	photosystem I light harvesting complex gene 1
VIT_201s0026g01020	NA	NA	5.06019	PF02985	PTHR31355,PTHR31355:SF3				GO:0005515	AT1G27210.1		ARM repeat superfamily protein
VIT_207s0005g03120	NA	NA	5.05523	PF13639	PTHR14155,PTHR14155:SF178				GO:0008270,GO:0005515	AT1G04360.1		RING/U-box superfamily protein
VIT_203s0038g02180	NA	NA	5.05342	PF00331	PTHR31490,PTHR31490:SF3		3.2.1.8		GO:0005975,GO:0004553	AT4G38650.1		Glycosyl hydrolase family 10 protein
VIT_204s0023g00320	NA	NA	5.05105	PF03547	PTHR31752,PTHR31752:SF2			K13947	GO:0055085,GO:0016021	AT5G16530.1	PIN5	Auxin efflux carrier family protein
VIT_206s0004g04130	NA	NA	5.04947	PF04387	PTHR11035	KOG3187	4.2.1.134			AT5G59770.1		Protein-tyrosine phosphatase-like, PTPLA
VIT_214s0060g00240	NA	NA	5.04844	PF00249	PTHR10641,PTHR10641:SF474	KOG0048		K09422		AT1G09540.1	ATMYB61,MYB61	myb domain protein 61
VIT_212s0028g00320	NA	NA	5.04431	PF00504	PTHR21649,PTHR21649:SF26			K08912	GO:0016020,GO:0009765	AT1G29930.1	AB140,CAB1,CAB140,LHCB1.3	chlorophyll A/B binding protein 1
VIT_217s0000g09290	NA	NA	5.04057	PF07714	PTHR23257,PTHR23257:SF473	KOG0192	2.7.12.1		GO:0006468,GO:0004672	AT5G50180.1		Protein kinase superfamily protein
VIT_202s0033g01390	NA	NA	-3.44199
VIT_218s0001g09360	NA	NA	5.03965	PF05922,PF02225,PF00082	PTHR10795,PTHR10795:SF388		3.4.14.10		GO:0006508,GO:0004252	AT5G67360.1	ARA12	Subtilase family protein
VIT_213s0064g00740	NA	NA	5.03875	PF03641	PTHR31223,PTHR31223:SF8					AT2G28305.1	ATLOG1,LOG1	Putative lysine decarboxylase family protein
VIT_204s0023g01025	NA	NA	5.03545		PTHR35304					AT5G02640.1
VIT_204s0008g04020	NA	NA	5.03194	PF03181	PTHR31236,PTHR31236:SF2					AT5G25610.1	ATRD22,RD22	BURP domain-containing protein
VIT_216s0022g01970	NA	NA	5.0319	PF00201	PTHR11926,PTHR11926:SF223		2.4.1.115	K12356	GO:0016758,GO:0008152	AT3G50740.1	UGT72E1	UDP-glucosyl transferase 72E1
VIT_204s0008g01140	NA	NA	5.03042	PF00251	PTHR31953,PTHR31953:SF14		3.2.1.153			AT3G13790.1	ATBFRUCT1,ATCWINV1	Glycosyl hydrolases family 32 protein
VIT_206s0004g03110	NA	NA	5.02217		PTHR34468					AT5G62550.1
VIT_215s0046g01450	NA	NA	5.01249	PF00657	PTHR22835,PTHR22835:SF200		3.2.1.51		GO:0016788	AT4G01130.1		GDSL-like Lipase/Acylhydrolase superfamily protein
VIT_214s0030g01420	NA	NA	5.00185	PF13302	PTHR13256,PTHR13256:SF35				GO:0008080	AT3G22560.1		Acyl-CoA N-acyltransferases (NAT) superfamily protein
VIT_203s0091g01240	NA	NA	5.00162	PF00450	PTHR11802,PTHR11802:SF29	KOG1282		K16296	GO:0006508,GO:0004185	AT5G09640.1	SCPL19,SNG2	serine carboxypeptidase-like 19
VIT_214s0006g02160	NA	NA	4.99831	PF03492	PTHR31009,PTHR31009:SF14		2.1.1.50		GO:0008168	AT1G15125.1		S-adenosyl-L-methionine-dependent methyltransferases superfamily protein
VIT_203s0180g00040	NA	NA	4.99682	PF02984,PF00134	PTHR10177,PTHR10177:SF251	KOG0656		K14505	GO:0005634	AT5G67260.1	CYCD3;2	CYCLIN D3;2
VIT_211s0065g00460	NA	NA	4.99572	PF12765	PTHR31355,PTHR31355:SF5					AT2G07170.1		ARM repeat superfamily protein
VIT_209s0002g03140	NA	NA	4.98482	PF00657	PTHR22835,PTHR22835:SF170		3.1.1.3		GO:0016788	AT3G16370.1		GDSL-like Lipase/Acylhydrolase superfamily protein
VIT_218s0076g00320	NA	NA	4.98384	PF01988	PTHR31851,PTHR31851:SF15	KOG4473				AT3G43660.1		Vacuolar iron transporter (VIT) family protein
VIT_210s0003g02900	NA	NA	4.98083	PF00504	PTHR21649,PTHR21649:SF26			K08912	GO:0016020,GO:0009765	AT1G29930.1	AB140,CAB1,CAB140,LHCB1.3	chlorophyll A/B binding protein 1
VIT_206s0004g01730	NA	NA	4.98032		PTHR35507					AT5G12930.1
VIT_207s0031g03220	NA	NA	4.97847	PF03765,PF00650	PTHR23324,PTHR23324:SF48	KOG1471				AT4G09160.1		SEC14 cytosolic factor family protein / phosphoglyceride transfer family protein
VIT_213s0067g02400	NA	NA	4.97798	PF05701	PTHR32054,PTHR32054:SF4					AT2G40480.1		Plant protein of unknown function (DUF827)
VIT_202s0087g00490	NA	NA	4.97731	PF02458	PTHR31642,PTHR31642:SF36		2.3.1.232,2.3.1.196		GO:0016747	AT5G17540.1		HXXXD-type acyl-transferase family protein
VIT_218s0001g07930	NA	NA	4.9772	PF03169	PTHR22601,PTHR22601:SF23				GO:0055085	AT1G09930.1	ATOPT2,OPT2	oligopeptide transporter 2
VIT_218s0001g13590	NA	NA	4.9751	PF08263,PF00560,PF00069,PF13855	PTHR27000,PTHR27000:SF26	KOG1187	2.7.11.1		GO:0005515,GO:0006468,GO:0005524,GO:0004672	AT4G36180.1		Leucine-rich receptor-like protein kinase family protein
VIT_203s0038g03080	NA	NA	4.97405	PF08100,PF00891	PTHR11746,PTHR11746:SF98	KOG3178			GO:0046983,GO:0008171	AT4G35160.1		O-methyltransferase family protein
VIT_216s0050g02600	NA	NA	4.97183	PF02358	PTHR10788,PTHR10788:SF39		3.1.3.12		GO:0005992,GO:0003824	AT1G78090.1	ATTPPB,TPPB	trehalose-6-phosphate phosphatase
VIT_216s0100g00540	NA	NA	4.97144	PF00067	PTHR24298,PTHR24298:SF122	KOG0156	1.14.13.71		GO:0055114,GO:0020037,GO:0016705,GO:0005506	AT2G45550.1	CYP76C4	cytochrome P450, family 76, subfamily C, polypeptide 4
VIT_200s1847g00010	NA	NA	4.97001	PF00156	PTHR11776,PTHR11776:SF7		2.4.2.7		GO:0009116	AT4G12440.2	APT4	adenine phosphoribosyl transferase 4
VIT_204s0044g00990	NA	NA	4.96874	PF01501	PTHR11183,PTHR11183:SF56	KOG1950	2.4.1.17		GO:0016757	AT3G18660.1	GUX1,PGSIP1	plant glycogenin-like starch initiation protein 1
VIT_207s0031g00520	NA	NA	4.96299	PF03168	PTHR31852,PTHR31852:SF18					AT1G45688.1
VIT_200s0665g00020	NA	NA	4.96199	PF00153	PTHR24089,PTHR24089:SF339	KOG0752				AT5G64970.1		Mitochondrial substrate carrier family protein
VIT_219s0085g00790	NA	NA	4.95822	PF02535	PTHR11040,PTHR11040:SF59				GO:0055085,GO:0046873,GO:0030001,GO:0016020	AT1G05300.1	ZIP5	zinc transporter 5 precursor
VIT_203s0038g00470	NA	NA	4.9491	PF02225,PF00082	PTHR10795,PTHR10795:SF360		3.4.14.10		GO:0006508,GO:0004252	AT4G10550.3		Subtilase family protein
VIT_201s0026g00350	NA	NA	4.94613	PF14215	PTHR13902,PTHR13902:SF23					AT1G60060.1		Serine/threonine-protein kinase WNK (With No Lysine)-related
VIT_203s0038g04000	NA	NA	4.94486	PF08246,PF00112	PTHR12411,PTHR12411:SF353	KOG1543	3.4.22.6	K16290	GO:0008234,GO:0006508	AT4G35350.1	XCP1	xylem cysteine peptidase 1
VIT_203s0091g00280	NA	NA	4.9427	PF02984,PF00134	PTHR10177,PTHR10177:SF220			K06627	GO:0005634	AT1G47230.1	CYCA3;4	CYCLIN A3;4
VIT_218s0089g01170	NA	NA	4.9401	PF00504	PTHR21649,PTHR21649:SF16			K08916	GO:0016020,GO:0009765	AT4G10340.1	LHCB5	light harvesting complex of photosystem II 5
VIT_219s0015g01800	NA	NA	4.93977	PF00931	PTHR32472,PTHR32472:SF12				GO:0043531	AT5G56220.1		P-loop containing nucleoside triphosphate hydrolases superfamily protein
VIT_219s0090g00500	NA	NA	4.93714		PTHR35495,PTHR35495:SF1					AT5G54970.1
VIT_218s0001g01390	NA	NA	4.93387	PF14226,PF03171	PTHR10209,PTHR10209:SF129	KOG0143	4.2.3.19		GO:0055114,GO:0016491	AT5G51810.1	AT2353,ATGA20OX2,GA20OX2	gibberellin 20 oxidase 2
VIT_204s0079g00280	NA	NA	4.93281		PTHR31989,PTHR31989:SF6					AT1G65910.1	anac028,NAC028	NAC domain containing protein 28
VIT_214s0083g00350	NA	NA	4.91845	PF03639	PTHR31983		3.2.1.39	K01180	GO:0052862,GO:0052861,GO:0016998	AT5G15870.1		glycosyl hydrolase family 81 protein
VIT_219s0014g01230	NA	NA	4.91656	PF07714	PTHR27001,PTHR27001:SF83	KOG1187	2.7.11.1,2.7.10.2		GO:0006468,GO:0004672	AT4G18640.1	MRH1	Leucine-rich repeat protein kinase family protein
VIT_206s0009g00450	NA	NA	4.91544	PF11744	PTHR31086,PTHR31086:SF22	KOG4711			GO:0015743	AT1G08440.1		Aluminium activated malate transporter family protein
VIT_217s0000g09655	NA	NA	4.90826		PTHR36795,PTHR36795:SF1					AT5G14410.1
VIT_212s0134g00500	NA	NA	4.90345	PF02984,PF00134	PTHR10177,PTHR10177:SF188	KOG0656			GO:0005634,GO:0051726	AT4G03270.1	CYCD6;1	Cyclin D6;1
VIT_207s0031g01790	NA	NA	4.89381	PF07983,PF00332	PTHR32227,PTHR32227:SF53		3.2.1.39		GO:0005975,GO:0004553	AT5G64790.1		O-Glycosyl hydrolases family 17 protein
VIT_215s0021g01380	NA	NA	4.89348	PF00069	PTHR11909,PTHR11909:SF7	KOG1167	2.7.11.1	K02214	GO:0006468,GO:0005524,GO:0004672	AT4G16970.1		Protein kinase superfamily protein
VIT_219s0014g02350	NA	NA	4.89007	PF03110	PTHR31251,PTHR31251:SF9				GO:0005634,GO:0003677	AT1G53160.1	SPL4	squamosa promoter binding protein-like 4
VIT_219s0014g05150	NA	NA	4.883	PF13855,PF00931	PTHR23155,PTHR23155:SF442	KOG4658		K13459	GO:0005515,GO:0043531	AT4G27190.1		NB-ARC domain-containing disease resistance protein
VIT_216s0039g02470	NA	NA	4.86896	PF01426	PTHR10629,PTHR10629:SF34		2.1.1.37		GO:0003682	AT4G19020.1	CMT2	chromomethylase 2
VIT_213s0064g00420	NA	NA	4.86882	PF00685	PTHR11783,PTHR11783:SF65		2.8.2.15,2.8.2.24		GO:0008146	AT2G03760.1	AtSOT1,AtSOT12,ATST1,RAR047,SOT12,ST,ST1	sulphotransferase 12
VIT_219s0014g02500	NA	NA	4.86605		PTHR11566,PTHR11566:SF44		3.6.5.5			AT1G53140.1	DRP5A	Dynamin related protein 5A
VIT_219s0014g02830	NA	NA	4.86449	PF01794,PF08022,PF08030	PTHR11972,PTHR11972:SF64		1.6.3.1		GO:0055114,GO:0016491	AT5G47910.1	ATRBOHD,RBOHD	respiratory burst oxidase homologue D
VIT_205s0077g01370	NA	NA	4.8578	PF14309	PTHR21726,PTHR21726:SF29					AT3G58650.1
VIT_218s0001g06430	NA	NA	4.856	PF00046,PF02183	PTHR24326,PTHR24326:SF196	KOG0484			GO:0003677,GO:0043565,GO:0006355,GO:0003700	AT4G40060.1	ATHB-16,ATHB16,HB16	homeobox protein 16
VIT_208s0056g00720	NA	NA	4.85484		PTHR33781,PTHR33781:SF1					AT5G04190.1	PKS4	phytochrome kinase substrate 4
VIT_219s0015g01350	NA	NA	4.85318	PF05691	PTHR31268,PTHR31268:SF4					AT1G55740.1	AtSIP1,SIP1	seed imbibition 1
VIT_206s0080g00920	NA	NA	4.85218		PTHR36311,PTHR36311:SF1		1.97.1.12	K14332		AT1G08380.1	PSAO	photosystem I subunit O
VIT_211s0052g00240	NA	NA	4.85086	PF08718	PTHR10219	KOG4189			GO:0051861,GO:0046836,GO:0017089,GO:0005737	AT2G34690.1	ACD11	Glycolipid transfer protein (GLTP) family protein
VIT_211s0037g01230	NA	NA	4.84654		PTHR33124,PTHR33124:SF5					AT4G30410.1		sequence-specific DNA binding transcription factors
VIT_206s0080g00420	NA	NA	4.84561	PF00332	PTHR32227,PTHR32227:SF70		3.2.1.39		GO:0005975,GO:0004553	AT2G27500.1		Glycosyl hydrolase superfamily protein
VIT_214s0060g00330	NA	NA	4.84384	PF05184,PF03489,PF00026	PTHR13683,PTHR13683:SF296	KOG1339	3.4.23.40	K08245	GO:0006629,GO:0006508,GO:0004190	AT1G11910.1	APA1,ATAPA1	aspartic proteinase A1
VIT_211s0016g03970	NA	NA	4.84047	PF00179	PTHR24067,PTHR24067:SF59	KOG0417	6.3.2.19	K13960		AT3G24515.1	UBC37	ubiquitin-conjugating enzyme 37
VIT_208s0040g03180	NA	NA	4.83941	PF00847	PTHR32467,PTHR32467:SF28			K09284	GO:0006355,GO:0003700,GO:0007275	AT2G28550.3	RAP2.7,TOE1	related to AP2.7
VIT_201s0010g02430	NA	NA	4.83345	PF02301	PTHR11842,PTHR11842:SF11	KOG3285			GO:0007094	AT3G25980.1	MAD2	DNA-binding HORMA family protein
VIT_208s0007g07470	NA	NA	4.82946		PTHR11122,PTHR11122:SF18	KOG1594				AT1G64770.1	NDF2,NDH45	NDH-dependent cyclic electron flow 1
VIT_213s0064g00950	NA	NA	4.82818		PTHR31852,PTHR31852:SF46					AT3G08490.1
VIT_218s0001g02410	NA	NA	4.82669	PF00394,PF07732,PF07731	PTHR11709,PTHR11709:SF118		1.10.3.2	K05909	GO:0055114,GO:0016491,GO:0005507	AT5G09360.1	LAC14	laccase 14
VIT_211s0016g04910	NA	NA	4.82005	PF07714,PF00069	PTHR24351,PTHR24351:SF70		2.7.11.1		GO:0006468,GO:0004672,GO:0005524	AT2G26700.1	PID2	AGC (cAMP-dependent, cGMP-dependent and protein kinase C) kinase family protein
VIT_218s0001g03570	NA	NA	4.81559	PF00314	PTHR31048,PTHR31048:SF26					AT1G77700.1		Pathogenesis-related thaumatin superfamily protein
VIT_206s0004g02850	NA	NA	4.8114	PF00230	PTHR19139,PTHR19139:SF158				GO:0016020,GO:0006810,GO:0005215	AT2G37170.1	PIP2;2,PIP2B	plasma membrane intrinsic protein 2
VIT_214s0066g02590	NA	NA	4.80436	PF00854	PTHR11654,PTHR11654:SF59			K14638	GO:0016020,GO:0006810,GO:0005215	AT5G62680.1		Major facilitator superfamily protein
VIT_209s0002g03390	NA	NA	4.80384	PF00349,PF03727	PTHR19443,PTHR19443:SF26		2.7.1.1	K00844	GO:0016773,GO:0005975,GO:0005524,GO:0046835,GO:0005536,GO:0004396,GO:0001678	AT2G19860.1	ATHXK2,HXK2	hexokinase 2
VIT_214s0219g00030	NA	NA	4.80292	PF00097	PTHR23328				GO:0046872	AT3G27330.1		zinc finger (C3HC4-type RING finger) family protein
VIT_202s0025g02720	NA	NA	4.80244	PF14009	PTHR33148,PTHR33148:SF10					AT1G64700.1
VIT_202s0012g02810	NA	NA	4.80164	PF00067	PTHR24298,PTHR24298:SF132	KOG0156	1.14.13.152		GO:0055114,GO:0020037,GO:0016705,GO:0005506	AT2G45550.1	CYP76C4	cytochrome P450, family 76, subfamily C, polypeptide 4
VIT_203s0017g02240	NA	NA	4.80092	PF07983	PTHR32227,PTHR32227:SF73					AT1G79480.1		Carbohydrate-binding X8 domain superfamily protein
VIT_213s0019g01160	NA	NA	4.80031	PF01370	PTHR10366,PTHR10366:SF461	KOG1502			GO:0050662,GO:0003824	AT2G33590.1		NAD(P)-binding Rossmann-fold superfamily protein
VIT_216s0098g00410	NA	NA	4.79569	PF13947,PF00069	PTHR27009,PTHR27009:SF18	KOG1187	3.1.4.46		GO:0030247,GO:0006468,GO:0005524,GO:0004672	AT1G66920.1		Protein kinase superfamily protein
VIT_210s0003g01460	NA	NA	4.79323	PF00860	PTHR11119,PTHR11119:SF47				GO:0055085,GO:0016020,GO:0006810,GO:0005215	AT2G34190.1		Xanthine/uracil permease family protein
VIT_208s0007g01040	NA	NA	4.78773	PF00248	PTHR11732,PTHR11732:SF223	KOG1577				AT2G37770.2		NAD(P)-linked oxidoreductase superfamily protein
VIT_212s0134g00640	NA	NA	4.78605	PF02458	PTHR31625,PTHR31625:SF2		2.3.1.153		GO:0016747	AT1G03495.1		HXXXD-type acyl-transferase family protein
VIT_204s0008g01740	NA	NA	4.78485	PF01564	PTHR11558,PTHR11558:SF30	KOG1562	2.5.1.16	K18787		AT5G19530.1	ACL5	S-adenosyl-L-methionine-dependent methyltransferases superfamily protein
VIT_210s0003g04340	NA	NA	4.78448	PF07983	PTHR32227,PTHR32227:SF51		3.2.1.39			AT4G05430.1		Carbohydrate-binding X8 domain superfamily protein
VIT_213s0064g00435	NA	NA	4.78352		PTHR33983					AT3G57450.1
VIT_218s0122g00550	NA	NA	4.78046	PF07714	PTHR24056,PTHR24056:SF178		2.7.11.22,2.7.11.23		GO:0006468,GO:0004672	AT1G20930.1	CDKB2;2	cyclin-dependent kinase B2;2
VIT_210s0003g05160	NA	NA	4.778	PF07645,PF13947,PF00069	PTHR27005,PTHR27005:SF61	KOG1187	2.7.11.1		GO:0005509,GO:0030247,GO:0006468,GO:0005524,GO:0004672	AT1G21230.1	WAK5	wall associated kinase 5
VIT_216s0050g00150	NA	NA	4.77245	PF00403	PTHR22814,PTHR22814:SF140	KOG1603			GO:0046872,GO:0030001	AT3G48970.1		Heavy metal transport/detoxification superfamily protein
VIT_202s0025g02670	NA	NA	4.76933		PTHR31071,PTHR31071:SF10					AT1G64690.1	BLT	branchless trichome
VIT_216s0050g02720	NA	NA	4.76461	PF00069	PTHR27009,PTHR27009:SF18	KOG1187	3.1.4.46		GO:0006468,GO:0005524,GO:0004672	AT1G66980.1	SNC4	suppressor of npr1-1 constitutive 4
VIT_216s0098g00220	NA	NA	4.76256	PF13947	PTHR33138,PTHR33138:SF7				GO:0030247	AT1G18390.2		Protein kinase superfamily protein
VIT_206s0004g06680	NA	NA	4.762	PF13540,PF00069	PTHR27003,PTHR27003:SF85	KOG1187	2.7.11.1		GO:0006468,GO:0005524,GO:0004672	AT3G55950.1	ATCRR3,CCR3	CRINKLY4 related 3
VIT_207s0141g00090	NA	NA	4.75061	PF02797	PTHR31561,PTHR31561:SF10		2.3.1.199	K15397	GO:0016747,GO:0016020,GO:0006633	AT1G04220.1	KCS2	3-ketoacyl-CoA synthase 2
VIT_207s0130g00240	NA	NA	4.74957		PTHR31948,PTHR31948:SF19					AT2G02540.1	ATHB21,HB21,ZFHD4	homeobox protein 21
VIT_202s0033g00610	NA	NA	4.74269	PF00385,PF01426,PF00145	PTHR10629,PTHR10629:SF34		2.1.1.37		GO:0003682	AT4G19020.1	CMT2	chromomethylase 2
VIT_214s0060g02650	NA	NA	4.74067	PF03141	PTHR10108,PTHR10108:SF882				GO:0008168	AT3G05390.1
VIT_204s0023g03230	NA	NA	4.74025	PF02519	PTHR31374,PTHR31374:SF35			K14488	GO:0009733	AT4G34760.1		SAUR-like auxin-responsive protein family
VIT_203s0091g00040	NA	NA	4.7396	PF00201	PTHR11926,PTHR11926:SF167	KOG1192			GO:0016758,GO:0008152	AT4G15480.1	UGT84A1	UDP-Glycosyltransferase superfamily protein
VIT_206s0004g04640	NA	NA	4.73922	PF01439	PTHR33543				GO:0046872	AT3G09390.1	ATMT-1,ATMT-K,MT2A	metallothionein 2A
VIT_209s0002g08590	NA	NA	4.7373	PF03140	PTHR31549,PTHR31549:SF23					AT3G02645.1		Plant protein of unknown function (DUF247)
VIT_218s0001g14450	NA	NA	4.73477	PF00175	PTHR19384,PTHR19384:SF82		1.18.1.2,1.6.99.1	K02641	GO:0055114,GO:0016491	AT1G20020.1	ATLFNR2,FNR2	ferredoxin-NADP(+)-oxidoreductase 2
VIT_206s0080g00120	NA	NA	4.73067	PF01370,PF03015	PTHR11011,PTHR11011:SF40	KOG1221	1.2.1.84		GO:0050662,GO:0003824,GO:0080019	AT4G33790.1	CER4,FAR3,G7	Jojoba acyl CoA reductase-related male sterility protein
VIT_208s0007g00320	NA	NA	4.72992	PF12552,PF14309	PTHR21726,PTHR21726:SF39					AT5G02390.1		Protein of unknown function (DUF3741)
VIT_207s0031g02270	NA	NA	4.72887	PF07690,PF00083	PTHR23500,PTHR23500:SF8	KOG0254			GO:0055085,GO:0016021,GO:0022857	AT4G35300.1	TMT2	tonoplast monosaccharide transporter2
VIT_208s0007g06800	NA	NA	4.72706	PF00385,PF01426,PF00145	PTHR10629,PTHR10629:SF30		2.1.1.37	K00558	GO:0003682	AT1G69770.1	CMT3	chromomethylase 3
VIT_204s0023g01840	NA	NA	4.72107	PF00320	PTHR10071,PTHR10071:SF156				GO:0043565,GO:0008270,GO:0006355,GO:0003700	AT3G50870.1	GATA18,HAN,MNP	GATA type zinc finger transcription factor family protein
VIT_215s0021g00880	NA	NA	4.71992		PTHR34537,PTHR34537:SF2					AT1G02180.1		ferredoxin-related
VIT_217s0000g04933	NA	NA	4.70974	PF00685	PTHR11783,PTHR11783:SF65	KOG1584			GO:0008146	AT5G07010.1	ATST2A,ST2A	sulfotransferase 2A
VIT_206s0004g05065	NA	NA	4.70708	PF08137	PTHR33102,PTHR33102:SF3					AT5G59510.1	DVL18,RTFL5	ROTUNDIFOLIA like 5
VIT_203s0038g03850	NA	NA	-3.43634
VIT_205s0077g00870	NA	NA	4.69135	PF00657	PTHR22835,PTHR22835:SF153		3.1.1.3		GO:0016788	AT4G16230.1		GDSL-like Lipase/Acylhydrolase superfamily protein
VIT_211s0016g01800	NA	NA	4.687	PF00433,PF07714,PF00069	PTHR24356,PTHR24356:SF206		2.7.11.1		GO:0006468,GO:0005524,GO:0004674,GO:0004672	AT4G33080.1		AGC (cAMP-dependent, cGMP-dependent and protein kinase C) kinase family protein
VIT_213s0067g03140	NA	NA	4.6852	PF03106	PTHR31282,PTHR31282:SF37				GO:0043565,GO:0006355,GO:0003700	AT3G56400.1	ATWRKY70,WRKY70	WRKY DNA-binding protein 70
VIT_205s0094g01030	NA	NA	4.68468	PF04101,PF00201	PTHR11926,PTHR11926:SF271	KOG1192			GO:0016758,GO:0008152	AT1G05680.1	UGT74E2	Uridine diphosphate glycosyltransferase 74E2
VIT_216s0039g02400	NA	NA	4.68292	PF13646,PF00069	PTHR22983,PTHR22983:SF6	KOG0583,KOG0595,KOG0598	2.7.11.1	K06228	GO:0006468,GO:0005524,GO:0004672	AT1G50240.2	FU	Protein kinase family protein with ARM repeat domain
VIT_213s0047g00200	NA	NA	4.68181	PF05922,PF00082	PTHR10795,PTHR10795:SF444		3.4.14.10		GO:0006508,GO:0004252	AT1G20160.1	ATSBT5.2	Subtilisin-like serine endopeptidase family protein
VIT_205s0094g00420	NA	NA	4.68179	PF04484	PTHR31807,PTHR31807:SF6					AT2G44190.1	EDE1	Family of unknown function (DUF566)
VIT_216s0013g01990	NA	NA	4.67965	PF00560,PF13855,PF00069	PTHR27000,PTHR27000:SF1	KOG1187	2.7.11.1		GO:0005515,GO:0006468,GO:0005524,GO:0004672	AT5G61480.1	PXY	Leucine-rich repeat protein kinase family protein
VIT_211s0016g01400	NA	NA	4.67902	PF06596	PTHR34455,PTHR34455:SF1				GO:0016020,GO:0015979,GO:0009523	AT2G06520.1	PSBX	photosystem II subunit X
VIT_209s0002g03650	NA	NA	4.67736	PF03171,PF14226	PTHR10209,PTHR10209:SF89	KOG0143	1.14.17.4		GO:0055114,GO:0016491	AT1G79760.1	DTA4	downstream target of AGL15-4
VIT_207s0129g00360	NA	NA	4.6758	PF00141	PTHR31517,PTHR31517:SF3		1.11.1.7	K00430	GO:0055114,GO:0020037,GO:0006979,GO:0004601	AT5G67400.1	RHS19	root hair specific 19
VIT_203s0063g01840	NA	NA	4.66838	PF00067	PTHR24286,PTHR24286:SF76				GO:0055114,GO:0020037,GO:0016705,GO:0005506	AT5G42650.1	AOS,CYP74A,DDE2	allene oxide synthase
VIT_212s0034g01160	NA	NA	4.66703	PF02298	PTHR33021,PTHR33021:SF61				GO:0009055	AT2G02850.1	ARPN	plantacyanin
VIT_203s0038g04730	NA	NA	-2.04195	PF12142,PF00264,PF12143	PTHR11474,PTHR11474:SF42		1.21.3.6	K00422	GO:0055114,GO:0004097,GO:0016491,GO:0008152
VIT_207s0031g00300	NA	NA	4.66698	PF02458	PTHR31896,PTHR31896:SF12		2.3.1.215		GO:0016747	AT5G67150.1		HXXXD-type acyl-transferase family protein
VIT_207s0005g03960	NA	NA	4.66647	PF07690	PTHR11654,PTHR11654:SF132			K14638	GO:0055085,GO:0016021,GO:0016020,GO:0006810,GO:0005215	AT5G46050.1	ATPTR3,PTR3	peptide transporter 3
VIT_218s0001g10710	NA	NA	4.6526	PF02362	PTHR31391,PTHR31391:SF9				GO:0003677	AT5G42700.1		AP2/B3-like transcriptional factor family protein
VIT_210s0003g01550	NA	NA	4.65121	PF00560,PF13855	PTHR27000,PTHR27000:SF131		2.7.11.1		GO:0005515	AT4G18760.1	AtRLP51,RLP51	receptor like protein 51
VIT_218s0001g00800	NA	NA	4.64621	PF07690	PTHR23504,PTHR23504:SF36	KOG2816			GO:0055085,GO:0016021	AT2G16990.2		Major facilitator superfamily protein
VIT_216s0022g01820	NA	NA	4.64473	PF03999	PTHR19321,PTHR19321:SF7				GO:0008017,GO:0000910,GO:0000226	AT5G51600.1	ATMAP65-3,MAP65-3,PLE	Microtubule associated protein (MAP65/ASE1) family protein
VIT_205s0062g00630	NA	NA	4.63713	PF00201	PTHR11926,PTHR11926:SF98		2.4.1.271		GO:0016758,GO:0008152	AT4G14090.1		UDP-Glycosyltransferase superfamily protein
VIT_219s0085g00795	NA	NA	4.62754	PF02535	PTHR11040,PTHR11040:SF59			K14709	GO:0055085,GO:0046873,GO:0030001,GO:0016020	AT3G12750.1	ZIP1	zinc transporter 1 precursor
VIT_207s0005g03090	NA	NA	4.62704	PF08839,PF16679	PTHR28637,PTHR28637:SF1	KOG4762		K10727		AT2G31270.1	ATCDT1A,CDT1,CDT1A	homolog of yeast CDT1 A
VIT_207s0031g02650	NA	NA	4.62335	PF04782	PTHR21450,PTHR21450:SF14					AT1G21740.1		Protein of unknown function (DUF630 and DUF632)
VIT_216s0148g00110	NA	NA	4.62088	PF00069	PTHR27009,PTHR27009:SF18	KOG1187	3.1.4.46		GO:0006468,GO:0005524,GO:0004672	AT1G66980.1	SNC4	suppressor of npr1-1 constitutive 4
VIT_214s0006g00920	NA	NA	4.62034	PF04576	PTHR31448					AT1G70750.1		Protein of unknown function, DUF593
VIT_213s0067g01350	NA	NA	4.61953	PF00010	PTHR12565,PTHR12565:SF181				GO:0046983	AT2G40200.1		basic helix-loop-helix (bHLH) DNA-binding superfamily protein
VIT_204s0008g04530	NA	NA	4.61777		PTHR14296,PTHR14296:SF5					AT5G25580.1
VIT_200s0218g00220	NA	NA	4.61584	PF00201	PTHR11926,PTHR11926:SF367		2.4.1.273		GO:0016758,GO:0008152	AT2G22590.1		UDP-Glycosyltransferase superfamily protein
VIT_204s0069g01120	NA	NA	4.61544	PF00501,PF13193	PTHR24095,PTHR24095:SF177				GO:0008152,GO:0003824	AT5G16370.1	AAE5	acyl activating enzyme 5
VIT_205s0029g01490	NA	NA	4.61433	PF13962,PF12796	PTHR24177,PTHR24177:SF36	KOG4412				AT4G03500.1		Ankyrin repeat family protein
VIT_216s0039g01260	NA	NA	4.61399	PF00069	PTHR27009,PTHR27009:SF19	KOG1187	3.1.4.46		GO:0006468,GO:0005524,GO:0004672	AT5G38280.1	PR5K	PR5-like receptor kinase
VIT_201s0137g00160	NA	NA	4.61066	PF13561	PTHR24322,PTHR24322:SF591	KOG1014	1.1.1.330			AT1G67730.1	ATKCR1,KCR1,YBR159	beta-ketoacyl reductase 1
VIT_201s0011g06600	NA	NA	4.60253	PF00282	PTHR11999,PTHR11999:SF92		4.1.1.15	K01580	GO:0030170,GO:0019752,GO:0016831	AT5G17330.1	GAD,GAD1	glutamate decarboxylase
VIT_219s0014g02390	NA	NA	4.60229							AT5G53880.1
VIT_215s0046g01380	NA	NA	4.59868		PTHR33600,PTHR33600:SF5					AT5G53280.1	PDV1	plastid division1
VIT_202s0012g00660	NA	NA	4.59566	PF13833	PTHR10891,PTHR10891:SF585					AT5G54490.1	PBP1	pinoid-binding protein 1
VIT_203s0063g00960	NA	NA	-1.16378	PF15805	PTHR32297,PTHR32297:SF1
VIT_216s0100g00610	NA	NA	4.58669	PF00067	PTHR24286,PTHR24286:SF11	KOG0157			GO:0055114,GO:0020037,GO:0016705,GO:0005506	AT1G12740.1	CYP87A2	cytochrome P450, family 87, subfamily A, polypeptide 2
VIT_200s0347g00040	NA	NA	4.58031	PF13833	PTHR23050,PTHR23050:SF170					AT5G54490.1	PBP1	pinoid-binding protein 1
VIT_204s0008g03270	NA	NA	4.5793	PF00320	PTHR10071,PTHR10071:SF202	KOG1601			GO:0043565,GO:0008270,GO:0006355,GO:0003700	AT4G32890.1	GATA9	GATA transcription factor 9
VIT_200s0199g00210	NA	NA	4.57874	PF02984,PF00134	PTHR10177,PTHR10177:SF234	KOG0656		K18810	GO:0005634	AT5G65420.1	CYCD4;1	CYCLIN D4;1
VIT_202s0025g03680	NA	NA	4.57485	PF03953,PF00091	PTHR11588,PTHR11588:SF114		2.4.2.1	K07375	GO:0003924,GO:0007017,GO:0005874	AT5G23860.1	TUB8	tubulin beta 8
VIT_201s0026g02600	NA	NA	4.57415	PF00249	PTHR10641,PTHR10641:SF473			K09422		AT1G69560.1	ATMYB105,LOF2,MYB105	myb domain protein 105
VIT_209s0018g00520	NA	NA	4.57243	PF02298	PTHR33021,PTHR33021:SF13				GO:0009055	AT5G15350.1	AtENODL17,ENODL17	early nodulin-like protein 17
VIT_208s0007g05670	NA	NA	4.5715	PF03140	PTHR31549,PTHR31549:SF27					AT3G50120.1		Plant protein of unknown function (DUF247)
VIT_206s0004g03470	NA	NA	4.56501		PTHR33737,PTHR33737:SF2					AT5G60150.1
VIT_207s0005g02530	NA	NA	4.56242		PTHR36027					AT2G46980.2
VIT_210s0003g03080	NA	NA	4.55796	PF14551,PF00493	PTHR11630		3.6.4.12	K02541	GO:0006260,GO:0005524,GO:0003677	AT5G46280.1	MCM3	Minichromosome maintenance (MCM2/3/5) family protein
VIT_203s0063g01770	NA	NA	-2.51045		PTHR36346,PTHR36346:SF1
VIT_215s0021g00470	NA	NA	4.54913	PF13419	PTHR18901,PTHR18901:SF2		3.6.1.1			AT2G38740.1		Haloacid dehalogenase-like hydrolase (HAD) superfamily protein
VIT_218s0001g13360	NA	NA	4.54646	PF00892	PTHR31218,PTHR31218:SF53				GO:0016021,GO:0016020,GO:0022857	AT1G75500.1	WAT1	Walls Are Thin 1
VIT_208s0056g01140	NA	NA	4.53797	PF03016	PTHR11062,PTHR11062:SF51	KOG1021	2.4.2.41			AT3G45400.1		exostosin family protein
VIT_210s0071g00250	NA	NA	4.52986	PF08450	PTHR10426,PTHR10426:SF33	KOG1520	4.3.3.2			AT3G57030.1		Calcium-dependent phosphotriesterase superfamily protein
VIT_202s0154g00080	NA	NA	4.52807	PF07731,PF07732,PF00394	PTHR11709,PTHR11709:SF82		1.10.3.3		GO:0055114,GO:0016491,GO:0005507	AT4G12420.1	SKU5	Cupredoxin superfamily protein
VIT_219s0014g00260	NA	NA	4.52486		PTHR33405,PTHR33405:SF6	KOG3478				AT3G14750.1
VIT_215s0048g01750	NA	NA	4.52245	PF02469	PTHR32382,PTHR32382:SF5					AT3G60900.1	FLA10	FASCICLIN-like arabinogalactan-protein 10
VIT_213s0019g01830	NA	NA	4.52125	PF00612,PF13178	PTHR32295,PTHR32295:SF35				GO:0005515	AT5G13460.1	IQD11	IQ-domain 11
VIT_209s0002g04040	NA	NA	4.51721	PF00400	PTHR22844,PTHR22844:SF213	KOG0285,KOG0266			GO:0005515	AT3G50390.1		Transducin/WD40 repeat-like superfamily protein
VIT_209s0002g00140	NA	NA	4.51645	PF01764	PTHR21493,PTHR21493:SF131	KOG4569	3.1.1.3		GO:0006629	AT3G14360.1		alpha/beta-Hydrolases superfamily protein
VIT_201s0010g03620	NA	NA	4.51387	PF00504	PTHR21649,PTHR21649:SF13			K08908	GO:0016020,GO:0009765	AT3G61470.1	LHCA2	photosystem I light harvesting complex gene 2
VIT_211s0016g04270	NA	NA	4.50891	PF12695	PTHR10992,PTHR10992:SF841	KOG4178				AT3G24420.1		alpha/beta-Hydrolases superfamily protein
VIT_206s0004g02620	NA	NA	4.50356	PF00221	PTHR10362,PTHR10362:SF19		4.3.1.24	K10775		AT2G37040.1	ATPAL1,PAL1	PHE ammonia lyase 1
VIT_210s0116g01610	NA	NA	4.49736	PF07731,PF07732,PF00394	PTHR11709,PTHR11709:SF11		1.10.3.2		GO:0055114,GO:0016491,GO:0005507	AT4G22010.1	sks4	SKU5 similar 4
VIT_208s0007g00760	NA	NA	4.49021	PF00314	PTHR31048,PTHR31048:SF21					AT5G02140.1		Pathogenesis-related thaumatin superfamily protein
VIT_214s0030g01425	NA	NA	4.48414	PF13302	PTHR13256,PTHR13256:SF35		2.3.1.82		GO:0008080	AT3G22560.1		Acyl-CoA N-acyltransferases (NAT) superfamily protein
VIT_212s0142g00280	NA	NA	4.47359	PF02724	PTHR10507,PTHR10507:SF0			K06628	GO:0006270	AT3G25100.1	CDC45	cell division cycle 45
VIT_211s0016g04470	NA	NA	4.47172	PF00278,PF02784	PTHR11482,PTHR11482:SF6	KOG0622	4.1.1.17	K01581	GO:0003824	AT3G14390.1		Pyridoxal-dependent decarboxylase family protein
VIT_218s0041g00270	NA	NA	4.46934	PF00931	PTHR23155,PTHR23155:SF563	KOG4658			GO:0043531	AT3G14460.1		LRR and NB-ARC domains-containing disease resistance protein
VIT_200s0211g00070	NA	NA	4.4676	PF00464	PTHR11680,PTHR11680:SF8		2.1.2.1	K00600	GO:0016740	AT4G37930.1	SHM1,SHMT1,STM	serine transhydroxymethyltransferase 1
VIT_208s0007g00330	NA	NA	4.46583	PF01439	PTHR33543				GO:0046872	AT3G09390.1	ATMT-1,ATMT-K,MT2A	metallothionein 2A
VIT_208s0007g05500	NA	NA	4.46149	PF12765,PF12922,PF12717	PTHR14222,PTHR14222:SF2			K06677	GO:0007076	AT3G57060.2		binding
VIT_213s0067g02840	NA	NA	4.45939	PF02493,PF01504	PTHR23086,PTHR23086:SF29		2.7.1.68	K00889	GO:0046488,GO:0016307	AT3G07960.1		Phosphatidylinositol-4-phosphate 5-kinase family protein
VIT_213s0084g00820	NA	NA	4.45889	PF00026	PTHR13683,PTHR13683:SF258		3.4.23.12		GO:0006508,GO:0004190	AT5G07030.1		Eukaryotic aspartyl protease family protein
VIT_206s0009g00820	NA	NA	4.45701	PF12711,PF00225	PTHR24115,PTHR24115:SF388	KOG4280	3.6.4.4	K10400	GO:0008017,GO:0007018,GO:0005524,GO:0003777,GO:0005871	AT3G44050.1		P-loop containing nucleoside triphosphate hydrolases superfamily protein
VIT_203s0063g01350	NA	NA	4.45667	PF02701	PTHR31992,PTHR31992:SF12				GO:0006355,GO:0003677	AT5G66940.1		Dof-type zinc finger DNA-binding family protein
VIT_208s0007g08375	NA	NA	4.45374		PTHR33429,PTHR33429:SF2					AT3G57500.1
VIT_202s0025g02410	NA	NA	4.45021	PF02298	PTHR33021,PTHR33021:SF44				GO:0009055	AT1G64640.1	AtENODL8,ENODL8	early nodulin-like protein 8
VIT_203s0038g02140	NA	NA	4.4405	PF01490	PTHR22950,PTHR22950:SF242	KOG1303				AT2G21050.1	LAX2	like AUXIN RESISTANT 2
VIT_206s0004g03980	NA	NA	4.4348	PF13962,PF12796	PTHR24186,PTHR24186:SF4	KOG0502,KOG0508,KOG4412				AT1G07710.1		Ankyrin repeat family protein
VIT_216s0013g00500	NA	NA	4.4343		PTHR34189,PTHR34189:SF4					AT5G07490.1
VIT_208s0040g00480	NA	NA	4.43007		PTHR37234,PTHR37234:SF1					AT3G56810.1
VIT_206s0004g07910	NA	NA	4.42701	PF13724,PF04844	PTHR33057,PTHR33057:SF22				GO:0003677	AT5G58360.1	ATOFP3,OFP3	ovate family protein 3
VIT_204s0023g02220	NA	NA	4.42504	PF03492	PTHR31009,PTHR31009:SF6		2.1.1.274	K08241	GO:0008168	AT3G11480.1	ATBSMT1,BSMT1	S-adenosyl-L-methionine-dependent methyltransferases superfamily protein
VIT_208s0007g04510	NA	NA	4.41445		PTHR13140,PTHR13140:SF480	KOG0978,KOG0933,KOG0962				AT5G52280.1		Myosin heavy chain-related protein
VIT_201s0010g01660	NA	NA	4.41379	PF13855,PF00069	PTHR27008,PTHR27008:SF40	KOG1187	2.7.11.1		GO:0005515,GO:0006468,GO:0005524,GO:0004672	AT1G10850.1		Leucine-rich repeat protein kinase family protein
VIT_204s0044g00190	NA	NA	4.41372	PF00107,PF08240	PTHR11695,PTHR11695:SF567	KOG0023			GO:0055114,GO:0016491,GO:0008270	AT4G39330.1	ATCAD9,CAD9	cinnamyl alcohol dehydrogenase 9
VIT_209s0002g04010	NA	NA	4.41356		PTHR23426,PTHR23426:SF27					AT3G16250.1	NDF4	NDH-dependent cyclic electron flow 1
VIT_218s0001g12390	NA	NA	4.41314	PF07983,PF00332	PTHR32227,PTHR32227:SF16		3.2.1.39		GO:0005975,GO:0004553	AT4G34480.1		O-Glycosyl hydrolases family 17 protein
VIT_200s0226g00070	NA	NA	4.40841	PF03514	PTHR31636,PTHR31636:SF36					AT4G37650.1	SGR7,SHR	GRAS family transcription factor
VIT_214s0066g02320	NA	NA	4.40782	PF00005,PF00664	PTHR24221,PTHR24221:SF141		3.6.3.44	K05658	GO:0016887,GO:0005524,GO:0055085,GO:0042626,GO:0016021,GO:0006810	AT3G28345.1		ABC transporter family protein
VIT_205s0029g01540	NA	NA	4.40687	PF13962,PF12796	PTHR24177,PTHR24177:SF36	KOG4412				AT4G03500.1		Ankyrin repeat family protein
VIT_217s0000g08640	NA	NA	4.40684	PF13947	PTHR33355,PTHR33355:SF3				GO:0030247	AT5G50290.1
VIT_204s0023g02430	NA	NA	4.3917	PF00170	PTHR22952,PTHR22952:SF182				GO:0043565,GO:0006355,GO:0003700	AT1G75390.1	AtbZIP44,bZIP44	basic leucine-zipper 44
VIT_218s0001g07800	NA	NA	4.38689	PF00225	PTHR24115,PTHR24115:SF339	KOG0239	3.6.4.5	K10406	GO:0008017,GO:0007018,GO:0005524,GO:0003777,GO:0005871	AT2G22610.2		Di-glucose binding protein with Kinesin motor domain
VIT_202s0087g00280	NA	NA	4.38515	PF13579,PF00534	PTHR12526,PTHR12526:SF316		2.4.1.198			AT4G19460.1		UDP-Glycosyltransferase superfamily protein
VIT_215s0024g01760	NA	NA	4.38513	PF00931	PTHR11017,PTHR11017:SF169				GO:0043531	AT5G36930.2		Disease resistance protein (TIR-NBS-LRR class) family
VIT_211s0016g05450	NA	NA	4.38491	PF01733	PTHR10332,PTHR10332:SF35	KOG1479		K15014	GO:0016021,GO:0006810,GO:0005337	AT1G02630.1		Nucleoside transporter family protein
VIT_203s0038g00150	NA	NA	4.38095	PF02140,PF01301	PTHR23421,PTHR23421:SF71		3.2.1.23		GO:0030246,GO:0005975,GO:0004553	AT4G36360.1	BGAL3	beta-galactosidase 3
VIT_203s0038g03660	NA	NA	4.37948	PF13646,PF04564,PF00514	PTHR23315,PTHR23315:SF114		6.3.2.19		GO:0016567,GO:0004842,GO:0005515	AT5G42340.1	PUB15	Plant U-Box 15
VIT_208s0040g01800	NA	NA	4.37675	PF00651,PF03000	PTHR32370,PTHR32370:SF38				GO:0005515	AT5G03250.1		Phototropic-responsive NPH3 family protein
VIT_209s0070g00390	NA	NA	4.37413	PF00560	PTHR27000,PTHR27000:SF45	KOG0617			GO:0005515	AT2G42800.1	AtRLP29,RLP29	receptor like protein 29
VIT_210s0003g05755	NA	NA	4.37166	PF02519	PTHR31374,PTHR31374:SF46				GO:0009733	AT3G12955.1		SAUR-like auxin-responsive protein family
VIT_207s0130g00030	NA	NA	4.36469	PF00304	PTHR33147,PTHR33147:SF3					AT5G63660.1	LCR74,PDF2.5	Scorpion toxin-like knottin superfamily protein
VIT_212s0059g02480	NA	NA	4.36374	PF00134	PTHR15615,PTHR15615:SF20	KOG1674				AT3G21870.1	CYCP2;1	cyclin p2;1
VIT_207s0129g00560	NA	NA	4.3627		PTHR37209,PTHR37209:SF2					AT4G37450.1	AGP18,ATAGP18	arabinogalactan protein 18
VIT_205s0077g01390	NA	NA	4.36119							AT1G67030.1	ZFP6	zinc finger protein 6
VIT_208s0058g00960	NA	NA	4.36079		PTHR31945,PTHR31945:SF21					AT2G40435.1
VIT_211s0016g04220	NA	NA	4.35752	PF00403	PTHR22814,PTHR22814:SF104	KOG1603			GO:0046872,GO:0030001	AT3G24450.1		Heavy metal transport/detoxification superfamily protein
VIT_218s0001g14180	NA	NA	4.35671	PF04564,PF00514	PTHR23315,PTHR23315:SF49		6.3.2.19		GO:0016567,GO:0004842,GO:0005515	AT5G42340.1	PUB15	Plant U-Box 15
VIT_203s0180g00150	NA	NA	4.35627	PF08263,PF13855,PF07714	PTHR27008,PTHR27008:SF42	KOG1187	2.7.11.1		GO:0005515,GO:0006468,GO:0004672	AT4G34220.1		Leucine-rich repeat protein kinase family protein
VIT_213s0074g00110	NA	NA	4.35317	PF01048	PTHR21234,PTHR21234:SF21		3.2.2.9		GO:0009116,GO:0003824	AT4G24340.1		Phosphorylase superfamily protein
VIT_217s0000g07400	NA	NA	4.35281	PF01764	PTHR21493,PTHR21493:SF94		3.1.1.1		GO:0006629	AT3G48090.1	ATEDS1,EDS1	alpha/beta-Hydrolases superfamily protein
VIT_214s0128g00210	NA	NA	4.3487	PF14543,PF14541	PTHR13683,PTHR13683:SF379	KOG1339	3.4.23.12		GO:0006508,GO:0004190	AT1G03220.1		Eukaryotic aspartyl protease family protein
VIT_213s0067g03070	NA	NA	4.34193	PF00072	PTHR26402,PTHR26402:SF521			K14492	GO:0000160	AT3G56380.1	ARR17,RR17	response regulator 17
VIT_208s0058g00950	NA	NA	4.33962	PF01453	PTHR32444,PTHR32444:SF6					AT3G51710.1		D-mannose binding lectin protein with Apple-like carbohydrate-binding domain
VIT_218s0001g10540	NA	NA	4.33747	PF08553	PTHR31913,PTHR31913:SF1					AT4G33400.1		Vacuolar import/degradation, Vid27-related protein
VIT_212s0028g04015	NA	NA	4.33619	PF13637	PTHR24177,PTHR24177:SF52					AT4G03500.1		Ankyrin repeat family protein
VIT_200s0160g00320	NA	NA	4.33581	PF00931	PTHR11017,PTHR11017:SF169	KOG0472			GO:0043531	AT5G17680.1		disease resistance protein (TIR-NBS-LRR class), putative
VIT_201s0150g00540	NA	NA	4.33535	PF07786	PTHR31061		2.3.1.78	K10532		AT5G47900.1		Protein of unknown function (DUF1624)
VIT_205s0020g01070	NA	NA	4.33212	PF02309	PTHR31734,PTHR31734:SF3				GO:0006355,GO:0005634	AT3G17600.1	IAA31	indole-3-acetic acid inducible 31
VIT_201s0011g05410	NA	NA	4.33177	PF04043	PTHR31080,PTHR31080:SF10		3.1.1.11		GO:0004857	AT1G14890.1		Plant invertase/pectin methylesterase inhibitor superfamily protein
VIT_216s0039g02750	NA	NA	4.33156	PF02812,PF00208	PTHR11606,PTHR11606:SF12		1.4.1.3		GO:0055114,GO:0016491,GO:0006520	AT5G07440.3	GDH2	glutamate dehydrogenase 2
VIT_204s0079g00260	NA	NA	4.33092		PTHR30535,PTHR30535:SF11					AT1G65900.1
VIT_213s0064g01640	NA	NA	4.33048	PF00232	PTHR10353,PTHR10353:SF44		3.2.1.149		GO:0005975,GO:0004553	AT2G44480.1	BGLU17	beta glucosidase 17
VIT_206s0004g01250	NA	NA	4.32858	PF00487	PTHR32100,PTHR32100:SF16		1.3.1.35	K10256	GO:0006629	AT3G12120.1	FAD2	fatty acid desaturase 2
VIT_204s0008g01280	NA	NA	-3.73808		PTHR37265
VIT_204s0008g01700	NA	NA	4.32445		PTHR33541,PTHR33541:SF2					AT3G13980.1
VIT_204s0023g03370	NA	NA	4.32329	PF03171,PF14226	PTHR10209,PTHR10209:SF137	KOG0143	1.14.11.9	K00475	GO:0055114,GO:0016491	AT3G51240.1	F3\'H,F3H,TT6	flavanone 3-hydroxylase
VIT_214s0081g00720	NA	NA	4.32313	PF00010	PTHR23042,PTHR23042:SF72				GO:0046983	AT4G14410.1	bHLH104	basic helix-loop-helix (bHLH) DNA-binding superfamily protein
VIT_203s0038g00630	NA	NA	4.32212	PF00759	PTHR22298,PTHR22298:SF29		3.2.1.4	K01179	GO:0005975,GO:0004553	AT4G39010.1	AtGH9B18,GH9B18	glycosyl hydrolase 9B18
VIT_214s0036g01360	NA	NA	4.32065	PF01637,PF13855	PTHR23155,PTHR23155:SF554	KOG4658			GO:0005524,GO:0005515	AT4G27190.1		NB-ARC domain-containing disease resistance protein
VIT_210s0116g01735	NA	NA	4.31722	PF00231	PTHR11693,PTHR11693:SF21	KOG1531	3.6.3.14	K02115	GO:0046961,GO:0046933,GO:0045261,GO:0015986	AT4G04640.1	ATPC1	ATPase, F1 complex, gamma subunit protein
VIT_201s0011g05020	NA	NA	4.31255	PF00046	PTHR24326,PTHR24326:SF224				GO:0003677	AT3G18010.1	WOX1	WUSCHEL related homeobox 1
VIT_203s0017g01140	NA	NA	4.30453	PF00201	PTHR11926,PTHR11926:SF286	KOG1192	2.4.1.324		GO:0016758,GO:0008152	AT1G22360.1	AtUGT85A2,UGT85A2	UDP-glucosyl transferase 85A2
VIT_204s0008g01800	NA	NA	4.13276
VIT_210s0003g05210	NA	NA	4.30438	PF07645,PF13947,PF07714	PTHR27005,PTHR27005:SF61	KOG1187	2.7.11.1		GO:0005509,GO:0030247,GO:0006468,GO:0004672	AT1G21240.1	WAK3	wall associated kinase 3
VIT_214s0030g00660	NA	NA	4.30326	PF08501,PF01487	PTHR21089,PTHR21089:SF1		4.2.1.10,1.1.1.25		GO:0055114,GO:0004764,GO:0003855	AT3G06350.1	EMB3004,MEE32	dehydroquinate dehydratase, putative / shikimate dehydrogenase, putative
VIT_200s0218g00140	NA	NA	4.30263	PF00201	PTHR11926,PTHR11926:SF367		2.4.1.273		GO:0016758,GO:0008152	AT2G22590.1		UDP-Glycosyltransferase superfamily protein
VIT_208s0007g00340	NA	NA	4.30252	PF00633,PF00225	PTHR24115,PTHR24115:SF462		3.6.4.4	K10403	GO:0003677,GO:0008017,GO:0007018,GO:0005524,GO:0003777,GO:0005871	AT5G02370.1		ATP binding microtubule motor family protein
VIT_217s0000g05690	NA	NA	4.29833	PF01459	PTHR11743,PTHR11743:SF35	KOG3126		K15040	GO:0055085,GO:0005741	AT3G01280.1	ATVDAC1,VDAC1	voltage dependent anion channel 1
VIT_210s0042g01240	NA	NA	4.29206		PTHR35549,PTHR35549:SF1					AT3G06880.1		Transducin/WD40 repeat-like superfamily protein
VIT_201s0011g03270	NA	NA	4.29041	PF12695	PTHR23024,PTHR23024:SF194	KOG1515	3.1.1.1			AT1G68620.1		alpha/beta-Hydrolases superfamily protein
VIT_209s0002g00490	NA	NA	4.28924	PF00657	PTHR22835,PTHR22835:SF262				GO:0016788	AT1G53920.1	GLIP5	GDSL-motif lipase 5
VIT_204s0023g01610	NA	NA	4.28877	PF04851,PF00271	PTHR10799,PTHR10799:SF606	KOG1002	3.6.4.12	K19001	GO:0016787,GO:0005524,GO:0003677	AT5G66750.1	ATDDM1,CHA1,CHR01,CHR1,DDM1,SOM1,SOM4	chromatin remodeling 1
VIT_214s0060g02465	NA	NA	4.28565	PF03140	PTHR31549,PTHR31549:SF27					AT3G50180.1		Plant protein of unknown function (DUF247)
VIT_206s0061g00680	NA	NA	4.28435	PF07795	PTHR33431,PTHR33431:SF3					AT5G22930.1		Protein of unknown function (DUF1635)
VIT_218s0001g07550	NA	NA	4.28384	PF00225	PTHR24115,PTHR24115:SF463		3.6.4.4	K10395	GO:0008017,GO:0007018,GO:0005524,GO:0003777,GO:0005871	AT5G60930.1		P-loop containing nucleoside triphosphate hydrolases superfamily protein
VIT_215s0048g01060	NA	NA	4.28124	PF00892	PTHR10778,PTHR10778:SF19	KOG1582		K15277	GO:0016021,GO:0016020	AT1G12600.1		UDP-N-acetylglucosamine (UAA) transporter family
VIT_203s0038g00830	NA	NA	4.26482	PF16488,PF08699,PF02170,PF16486,PF02171	PTHR22891,PTHR22891:SF9			K11593	GO:0005515,GO:0003676	AT1G69440.1	AGO7,ZIP	Argonaute family protein
VIT_205s0020g03040	NA	NA	4.26416		PTHR31722,PTHR31722:SF2					AT3G05980.1
VIT_208s0007g04040	NA	NA	4.26397	PF00067	PTHR24298,PTHR24298:SF119	KOG0156			GO:0055114,GO:0020037,GO:0016705,GO:0005506	AT3G52970.1	CYP76G1	cytochrome P450, family 76, subfamily G, polypeptide 1
VIT_208s0032g00300	NA	NA	4.25019	PF00191	PTHR10502,PTHR10502:SF127				GO:0005544,GO:0005509	AT5G12380.1	ANNAT8	annexin 8
VIT_204s0008g02690	NA	NA	4.54079
VIT_201s0011g02930	NA	NA	4.24857	PF00026	PTHR13683,PTHR13683:SF354	KOG1339	3.4.23.12		GO:0006508,GO:0004190	AT3G25700.1		Eukaryotic aspartyl protease family protein
VIT_201s0010g03550	NA	NA	4.24658	PF00808	PTHR10252,PTHR10252:SF25					AT5G43250.1	NF-YC13	nuclear factor Y, subunit C13
VIT_211s0016g03160	NA	NA	4.24402	PF00005,PF00664	PTHR24221,PTHR24221:SF228		3.6.3.44	K05658	GO:0016887,GO:0005524,GO:0055085,GO:0042626,GO:0016021,GO:0006810	AT3G28345.1		ABC transporter family protein
VIT_203s0063g01830	NA	NA	4.24342	PF00067	PTHR24286,PTHR24286:SF76			K01723	GO:0055114,GO:0020037,GO:0016705,GO:0005506	AT5G42650.1	AOS,CYP74A,DDE2	allene oxide synthase
VIT_212s0057g01515	NA	NA	4.24122		PTHR31110,PTHR31110:SF3					AT5G48310.1
VIT_206s0009g03690	NA	NA	4.23521	PF12937	PTHR31215,PTHR31215:SF2				GO:0005515	AT4G18380.1		F-box family protein
VIT_206s0009g02090	NA	NA	4.23506	PF02984,PF00134	PTHR10177,PTHR10177:SF253	KOG0653			GO:0005634	AT5G06150.1	CYC1BAT,CYCB1;2	Cyclin family protein
VIT_219s0090g00900	NA	NA	4.23506	PF04526	PTHR23130,PTHR23130:SF102					AT2G04850.1		Auxin-responsive family protein
VIT_216s0148g00020	NA	NA	4.23453	PF13947,PF00069	PTHR27009,PTHR27009:SF19	KOG1187	3.1.4.46		GO:0030247,GO:0006468,GO:0005524,GO:0004672	AT5G38260.1		Protein kinase superfamily protein
VIT_215s0048g01940	NA	NA	4.23173	PF03141	PTHR10108,PTHR10108:SF842				GO:0008168	AT4G00750.1		S-adenosyl-L-methionine-dependent methyltransferases superfamily protein
VIT_204s0023g02130	NA	NA	4.22808	PF00150	PTHR31451,PTHR31451:SF8		3.2.1.78	K19355	GO:0005975,GO:0004553	AT5G66460.1		Glycosyl hydrolase superfamily protein
VIT_202s0025g01790	NA	NA	4.22709	PF13632	PTHR13301,PTHR13301:SF51		2.4.1.12			AT4G23990.1	ATCSLG3,CSLG3	cellulose synthase like G3
VIT_215s0046g03310	NA	NA	4.22534	PF03140	PTHR31549,PTHR31549:SF27					AT3G50140.1		Plant protein of unknown function (DUF247)
VIT_215s0048g01490	NA	NA	4.21683	PF00067	PTHR24298,PTHR24298:SF121	KOG0156	1.14.13.152		GO:0055114,GO:0020037,GO:0016705,GO:0005506	AT2G45550.1	CYP76C4	cytochrome P450, family 76, subfamily C, polypeptide 4
VIT_204s0008g03510	NA	NA	4.21618	PF03055	PTHR10543,PTHR10543:SF30	KOG1285	1.13.11.51	K11159		AT3G63520.1	ATCCD1,ATNCED1,CCD1,NCED1	carotenoid cleavage dioxygenase 1
VIT_218s0041g01880	NA	NA	4.21139	PF00319,PF01486	PTHR11945,PTHR11945:SF170	KOG0014			GO:0046983,GO:0003677,GO:0006355,GO:0005634,GO:0003700	AT4G09960.1	AGL11,STK	K-box region and MADS-box transcription factor family protein
VIT_205s0165g00266	NA	NA	4.20923	PF13962,PF12796	PTHR24177,PTHR24177:SF36	KOG4412				AT1G03670.1		ankyrin repeat family protein
VIT_215s0046g02820	NA	NA	4.20804	PF00931	PTHR23155,PTHR23155:SF634	KOG4658			GO:0043531	AT1G50180.1		NB-ARC domain-containing disease resistance protein
VIT_208s0007g05160	NA	NA	4.20426	PF00067	PTHR24298,PTHR24298:SF177	KOG0156	1.14.13.88	K13083	GO:0055114,GO:0020037,GO:0016705,GO:0005506	AT5G07990.1	CYP75B1,D501,TT7	Cytochrome P450 superfamily protein
VIT_205s0020g01160	NA	NA	4.20183		PTHR14222,PTHR14222:SF1				GO:0007076	AT4G15890.1		binding
VIT_206s0004g00980	NA	NA	4.19221	PF03018	PTHR21495,PTHR21495:SF77					AT1G58170.1		Disease resistance-responsive (dirigent-like protein) family protein
VIT_213s0067g00840	NA	NA	4.19159	PF05916	PTHR22768	KOG1106		K10734		AT3G55490.1		GINS complex protein
VIT_204s0044g01100	NA	NA	4.1915	PF04043	PTHR31080,PTHR31080:SF1				GO:0004857	AT5G64620.1	ATC/VIF2,C/VIF2	cell wall / vacuolar inhibitor of fructosidase 2
VIT_211s0052g00630	NA	NA	4.19035		PTHR33124,PTHR33124:SF4					AT4G30180.1		sequence-specific DNA binding transcription factors;transcription regulators
VIT_217s0000g01980	NA	NA	4.18752	PF13637,PF00027,PF00520	PTHR10217,PTHR10217:SF514	KOG0498			GO:0055085,GO:0016020,GO:0006811,GO:0005216	AT3G02850.1	SKOR	STELAR K+ outward rectifier
VIT_208s0007g06520	NA	NA	4.18142	PF00022	PTHR11937,PTHR11937:SF210			K10355		AT3G12110.1	ACT11	actin-11
VIT_214s0219g00210	NA	NA	4.17828	PF00240	PTHR10666,PTHR10666:SF127				GO:0005515	AT5G14360.1		Ubiquitin-like superfamily protein
VIT_218s0001g13580	NA	NA	4.178	PF11995,PF00225	PTHR24115,PTHR24115:SF514	KOG0242	3.6.4.4	K11498	GO:0008017,GO:0007018,GO:0005524,GO:0003777,GO:0005871	AT3G51150.2		ATP binding microtubule motor family protein
VIT_200s0160g00360	NA	NA	4.17572	PF13676	PTHR11017,PTHR11017:SF169				GO:0007165,GO:0005515	AT5G36930.2		Disease resistance protein (TIR-NBS-LRR class) family
VIT_217s0000g06350	NA	NA	4.17486	PF00504	PTHR21649,PTHR21649:SF17				GO:0016020,GO:0009765	AT3G47470.1	CAB4,LHCA4	light-harvesting chlorophyll-protein complex I subunit A4
VIT_210s0003g03320	NA	NA	4.17022		PTHR36350,PTHR36350:SF1					AT2G34530.1
VIT_219s0014g01110	NA	NA	4.16902	PF08276	PTHR32444,PTHR32444:SF13					AT1G16905.1		Curculin-like (mannose-binding) lectin family protein
VIT_205s0049g00150	NA	NA	4.16798	PF04851,PF13920,PF08797,PF00271	PTHR10799,PTHR10799:SF779			K15505	GO:0016787,GO:0005524,GO:0003677,GO:0016818,GO:0008270,GO:0003676	AT5G43530.1		Helicase protein with RING/U-box domain
VIT_200s0878g00020	NA	NA	4.16523	PF05691	PTHR31268,PTHR31268:SF11		2.4.1.82			AT3G57520.1	AtSIP2,SIP2	seed imbibition 2
VIT_218s0001g10380	NA	NA	4.16242	PF00447	PTHR10015,PTHR10015:SF159	KOG0627		K09419	GO:0043565,GO:0006355,GO:0005634,GO:0003700	AT1G46264.1	AT-HSFB4,HSFB4,SCZ	heat shock transcription factor B4
VIT_218s0072g00800	NA	NA	4.14882	PF00125	PTHR11426	KOG1745		K11253	GO:0003677,GO:0000786	AT1G09200.1		Histone superfamily protein
VIT_211s0016g04810	NA	NA	4.14636	PF00067	PTHR24282,PTHR24282:SF25	KOG0157		K15639	GO:0055114,GO:0020037,GO:0016705,GO:0005506	AT2G26710.1	BAS1,CYP72B1,CYP734A1	Cytochrome P450 superfamily protein
VIT_204s0008g04810	NA	NA	3.47202		PTHR33287,PTHR33287:SF2
VIT_218s0001g04690	NA	NA	4.14124	PF03936	PTHR31225,PTHR31225:SF15		4.2.3.126		GO:0016829,GO:0010333,GO:0000287	AT5G23960.1	ATTPS21,TPS21	terpene synthase 21
VIT_212s0028g02200	NA	NA	4.13877	PF13419	PTHR22749,PTHR22749:SF4	KOG2914	2.7.1.26			AT4G21470.1	ATFMN/FHY,FMN/FHY	riboflavin kinase/FMN hydrolase
VIT_202s0025g02640	NA	NA	4.13708	PF13225	PTHR33591,PTHR33591:SF1		5.2.1.14			AT1G64680.1
VIT_204s0008g00620	NA	NA	4.13138	PF00249	PTHR10641,PTHR10641:SF603			K09422		AT5G65790.1	ATMYB68,MYB68	myb domain protein 68
VIT_217s0000g05980	NA	NA	4.13044	PF00415	PTHR22870,PTHR22870:SF183	KOG1427				AT5G19420.2		Regulator of chromosome condensation (RCC1) family with FYVE zinc finger domain
VIT_215s0046g03303	NA	NA	4.12726	PF03140	PTHR31549,PTHR31549:SF27					AT3G50180.1		Plant protein of unknown function (DUF247)
VIT_219s0090g01470	NA	NA	4.12425	PF14368	PTHR33122,PTHR33122:SF4					AT5G55410.1		Bifunctional inhibitor/lipid-transfer protein/seed storage 2S albumin superfamily protein
VIT_205s0049g01110	NA	NA	4.12155	PF00248	PTHR11732,PTHR11732:SF255					AT1G04420.1		NAD(P)-linked oxidoreductase superfamily protein
VIT_211s0037g00570	NA	NA	4.11718	PF02458	PTHR31642,PTHR31642:SF57			K13065	GO:0016747	AT2G19070.1	SHT	spermidine hydroxycinnamoyl transferase
VIT_205s0077g01360	NA	NA	4.11581	PF00249	PTHR10641,PTHR10641:SF595			K09422		AT5G49330.1	ATMYB111,MYB111,PFG3	myb domain protein 111
VIT_208s0040g00830	NA	NA	4.11483	PF00854	PTHR11654,PTHR11654:SF92				GO:0016020,GO:0006810,GO:0005215	AT1G68570.1		Major facilitator superfamily protein
VIT_210s0071g00770	NA	NA	4.1121	PF00026	PTHR13683,PTHR13683:SF265	KOG1339	3.4.23.12		GO:0006508,GO:0004190	AT3G20015.1		Eukaryotic aspartyl protease family protein
VIT_217s0000g01930	NA	NA	4.10747	PF02705	PTHR30540,PTHR30540:SF34				GO:0071805,GO:0016020,GO:0015079	AT2G40540.2	ATKT2,ATKUP2,KT2,KUP2,SHY3,TRK2	potassium transporter 2
VIT_218s0041g01040	NA	NA	4.10663	PF00201	PTHR11926,PTHR11926:SF343				GO:0016758,GO:0008152	AT3G16520.3	UGT88A1	UDP-glucosyl transferase 88A1
VIT_213s0019g01680	NA	NA	4.10535	PF00400	PTHR22844,PTHR22844:SF223	KOG0286,KOG0294,KOG0279,KOG0313	2.7.11.7		GO:0005515	AT3G51930.1		Transducin/WD40 repeat-like superfamily protein
VIT_205s0020g01030	NA	NA	4.10353		PTHR33511,PTHR33511:SF3					AT3G05858.1
VIT_205s0020g02480	NA	NA	4.10111	PF03951,PF00120	PTHR20852,PTHR20852:SF53		6.3.1.2	K01915	GO:0006807,GO:0006542,GO:0004356	AT5G35630.3	ATGSL1,GLN2,GS2	glutamine synthetase 2
VIT_218s0001g08040	NA	NA	4.09702	PF00010	PTHR31945,PTHR31945:SF15				GO:0046983	AT5G65640.2	bHLH093	beta HLH protein 93
VIT_218s0001g02790	NA	NA	4.09536	PF05340	PTHR35995					AT1G21830.1
VIT_219s0014g03925	NA	NA	4.08998		PTHR34379,PTHR34379:SF2					AT5G23160.1
VIT_217s0000g00770	NA	NA	4.08828	PF02365	PTHR31989,PTHR31989:SF44				GO:0006355,GO:0003677	AT5G13180.1	ANAC083,NAC083,VNI2	NAC domain containing protein 83
VIT_201s0011g01920	NA	NA	4.08728	PF04674	PTHR31279,PTHR31279:SF4					AT2G35150.1	EXL1	EXORDIUM like 1
VIT_205s0029g01525	NA	NA	4.08501	PF12796	PTHR24177,PTHR24177:SF36	KOG4214				AT4G03500.1		Ankyrin repeat family protein
VIT_206s0004g03810	NA	NA	4.07365	PF00225	PTHR24115,PTHR24115:SF515		3.6.4.4	K10398	GO:0008017,GO:0007018,GO:0005524,GO:0003777,GO:0005871	AT3G45850.2		P-loop containing nucleoside triphosphate hydrolases superfamily protein
VIT_213s0156g00110	NA	NA	4.0722	PF00004,PF14363	PTHR23070,PTHR23070:SF43	KOG0743		K08900	GO:0005524	AT4G25835.1		P-loop containing nucleoside triphosphate hydrolases superfamily protein
VIT_204s0023g02840	NA	NA	4.06801	PF00560,PF13855	PTHR27000,PTHR27000:SF169	KOG4579	2.7.11.1		GO:0005515	AT5G66330.1		Leucine-rich repeat (LRR) family protein
VIT_210s0071g00860	NA	NA	4.06515	PF08263,PF00560,PF13855	PTHR27000,PTHR27000:SF102	KOG0472			GO:0005515	AT5G23400.1		Leucine-rich repeat (LRR) family protein
VIT_201s0010g03510	NA	NA	4.06272	PF13578	PTHR10509,PTHR10509:SF20	KOG1663	2.1.1.267	K13272	GO:0008171	AT1G67980.1	CCOAMT	caffeoyl-CoA 3-O-methyltransferase
VIT_208s0105g00310	NA	NA	4.06196	PF00581	PTHR12231,PTHR12231:SF111	KOG1530				AT3G08920.1		Rhodanese/Cell cycle control phosphatase superfamily protein
VIT_212s0028g02240	NA	NA	4.06177	PF13174,PF07719,PF13414	PTHR22904,PTHR22904:SF374	KOG0548			GO:0005515	AT2G42580.1	TTL3,VIT	tetratricopetide-repeat thioredoxin-like 3
VIT_204s0008g06410	NA	NA	-1.00013		PTHR35711		3.4.19.12,3.4.22.69
VIT_212s0142g00440	NA	NA	4.05947	PF03134	PTHR12300,PTHR12300:SF27			K17279		AT2G42820.1	HVA22F	HVA22-like protein F
VIT_217s0000g05920	NA	NA	4.05597	PF01344	PTHR24413,PTHR24413:SF133				GO:0005515	AT2G02870.3		Galactose oxidase/kelch repeat superfamily protein
VIT_207s0255g00020	NA	NA	4.05114	PF02701	PTHR31992,PTHR31992:SF12				GO:0006355,GO:0003677	AT3G50410.1	OBP1	OBF binding protein 1
VIT_212s0059g01370	NA	NA	4.04962	PF13920	PTHR12183	KOG4172	6.3.2.19			AT4G22250.1		RING/U-box superfamily protein
VIT_212s0035g00010	NA	NA	4.04887	PF00145	PTHR10629,PTHR10629:SF36		2.1.1.37			AT5G49160.1	DDM2,DMT01,DMT1,MET1,MET2,METI	methyltransferase 1
VIT_217s0000g05570	NA	NA	4.03794	PF08263,PF00069	PTHR27000,PTHR27000:SF184	KOG1187	2.7.11.1		GO:0006468,GO:0005524,GO:0004672	AT5G62710.1		Leucine-rich repeat protein kinase family protein
VIT_200s0510g00030	NA	NA	4.03622	PF00141	PTHR31235,PTHR31235:SF67		1.11.1.7	K00430	GO:0055114,GO:0020037,GO:0006979,GO:0004601	AT5G42180.1		Peroxidase superfamily protein
VIT_205s0020g00680	NA	NA	4.03168	PF14510,PF08370,PF00005,PF01061	PTHR19241,PTHR19241:SF289	KOG0061	3.6.3.20		GO:0016887,GO:0005524,GO:0016020	AT3G53480.1	ABCG37,ATPDR9,PDR9,PIS1	pleiotropic drug resistance 9
VIT_200s0160g00310	NA	NA	4.03127	PF13676	PTHR11017				GO:0007165,GO:0005515	AT5G36930.2		Disease resistance protein (TIR-NBS-LRR class) family
VIT_203s0063g01950	NA	NA	4.03078	PF14009	PTHR33052,PTHR33052:SF21					AT4G37240.1
VIT_205s0020g04170	NA	NA	4.02952	PF00154	PTHR22942,PTHR22942:SF30		3.6.1.8		GO:0009432,GO:0006281,GO:0005524,GO:0003697	AT3G22880.1	ARLIM15,ATDMC1,DMC1	DNA repair (Rad51) family protein
VIT_212s0057g00500	NA	NA	4.02747	PF00265	PTHR11441,PTHR11441:SF2	KOG3125	2.7.1.21	K00857	GO:0005524,GO:0004797	AT3G07800.1		Thymidine kinase
VIT_200s1428g00010	NA	NA	4.02746	PF11904	PTHR12447,PTHR12447:SF7					AT1G62050.1		Ankyrin repeat family protein
VIT_217s0000g03005	NA	NA	4.02571	PF04577	PTHR20961,PTHR20961:SF5	KOG4698	2.4.1.255		GO:0016757	AT3G18180.1		Glycosyltransferase family 61 protein
VIT_211s0052g00440	NA	NA	4.0255	PF03547	PTHR31752,PTHR31752:SF4			K13947	GO:0055085,GO:0016021	AT5G57090.1	AGR,AGR1,ATPIN2,EIR1,PIN2,WAV6	Auxin efflux carrier family protein
VIT_217s0000g06910	NA	NA	4.01094	PF00176	PTHR10799,PTHR10799:SF741		3.6.4.12		GO:0005524	AT5G07810.1		SNF2 domain-containing protein / helicase domain-containing protein / HNH endonuclease domain-containing protein
VIT_212s0134g00560	NA	NA	4.00835		PTHR34056,PTHR34056:SF3					AT4G28100.1
VIT_209s0070g00480	NA	NA	4.00482		PTHR32093,PTHR32093:SF23	KOG0617				AT1G62440.1	LRX2	leucine-rich repeat/extensin 2
VIT_201s0011g00150	NA	NA	4.00285	PF05965	PTHR22715,PTHR22715:SF0		2.1.1.43		GO:0005634	AT1G26330.1		DNA binding
VIT_209s0002g08420	NA	NA	3.99942	PF07647	PTHR33915				GO:0005515	AT1G15760.1		Sterile alpha motif (SAM) domain-containing protein
VIT_213s0064g00460	NA	NA	3.99834	PF04862	PTHR31265,PTHR31265:SF2					AT3G08030.1		Protein of unknown function, DUF642
VIT_217s0000g02040	NA	NA	3.99538	PF10497	PTHR31169,PTHR31169:SF6					AT4G37110.1		Zinc-finger domain of monoamine-oxidase A repressor R1
VIT_214s0030g00430	NA	NA	3.99171		PTHR13140					AT5G27330.1		Prefoldin chaperone subunit family protein
VIT_216s0050g02500	NA	NA	3.99001	PF00010	PTHR11514,PTHR11514:SF58				GO:0046983	AT5G53210.1	SPCH	basic helix-loop-helix (bHLH) DNA-binding superfamily protein
VIT_214s0068g01570	NA	NA	3.98685	PF00462	PTHR10168,PTHR10168:SF62	KOG1752	1.8.1.9	K03676	GO:0045454,GO:0015035,GO:0009055	AT5G14070.1	ROXY2	Thioredoxin superfamily protein
VIT_213s0047g00230	NA	NA	3.98193	PF04043,PF01095	PTHR31707,PTHR31707:SF21		3.1.1.11	K01051	GO:0004857,GO:0042545,GO:0030599,GO:0005618	AT3G10720.2		Plant invertase/pectin methylesterase inhibitor superfamily
VIT_210s0003g02890	NA	NA	3.97872	PF00504	PTHR21649,PTHR21649:SF26			K08912	GO:0016020,GO:0009765	AT1G29930.1	AB140,CAB1,CAB140,LHCB1.3	chlorophyll A/B binding protein 1
VIT_209s0002g05980	NA	NA	3.97772	PF00067	PTHR24282,PTHR24282:SF14	KOG0157		K15639	GO:0055114,GO:0020037,GO:0016705,GO:0005506	AT2G26710.1	BAS1,CYP72B1,CYP734A1	Cytochrome P450 superfamily protein
VIT_200s1312g00010	NA	NA	3.97678	PF00010	PTHR31945,PTHR31945:SF6				GO:0046983	AT5G65640.1	bHLH093	beta HLH protein 93
VIT_210s0071g00870	NA	NA	3.97536							AT5G23420.2	HMGB6	high-mobility group box 6
VIT_201s0150g00460	NA	NA	3.97457	PF06955,PF00722	PTHR31062,PTHR31062:SF15		2.4.1.207	K08235	GO:0048046,GO:0016762,GO:0006073,GO:0005618,GO:0005975,GO:0004553	AT5G13870.1	EXGT-A4,XTH5	xyloglucan endotransglucosylase/hydrolase 5
VIT_200s0204g00030	NA	NA	3.97283	PF00324	PTHR11785,PTHR11785:SF331				GO:0055085,GO:0016020,GO:0006810,GO:0015171,GO:0003333	AT5G04770.1	ATCAT6,CAT6	cationic amino acid transporter 6
VIT_219s0090g00240	NA	NA	3.97193	PF00931	PTHR23155,PTHR23155:SF554	KOG4658			GO:0043531	AT4G27190.1		NB-ARC domain-containing disease resistance protein
VIT_200s2015g00020	NA	NA	3.96492		PTHR24006					AT4G08980.3	FBW2	F-BOX WITH WD-40 2
VIT_205s0051g00050	NA	NA	3.96376	PF02736,PF00612,PF01843,PF00063	PTHR13140,PTHR13140:SF486		3.6.4.1	K10357	GO:0016459,GO:0005524,GO:0003774,GO:0005515	AT5G43900.3	ATMYA2,MYA2,XI-2,XI-6	myosin 2
VIT_207s0031g00290	NA	NA	3.9608	PF02458	PTHR31896,PTHR31896:SF12		2.3.1.99		GO:0016747	AT5G67150.1		HXXXD-type acyl-transferase family protein
VIT_202s0033g00630	NA	NA	3.95644	PF00795	PTHR23088,PTHR23088:SF31	KOG0805	3.5.5.4,4.2.1.65		GO:0016810,GO:0006807	AT5G22300.1	AtNIT4,NIT4	nitrilase 4
VIT_200s2739g00010	NA	NA	3.94811		PTHR31945,PTHR31945:SF15					AT5G65640.1	bHLH093	beta HLH protein 93
VIT_209s0002g05700	NA	NA	3.94686	PF03000	PTHR32370,PTHR32370:SF16					AT1G52770.1		Phototropic-responsive NPH3 family protein
VIT_217s0000g07570	NA	NA	3.94577	PF02181	PTHR23213,PTHR23213:SF239					AT1G70140.1	ATFH8,FH8	formin 8
VIT_201s0011g03730	NA	NA	3.93801	PF00249	PTHR10641,PTHR10641:SF510	KOG0048		K09422		AT1G68320.1	AtMYB62,BW62B,BW62C,MYB62	myb domain protein 62
VIT_207s0129g00380	NA	NA	3.93677	PF00651,PF03000	PTHR32370,PTHR32370:SF14				GO:0005515	AT5G67385.1		Phototropic-responsive NPH3 family protein
VIT_207s0129g00670	NA	NA	3.93571							AT1G24625.1	ZFP7	zinc finger protein 7
VIT_214s0081g00800	NA	NA	3.92983	PF00931	PTHR23155,PTHR23155:SF506	KOG4658			GO:0043531	AT4G27220.1		NB-ARC domain-containing disease resistance protein
VIT_219s0014g04720	NA	NA	3.92798	PF04398	PTHR31676,PTHR31676:SF9					AT5G54530.1		Protein of unknown function, DUF538
VIT_202s0033g01020	NA	NA	3.9265	PF02458	PTHR31642,PTHR31642:SF36		2.3.1.232,2.3.1.196		GO:0016747	AT5G17540.1		HXXXD-type acyl-transferase family protein
VIT_205s0077g01980	NA	NA	3.92183		PTHR35488,PTHR35488:SF2					AT3G06840.1
VIT_210s0116g01670	NA	NA	3.91974	PF00800	PTHR21022,PTHR21022:SF4	KOG2797	4.2.1.91,4.2.1.51		GO:0009094,GO:0004664	AT1G11790.1	ADT1	arogenate dehydratase 1
VIT_202s0025g01600	NA	NA	3.91916	PF03168	PTHR31852,PTHR31852:SF22					AT1G64450.1		Glycine-rich protein family
VIT_201s0011g00710	NA	NA	3.91667	PF13912	PTHR26374,PTHR26374:SF199					AT1G26610.1		C2H2-like zinc finger protein
VIT_210s0003g02150	NA	NA	3.91414	PF00982	PTHR10788,PTHR10788:SF6		2.4.1.15		GO:0005992,GO:0003824	AT1G78580.1	ATTPS1,TPS1	trehalose-6-phosphate synthase
VIT_213s0067g03540	NA	NA	3.91403	PF00646,PF08268	PTHR31790,PTHR31790:SF15				GO:0005515	AT3G06240.1		F-box family protein
VIT_214s0083g01050	NA	NA	3.91045	PF00319,PF01486	PTHR11945,PTHR11945:SF196	KOG0014		K09264	GO:0046983,GO:0003677,GO:0006355,GO:0005634,GO:0003700	AT5G15800.1	AGL2,SEP1	K-box region and MADS-box transcription factor family protein
VIT_216s0098g01250	NA	NA	3.90756	PF03169	PTHR31645,PTHR31645:SF8				GO:0055085	AT5G53550.2	ATYSL3,YSL3	YELLOW STRIPE like 3
VIT_216s0050g02170	NA	NA	3.90404	PF04821	PTHR22940,PTHR22940:SF4					AT5G52910.1	ATIM	timeless family protein
VIT_202s0154g00500	NA	NA	3.90319		PTHR10809,PTHR10809:SF50				GO:0005789	AT2G45140.1	PVA12	plant VAP homolog 12
VIT_213s0064g01030	NA	NA	3.90062	PF13639	PTHR14155,PTHR14155:SF75			K19045	GO:0008270,GO:0005515	AT3G63530.2	BB,BB2	RING/U-box superfamily protein
VIT_202s0025g03610	NA	NA	3.90005	PF08372,PF03016,PF00168	PTHR10024,PTHR10024:SF225	KOG1021			GO:0005515	AT4G11610.1		C2 calcium/lipid-binding plant phosphoribosyltransferase family protein
VIT_216s0039g00760	NA	NA	3.89954	PF00067	PTHR24298,PTHR24298:SF45	KOG0156			GO:0055114,GO:0020037,GO:0016705,GO:0005506	AT1G64940.1	CYP89A6	cytochrome P450, family 87, subfamily A, polypeptide 6
VIT_216s0098g00080	NA	NA	3.89465	PF00069	PTHR27009,PTHR27009:SF19		3.1.4.46		GO:0006468,GO:0005524,GO:0004672	AT1G66980.1	SNC4	suppressor of npr1-1 constitutive 4
VIT_202s0012g01040	NA	NA	3.89249	PF02365	PTHR31989,PTHR31989:SF51				GO:0006355,GO:0003677	AT4G17980.1	anac071,NAC071	NAC domain containing protein 71
VIT_218s0001g08200	NA	NA	3.88589	PF01554	PTHR11206,PTHR11206:SF92	KOG1347		K03327	GO:0055085,GO:0016020,GO:0015297,GO:0015238,GO:0006855	AT1G58340.1	ZF14	MATE efflux family protein
VIT_212s0055g01180	NA	NA	3.87804	PF14310,PF01915	PTHR30620,PTHR30620:SF40		3.2.1.55,3.2.1.37		GO:0005975,GO:0004553	AT5G64570.1	ATBXL4,XYL4	beta-D-xylosidase 4
VIT_210s0003g02160	NA	NA	3.87726	PF02358,PF00982	PTHR10788,PTHR10788:SF6		2.4.1.15		GO:0005992,GO:0003824	AT1G78580.1	ATTPS1,TPS1	trehalose-6-phosphate synthase
VIT_219s0014g01970	NA	NA	3.87393	PF00201	PTHR11926,PTHR11926:SF376		2.4.2.51		GO:0016758,GO:0008152	AT5G53990.1		UDP-Glycosyltransferase superfamily protein
VIT_200s1764g00020	NA	NA	3.87313	PF13855,PF00069	PTHR27000,PTHR27000:SF7	KOG1187	2.7.11.1		GO:0005515,GO:0006468,GO:0005524,GO:0004672	AT1G12460.1		Leucine-rich repeat protein kinase family protein
VIT_203s0038g03930	NA	NA	3.87254	PF13639	PTHR14155,PTHR14155:SF187				GO:0008270,GO:0005515	AT1G20823.1		RING/U-box superfamily protein
VIT_201s0026g00570	NA	NA	3.87222	PF10604	PTHR31907,PTHR31907:SF1					AT1G24020.1	MLP423	MLP-like protein 423
VIT_207s0130g00200	NA	NA	3.8616	PF00657	PTHR22835,PTHR22835:SF192		3.1.1.3		GO:0016788	AT5G08460.1		GDSL-like Lipase/Acylhydrolase superfamily protein
VIT_212s0028g03960	NA	NA	3.85967	PF13962,PF13857	PTHR24177,PTHR24177:SF52	KOG4412				AT4G03500.1		Ankyrin repeat family protein
VIT_218s0001g14490	NA	NA	3.8569	PF00314	PTHR31048,PTHR31048:SF29					AT4G38660.1		Pathogenesis-related thaumatin superfamily protein
VIT_216s0100g00710	NA	NA	3.8557	PF08263,PF00560,PF07714,PF13855	PTHR27000,PTHR27000:SF106	KOG1187	2.7.11.1		GO:0005515,GO:0006468,GO:0004672	AT5G07280.1	EMS1,EXS	Leucine-rich repeat transmembrane protein kinase
VIT_203s0063g02240	NA	NA	3.85387	PF04640	PTHR31065,PTHR31065:SF3					AT3G60670.1		PLATZ transcription factor family protein
VIT_204s0023g03740	NA	NA	3.84506	PF13414	PTHR36326,PTHR36326:SF1					AT3G51280.1		Tetratricopeptide repeat (TPR)-like superfamily protein
VIT_205s0102g00810	NA	NA	3.84197	PF04578,PF13968	PTHR31325,PTHR31325:SF0					AT5G45540.1		Protein of unknown function (DUF594)
VIT_201s0026g01200	NA	NA	3.8388	PF08263,PF13855	PTHR27000,PTHR27000:SF29	KOG0472	2.7.11.1		GO:0005515	AT5G23400.1		Leucine-rich repeat (LRR) family protein
VIT_204s0023g03220	NA	NA	3.8347	PF05911	PTHR31580,PTHR31580:SF4					AT1G19835.2		Plant protein of unknown function (DUF869)
VIT_205s0077g01050	NA	NA	3.8335		PTHR36033,PTHR36033:SF1					AT3G17030.1		Nucleic acid-binding proteins superfamily
VIT_202s0236g00060	NA	NA	3.82327	PF14368	PTHR33286,PTHR33286:SF7					AT4G33550.2		Bifunctional inhibitor/lipid-transfer protein/seed storage 2S albumin superfamily protein
VIT_202s0236g00010	NA	NA	3.82272	PF14368	PTHR33286,PTHR33286:SF7					AT4G33550.2		Bifunctional inhibitor/lipid-transfer protein/seed storage 2S albumin superfamily protein
VIT_219s0027g01110	NA	NA	3.81936	PF14226,PF03171	PTHR10209,PTHR10209:SF113	KOG0143			GO:0055114,GO:0016491	AT3G12900.1		2-oxoglutarate (2OG) and Fe(II)-dependent oxygenase superfamily protein
VIT_205s0077g02270	NA	NA	3.80848		PTHR34460,PTHR34460:SF2					AT3G06868.1
VIT_200s0820g00020	NA	NA	3.80624		PTHR11926,PTHR11926:SF367		2.4.1.273		GO:0016758,GO:0008152	AT2G22590.1		UDP-Glycosyltransferase superfamily protein
VIT_212s0142g00040	NA	NA	3.80466	PF01553	PTHR15486,PTHR15486:SF0		2.3.1.15	K13508	GO:0016746,GO:0008152	AT1G06520.1	ATGPAT1,GPAT1	glycerol-3-phosphate acyltransferase 1
VIT_201s0010g03960	NA	NA	3.80208		PTHR34959,PTHR34959:SF1					AT5G14090.1
VIT_214s0036g00010	NA	NA	3.80048	PF00931	PTHR23155,PTHR23155:SF506				GO:0043531	AT4G27220.1		NB-ARC domain-containing disease resistance protein
VIT_205s0077g02120	NA	NA	3.79944	PF14675,PF14679,PF14676,PF14680,PF14678	PTHR21818,PTHR21818:SF0			K10895	GO:0006281	AT5G49110.1
VIT_216s0022g02310	NA	NA	3.79897	PF14226,PF03171	PTHR10209,PTHR10209:SF140	KOG0143	1.14.11.12	K05282	GO:0055114,GO:0016491	AT4G25420.1	AT2301,ATGA20OX1,GA20OX1,GA5	2-oxoglutarate (2OG) and Fe(II)-dependent oxygenase superfamily protein
VIT_200s0275g00060	NA	NA	3.7961	PF00931	PTHR11017,PTHR11017:SF169				GO:0043531	AT5G36930.2		Disease resistance protein (TIR-NBS-LRR class) family
VIT_202s0012g00140	NA	NA	3.79222	PF03908	PTHR21230,PTHR21230:SF27	KOG1666		K08494		AT2G35190.1	ATNPSN11,NPSN11,NSPN11	novel plant snare 11
VIT_204s0044g01150	NA	NA	5.06722	PF00266	PTHR11601,PTHR11601:SF24		2.8.1.7
VIT_213s0019g02020	NA	NA	3.78915	PF00314	PTHR31048,PTHR31048:SF5					AT5G02140.1		Pathogenesis-related thaumatin superfamily protein
VIT_204s0044g01230	NA	NA	-7.14487		PTHR34808,PTHR34808:SF2
VIT_215s0048g00330	NA	NA	3.78217	PF01073	PTHR10366,PTHR10366:SF356	KOG1371	5.1.3.6	K08679	GO:0055114,GO:0016616,GO:0006694,GO:0003854	AT4G00110.1	GAE3	UDP-D-glucuronate 4-epimerase 3
VIT_203s0017g01380	NA	NA	3.78156		PTHR23155,PTHR23155:SF638					AT5G45520.1		Leucine-rich repeat (LRR) family protein
VIT_204s0008g06590	NA	NA	3.78075	PF03800	PTHR21650,PTHR21650:SF2	KOG4438		K11548	GO:0007067,GO:0000775	AT1G61000.1
VIT_204s0023g03070	NA	NA	3.77496	PF08263,PF00069,PF13855	PTHR27000,PTHR27000:SF26	KOG1187	2.7.11.1		GO:0006468,GO:0005524,GO:0004672,GO:0005515	AT4G36180.1		Leucine-rich receptor-like protein kinase family protein
VIT_204s0008g00880	NA	NA	3.77458	PF05920,PF07526	PTHR11850,PTHR11850:SF92	KOG0773			GO:0006355,GO:0003677	AT4G32980.1	ATH1	homeobox gene 1
VIT_207s0095g00780	NA	NA	3.7702	PF12719	PTHR14418				GO:0007076,GO:0000796	AT5G37630.1	EMB2656	ARM repeat superfamily protein
VIT_212s0057g01460	NA	NA	3.77014	PF00067	PTHR24286,PTHR24286:SF29	KOG0157		K12639	GO:0055114,GO:0020037,GO:0016705,GO:0005506	AT3G50660.1	CLM,CYP90B1,DWF4,PSC1,SAV1,SNP2	Cytochrome P450 superfamily protein
VIT_204s0008g06000	NA	NA	3.76632	PF00847	PTHR31194,PTHR31194:SF4				GO:0006355,GO:0003700	AT5G25190.1		Integrase-type DNA-binding superfamily protein
VIT_202s0025g04210	NA	NA	3.76423	PF02719	PTHR10366,PTHR10366:SF331		5.1.3.2,5.1.3.5	K01784		AT1G12780.1	ATUGE1,UGE1	UDP-D-glucose/UDP-D-galactose 4-epimerase 1
VIT_212s0034g01430	NA	NA	3.76013		PTHR32212,PTHR32212:SF82					AT1G10780.1		F-box/RNI-like superfamily protein
VIT_214s0108g01630	NA	NA	3.76004	PF06886	PTHR14326,PTHR14326:SF18				GO:0060236,GO:0032147,GO:0005874,GO:0005819	AT5G15510.2		TPX2 (targeting protein for Xklp2) protein family
VIT_218s0001g14130	NA	NA	3.75501		PTHR31681,PTHR31681:SF1					AT1G75710.1		C2H2-like zinc finger protein
VIT_205s0062g01100	NA	NA	3.75443	PF08263,PF00560,PF00069,PF13855	PTHR27000,PTHR27000:SF163	KOG1187	2.7.11.1		GO:0005515,GO:0006468,GO:0005524,GO:0004672	AT5G07280.1	EMS1,EXS	Leucine-rich repeat transmembrane protein kinase
VIT_214s0030g00330	NA	NA	3.75412	PF00083	PTHR23500,PTHR23500:SF113				GO:0055085,GO:0022857,GO:0016021	AT3G05150.1		Major facilitator superfamily protein
VIT_202s0025g01780	NA	NA	3.75395	PF03552	PTHR13301,PTHR13301:SF51		2.4.1.12		GO:0030244,GO:0016760,GO:0016020	AT4G24010.1	ATCSLG1,CSLG1	cellulose synthase like G1
VIT_214s0108g00390	NA	NA	3.75281	PF02183,PF00046	PTHR24326,PTHR24326:SF176	KOG0483			GO:0043565,GO:0006355,GO:0003700,GO:0003677	AT1G69780.1	ATHB13	Homeobox-leucine zipper protein family
VIT_200s0521g00010	NA	NA	3.74895	PF14226,PF03171	PTHR10209,PTHR10209:SF113	KOG0143		K06892	GO:0055114,GO:0016491	AT3G12900.1		2-oxoglutarate (2OG) and Fe(II)-dependent oxygenase superfamily protein
VIT_207s0129g01100	NA	NA	3.74829	PF02984,PF00134	PTHR10177,PTHR10177:SF216	KOG0656		K14505	GO:0005634	AT4G34160.1	CYCD3,CYCD3;1	CYCLIN D3;1
VIT_203s0038g03140	NA	NA	3.74753	PF13738	PTHR23023,PTHR23023:SF100	KOG1399	1.14.13.8	K00485		AT1G19250.1	FMO1	flavin-dependent monooxygenase 1
VIT_207s0255g00070	NA	NA	3.74558	PF02362	PTHR31920,PTHR31920:SF16				GO:0003677	AT3G18990.1	REM39,VRN1	AP2/B3-like transcriptional factor family protein
VIT_211s0016g04330	NA	NA	3.74243	PF03959	PTHR22778,PTHR22778:SF22					AT4G24380.1
VIT_201s0010g03530	NA	NA	3.73682	PF04727	PTHR12771,PTHR12771:SF19	KOG2998				AT1G67400.1		ELMO/CED-12 family protein
VIT_218s0001g12400	NA	NA	3.73559		PTHR34282,PTHR34282:SF1					AT5G42710.1
VIT_200s0179g00320	NA	NA	3.73201	PF14383,PF14309	PTHR31680,PTHR31680:SF2					AT3G63430.1
VIT_205s0049g02080	NA	NA	3.72776							AT4G13440.1		Calcium-binding EF-hand family protein
VIT_211s0016g01450	NA	NA	3.72689		PTHR33541,PTHR33541:SF5					AT1G54200.1
VIT_218s0001g05020	NA	NA	3.72674	PF04570	PTHR33059,PTHR33059:SF9					AT1G78020.1		Protein of unknown function (DUF581)
VIT_217s0000g03910	NA	NA	3.72571	PF00067	PTHR24298,PTHR24298:SF105	KOG0156			GO:0055114,GO:0020037,GO:0016705,GO:0005506	AT4G36220.1	CYP84A1,FAH1	ferulic acid 5-hydroxylase 1
VIT_216s0098g01790	NA	NA	3.72079	PF00612	PTHR32295,PTHR32295:SF33				GO:0005515	AT3G49260.3	iqd21	IQ-domain 21
VIT_207s0151g00450	NA	NA	3.71352	PF00010	PTHR12565,PTHR12565:SF152				GO:0046983	AT1G10120.1		basic helix-loop-helix (bHLH) DNA-binding superfamily protein
VIT_205s0094g00960	NA	NA	3.71207	PF00201	PTHR11926,PTHR11926:SF271	KOG1192		K13691	GO:0016758,GO:0008152	AT2G43820.1	ATSAGT1,GT,SAGT1,SGT1,UGT74F2	UDP-glucosyltransferase 74F2
VIT_210s0116g00780	NA	NA	3.70897	PF00232	PTHR10353,PTHR10353:SF27		3.2.1.21	K05350	GO:0005975,GO:0004553	AT4G21760.1	BGLU47	beta-glucosidase 47
VIT_212s0142g00760	NA	NA	3.70733	PF00560,PF00069	PTHR27000,PTHR27000:SF196	KOG1187	2.7.11.1		GO:0005515,GO:0006468,GO:0005524,GO:0004672	AT4G08850.1		Leucine-rich repeat receptor-like protein kinase family protein
VIT_200s0131g00320	NA	NA	3.70246	PF00191	PTHR10502,PTHR10502:SF99	KOG0819			GO:0005544,GO:0005509	AT2G38760.1	ANN3,ANNAT3	annexin 3
VIT_213s0067g03890	NA	NA	3.69862	PF08541,PF08392	PTHR31561,PTHR31561:SF24		2.3.1.199	K15397	GO:0016747,GO:0008610,GO:0016020,GO:0006633	AT5G04530.1	KCS19	3-ketoacyl-CoA synthase 19
VIT_213s0019g04910	NA	NA	3.69674	PF00544	PTHR31683,PTHR31683:SF11		4.2.2.2			AT5G04310.1		Pectin lyase-like superfamily protein
VIT_209s0002g09090	NA	NA	3.69632	PF07714	PTHR27001,PTHR27001:SF71	KOG1187	2.7.11.1	K04733	GO:0006468,GO:0004672	AT2G25220.1		Protein kinase superfamily protein
VIT_211s0016g03750	NA	NA	3.69566	PF00249	PTHR10641,PTHR10641:SF599	KOG0048				AT5G11510.1	AtMYB3R4,MYB3R-4	myb domain protein 3r-4
VIT_214s0006g02730	NA	NA	3.69561							AT1G68360.1		C2H2 and C2HC zinc fingers superfamily protein
VIT_203s0063g01400	NA	NA	3.6935	PF10497	PTHR31169,PTHR31169:SF7					AT2G23530.1		Zinc-finger domain of monoamine-oxidase A repressor R1
VIT_205s0020g01900	NA	NA	2.44454
VIT_205s0136g00260	NA	NA	3.68755	PF08541,PF00195	PTHR11877,PTHR11877:SF27		2.3.1.74	K00660	GO:0016747,GO:0008610	AT5G13930.1	ATCHS,CHS,TT4	Chalcone and stilbene synthase family protein
VIT_206s0004g04170	NA	NA	3.68694	PF01429	PTHR12396,PTHR12396:SF9	KOG4161			GO:0005634,GO:0003677	AT5G59800.1	ATMBD7,MBD7	methyl-CPG-binding domain 7
VIT_207s0005g06160	NA	NA	3.68589		PTHR35301,PTHR35301:SF1					AT4G13195.1	CLE44	CLAVATA3/ESR-RELATED 44
VIT_204s0008g05450	NA	NA	3.68463	PF00168,PF00614	PTHR18896,PTHR18896:SF11		3.1.4.4		GO:0005515,GO:0003824	AT3G15730.1	PLD,PLDALPHA1	phospholipase D alpha 1
VIT_208s0058g00470	NA	NA	3.68435	PF10604	PTHR31213,PTHR31213:SF3			K14496		AT2G38310.1	PYL4,RCAR10	PYR1-like 4
VIT_219s0014g03770	NA	NA	3.68155	PF04578,PF13968	PTHR31325,PTHR31325:SF1					AT5G45480.1		Protein of unknown function (DUF594)
VIT_219s0027g01880	NA	NA	3.67963	PF01490	PTHR22950,PTHR22950:SF280	KOG1303		K15015		AT5G15240.1		Transmembrane amino acid transporter family protein
VIT_218s0001g09250	NA	NA	3.67884	PF03195	PTHR31304,PTHR31304:SF5					AT3G49940.1	LBD38	LOB domain-containing protein 38
VIT_201s0011g02800	NA	NA	3.67466	PF00560	PTHR27000,PTHR27000:SF18	KOG4579			GO:0005515	AT1G13230.1		Leucine-rich repeat (LRR) family protein
VIT_207s0031g01910	NA	NA	3.67029	PF12023	PTHR33193,PTHR33193:SF7					AT4G09890.1		Protein of unknown function (DUF3511)
VIT_206s0004g02680	NA	NA	3.66885	PF03641	PTHR31223,PTHR31223:SF17			K06966		AT2G28305.1	ATLOG1,LOG1	Putative lysine decarboxylase family protein
VIT_217s0000g08920	NA	NA	3.66673	PF00106	PTHR24320,PTHR24320:SF81	KOG1208	1.1.1.300,1.1.1.330		GO:0016491,GO:0008152	AT5G50130.1		NAD(P)-binding Rossmann-fold superfamily protein
VIT_213s0019g00620	NA	NA	3.66605	PF00743	PTHR23023,PTHR23023:SF114	KOG1399			GO:0055114,GO:0050661,GO:0050660,GO:0004499	AT1G12200.1		Flavin-binding monooxygenase family protein
VIT_218s0001g09920	NA	NA	3.66376	PF02984,PF00134	PTHR10177,PTHR10177:SF242	KOG0656		K14505	GO:0005634	AT4G34160.1	CYCD3,CYCD3;1	CYCLIN D3;1
VIT_214s0060g01810	NA	NA	3.65989	PF04398	PTHR31676,PTHR31676:SF13					AT4G02370.1		Protein of unknown function, DUF538
VIT_218s0001g13930	NA	NA	3.65393	PF02309,PF02362,PF06507	PTHR31384,PTHR31384:SF10			K14486	GO:0006355,GO:0005634,GO:0003677,GO:0009725	AT1G19850.1	ARF5,IAA24,MP	Transcriptional factor B3 family protein / auxin-responsive factor AUX/IAA-related
VIT_212s0035g01030	NA	NA	3.65249		PTHR33728,PTHR33728:SF3					AT1G09812.1
VIT_211s0052g00570	NA	NA	3.65062		PTHR31218				GO:0022857,GO:0016021	AT1G21890.1		nodulin MtN21 /EamA-like transporter family protein
VIT_203s0180g00200	NA	NA	3.64887	PF00201	PTHR11926,PTHR11926:SF167	KOG1192			GO:0016758,GO:0008152	AT4G15480.1	UGT84A1	UDP-Glycosyltransferase superfamily protein
VIT_214s0066g00680	NA	NA	3.64007	PF03195	PTHR31301,PTHR31301:SF12					AT5G63090.1	LOB	Lateral organ boundaries (LOB) domain family protein
VIT_214s0060g02360	NA	NA	3.63829	PF00125,PF16211	PTHR23430	KOG1756		K11251	GO:0003677	AT5G27670.1	HTA7	histone H2A 7
VIT_211s0016g03640	NA	NA	3.63682	PF08477	PTHR24072,PTHR24072:SF127	KOG0393		K04392	GO:0007264,GO:0005525	AT4G28950.1	ARAC7,ATRAC7,ATROP9,RAC7,ROP9	RHO-related protein from plants 9
VIT_204s0008g02220	NA	NA	3.63217	PF00536,PF07522	PTHR23240,PTHR23240:SF10	KOG1361		K15340	GO:0005515	AT2G45700.1		sterile alpha motif (SAM) domain-containing protein
VIT_218s0001g05370	NA	NA	3.6314		PTHR33448,PTHR33448:SF3					AT1G78110.1
VIT_218s0001g01320	NA	NA	3.62875	PF07645,PF13947,PF00069	PTHR27005,PTHR27005:SF9	KOG1187	2.7.11.1		GO:0005509,GO:0030247,GO:0006468,GO:0005524,GO:0004672	AT1G21270.1	WAK2	wall-associated kinase 2
VIT_205s0094g00520	NA	NA	3.62623		PTHR36772,PTHR36772:SF1					AT3G59680.2
VIT_217s0000g06930	NA	NA	3.6236	PF00010	PTHR12565,PTHR12565:SF165				GO:0046983	AT4G00050.1	UNE10	basic helix-loop-helix (bHLH) DNA-binding superfamily protein
VIT_218s0001g11160	NA	NA	3.61546	PF04759	PTHR31696					AT5G42680.2		Protein of unknown function, DUF617
VIT_216s0098g00160	NA	NA	3.61435	PF13947,PF00069	PTHR27009,PTHR27009:SF18	KOG1187	3.1.4.46		GO:0030247,GO:0006468,GO:0005524,GO:0004672	AT1G66920.1		Protein kinase superfamily protein
VIT_206s0004g08070	NA	NA	3.61207	PF00170	PTHR13690,PTHR13690:SF82				GO:0043565,GO:0006355,GO:0003700	AT2G40620.1		Basic-leucine zipper (bZIP) transcription factor family protein
VIT_215s0046g01230	NA	NA	3.6092	PF14416,PF13839	PTHR32285,PTHR32285:SF9					AT1G01430.1	TBL25	TRICHOME BIREFRINGENCE-LIKE 25
VIT_200s0184g00120	NA	NA	3.60798	PF13676,PF00931	PTHR11017,PTHR11017:SF169				GO:0007165,GO:0005515,GO:0043531	AT5G36930.2		Disease resistance protein (TIR-NBS-LRR class) family
VIT_212s0055g01110	NA	NA	3.60389	PF00504	PTHR21649,PTHR21649:SF28			K08917	GO:0016020,GO:0009765	AT1G15820.1	CP24,LHCB6	light harvesting complex photosystem II subunit 6
VIT_216s0050g00100	NA	NA	3.6011	PF10358	PTHR34452,PTHR34452:SF2	KOG0963				AT1G63300.1		Myosin heavy chain-related protein
VIT_218s0001g10400	NA	NA	3.60051	PF00010	PTHR12565,PTHR12565:SF118				GO:0046983	AT5G67060.1	HEC1	basic helix-loop-helix (bHLH) DNA-binding superfamily protein
VIT_217s0000g01940	NA	NA	3.59969	PF03791					GO:0005634,GO:0003677	AT1G14760.2	KNATM	KNOX Arabidopsis thaliana meinox
VIT_210s0003g01400	NA	NA	3.59961	PF13855,PF08263,PF07714	PTHR27001,PTHR27001:SF83	KOG1187	2.7.11.1		GO:0005515,GO:0006468,GO:0004672	AT5G45840.2		Leucine-rich repeat protein kinase family protein
VIT_201s0137g00400	NA	NA	3.597	PF14577,PF14576	PTHR33232,PTHR33232:SF1					AT1G67790.1
VIT_219s0014g01120	NA	NA	3.59416	PF01453	PTHR32444,PTHR32444:SF13					AT1G78850.1		D-mannose binding lectin protein with Apple-like carbohydrate-binding domain
VIT_204s0023g03610	NA	NA	3.59328	PF03094	PTHR31942,PTHR31942:SF17			K08472	GO:0016021,GO:0006952	AT1G11000.1	ATMLO4,MLO4	Seven transmembrane MLO family protein
VIT_206s0004g07040	NA	NA	3.59116	PF00462	PTHR10168,PTHR10168:SF68	KOG2824		K17479	GO:0045454,GO:0015035,GO:0009055	AT5G58530.1		Glutaredoxin family protein
VIT_214s0108g01660	NA	NA	3.59097	PF00364	PTHR23151,PTHR23151:SF70		6.4.1.2	K02160		AT5G15530.1	BCCP2,CAC1-B	biotin carboxyl carrier protein 2
VIT_204s0008g03630	NA	NA	3.58362		PTHR22849,PTHR22849:SF35		6.3.2.19			AT5G11550.1		ARM repeat superfamily protein
VIT_205s0020g04410	NA	NA	4.27728
VIT_204s0043g00160	NA	NA	3.58312	PF08263,PF13855,PF00069	PTHR27001,PTHR27001:SF164	KOG1187	2.7.11.1	K00924	GO:0005515,GO:0006468,GO:0005524,GO:0004672	AT1G66150.1	TMK1	transmembrane kinase 1
VIT_213s0019g02130	NA	NA	3.57923	PF13561	PTHR24322,PTHR24322:SF630		1.1.1.206,1.1.1.236			AT2G29290.1		NAD(P)-binding Rossmann-fold superfamily protein
VIT_209s0096g00930	NA	NA	3.57814	PF00931	PTHR23155,PTHR23155:SF634				GO:0043531	AT1G50180.1		NB-ARC domain-containing disease resistance protein
VIT_208s0040g00440	NA	NA	3.57753	PF03959	PTHR22778,PTHR22778:SF22	KOG2551	1.5.1.3			AT4G24380.1
VIT_203s0063g01060	NA	NA	3.57739		PTHR31003,PTHR31003:SF7					AT2G03500.1		Homeodomain-like superfamily protein
VIT_212s0134g00590	NA	NA	3.57656	PF02458	PTHR31625,PTHR31625:SF2		2.3.1.171		GO:0016747	AT1G03495.1		HXXXD-type acyl-transferase family protein
VIT_211s0037g00320	NA	NA	3.57594	PF00450	PTHR11802,PTHR11802:SF87	KOG1282	3.4.16.6		GO:0006508,GO:0004185	AT4G30610.1	BRS1,SCPL24	alpha/beta-Hydrolases superfamily protein
VIT_204s0008g05410	NA	NA	3.57584	PF00135	PTHR23024,PTHR23024:SF184	KOG1515	3.1.1.1			AT5G16080.1	AtCXE17,CXE17	carboxyesterase 17
VIT_200s0253g00040	NA	NA	3.57445	PF07731,PF07732,PF00394	PTHR11709,PTHR11709:SF26		1.10.3.3		GO:0055114,GO:0016491,GO:0005507	AT5G66920.1	sks17	SKU5 similar 17
VIT_211s0052g00110	NA	NA	3.57411							AT4G26020.1
VIT_211s0016g02900	NA	NA	3.56734	PF08263,PF00560	PTHR27000,PTHR27000:SF4				GO:0005515	AT4G29240.1		Leucine-rich repeat (LRR) family protein
VIT_208s0040g01790	NA	NA	3.56679	PF07731,PF00394,PF07732	PTHR11709,PTHR11709:SF116		1.10.3.2	K05909	GO:0055114,GO:0016491,GO:0005507	AT5G03260.1	LAC11	laccase 11
VIT_212s0057g00660	NA	NA	3.5666		PTHR34570,PTHR34570:SF2					AT4G16447.1
VIT_208s0040g02700	NA	NA	3.56287	PF00403	PTHR22814,PTHR22814:SF16	KOG1603			GO:0046872,GO:0030001	AT5G02600.2		Heavy metal transport/detoxification superfamily protein
VIT_218s0001g00760	NA	NA	3.5591	PF13473	PTHR34192,PTHR34192:SF2			K02638		AT1G76100.1	PETE1	plastocyanin 1
VIT_203s0038g04760	NA	NA	3.55352	PF00010	PTHR12565,PTHR12565:SF149				GO:0046983	AT4G34530.1	CIB1	cryptochrome-interacting basic-helix-loop-helix 1
VIT_203s0063g00110	NA	NA	3.55217		PTHR35115,PTHR35115:SF2					AT4G34090.1
VIT_213s0073g00050	NA	NA	3.55157	PF13906,PF00324	PTHR11785,PTHR11785:SF331				GO:0055085,GO:0016020,GO:0006810,GO:0015171,GO:0003333	AT5G04770.1	ATCAT6,CAT6	cationic amino acid transporter 6
VIT_213s0175g00050	NA	NA	3.55061	PF00011	PTHR11527,PTHR11527:SF156					AT2G27140.1		HSP20-like chaperones superfamily protein
VIT_210s0116g00900	NA	3.29117	-3.79168	PF02341	PTHR33791,PTHR33791:SF1					AT4G04330.1		Chaperonin-like RbcX protein
VIT_205s0049g00550	NA	NA	-5.92395		PTHR34629,PTHR34629:SF1
VIT_216s0050g02710	NA	NA	3.54964	PF13947	PTHR27009,PTHR27009:SF19				GO:0030247	AT1G18390.2		Protein kinase superfamily protein
VIT_205s0094g00880	NA	NA	3.54826		PTHR37182					AT1G21500.1
VIT_208s0007g08910	NA	3.23061	-3.81257	PF00201	PTHR11926,PTHR11926:SF276		2.4.1.203	K13495	GO:0016758,GO:0008152	AT2G36770.1		UDP-Glycosyltransferase superfamily protein
VIT_202s0012g00170	NA	3.14694	-3.17715	PF01373	PTHR31352,PTHR31352:SF1		3.2.1.2	K01177	GO:0016161,GO:0000272	AT4G17090.1	BAM3,BMY8,CT-BMY	chloroplast beta-amylase
VIT_211s0016g05430	NA	2.90966	NA		PTHR26312,PTHR26312:SF75					AT5G20190.1		Tetratricopeptide repeat (TPR)-like superfamily protein
VIT_207s0104g01820	NA	NA	3.53714	PF00043,PF02798	PTHR11260,PTHR11260:SF201	KOG0867	2.5.1.18	K00799	GO:0005515	AT4G02520.1	ATGSTF2,ATPM24,ATPM24.1,GST2,GSTF2	glutathione S-transferase PHI 2
VIT_205s0077g00530	NA	NA	3.53337		PTHR37226,PTHR37226:SF1					AT4G13540.1
VIT_210s0003g00620	NA	NA	3.53317	PF00657	PTHR22835,PTHR22835:SF218		3.1.1.3		GO:0016788	AT5G45950.1		GDSL-like Lipase/Acylhydrolase superfamily protein
VIT_207s0129g00115	NA	NA	3.52857		PTHR16199,PTHR16199:SF4					AT1G64960.1		ARM repeat superfamily protein
VIT_203s0091g01090	NA	NA	3.52448		PTHR33347,PTHR33347:SF5					AT4G33800.1
VIT_212s0059g00690	NA	NA	3.52292	PF00107,PF16884	PTHR11695,PTHR11695:SF598	KOG1196	1.1.1.54,1.3.1.102	K07119	GO:0055114,GO:0016491,GO:0008270	AT5G16970.1	AER,AT-AER	alkenal reductase
VIT_204s0044g00720	NA	NA	3.5226	PF00954,PF01453,PF00069	PTHR27002,PTHR27002:SF110	KOG1187	2.7.11.1		GO:0048544,GO:0006468,GO:0005524,GO:0004672	AT5G60900.1	RLK1	receptor-like protein kinase 1
VIT_219s0015g00530	NA	NA	3.52004	PF02469	PTHR32382,PTHR32382:SF4					AT5G55730.1	FLA1	FASCICLIN-like arabinogalactan 1
VIT_212s0059g01870	NA	NA	3.51905	PF03321	PTHR31901,PTHR31901:SF10					AT4G03400.1	DFL2,GH3-10	Auxin-responsive GH3 family protein
VIT_205s0102g00450	NA	NA	3.51738	PF13499	PTHR10891,PTHR10891:SF642	KOG0027		K13448		AT2G43290.1	MSS3	Calcium-binding EF-hand family protein
VIT_209s0096g00010	NA	NA	3.51494		PTHR23155,PTHR23155:SF494					AT3G14460.1		LRR and NB-ARC domains-containing disease resistance protein
VIT_203s0038g00300	NA	NA	3.509	PF14551,PF00493	PTHR11630,PTHR11630:SF66		3.6.4.12		GO:0006260,GO:0005524,GO:0003677	AT2G16440.1	MCM4	Minichromosome maintenance (MCM2/3/5) family protein
VIT_200s0904g00010	NA	NA	3.50412	PF05757	PTHR33399,PTHR33399:SF3				GO:0019898,GO:0015979,GO:0009654,GO:0009523,GO:0005509	AT4G05180.1	PSBQ,PSBQ-2,PSII-Q	photosystem II subunit Q-2
VIT_218s0072g00920	NA	NA	3.50265	PF08100,PF00891	PTHR11746,PTHR11746:SF112		2.1.1.68	K13066	GO:0046983,GO:0008171	AT5G54160.1	ATOMT1,OMT1	O-methyltransferase 1
VIT_214s0068g02010	NA	NA	3.5016		PTHR34677,PTHR34677:SF2					AT3G48200.1
VIT_217s0000g04830	NA	NA	3.49913	PF12213,PF04042	PTHR12708,PTHR12708:SF0		2.7.7.7	K02325	GO:0006260,GO:0003887,GO:0003677	AT5G22110.1	ATDPB2,CYL2,DPB2	DNA polymerase epsilon subunit B2
VIT_202s0025g01040	NA	NA	3.4988	PF00560,PF08263,PF13855,PF00069	PTHR27008,PTHR27008:SF15	KOG1187	2.7.11.1		GO:0005515,GO:0006468,GO:0005524,GO:0004672	AT4G23740.1		Leucine-rich repeat protein kinase family protein
VIT_212s0059g01900	NA	NA	3.49181		PTHR33728,PTHR33728:SF1					AT1G11120.2
VIT_215s0046g02030	NA	NA	3.48864	PF00069	PTHR27001,PTHR27001:SF156	KOG1187	2.7.11.1		GO:0006468,GO:0005524,GO:0004672	AT1G01540.2		Protein kinase superfamily protein
VIT_203s0038g02220	NA	NA	3.4883	PF00241	PTHR11913,PTHR11913:SF16	KOG1735		K05765	GO:0005622,GO:0003779,GO:0030042,GO:0015629	AT2G16700.1	ADF5,ATADF5	actin depolymerizing factor 5
VIT_207s0104g01350	NA	NA	3.47962	PF04535	PTHR11615,PTHR11615:SF150					AT4G15630.1		Uncharacterised protein family (UPF0497)
VIT_215s0046g01960	NA	NA	3.47281	PF00201	PTHR11926,PTHR11926:SF310		2.4.1.273		GO:0016758,GO:0008152	AT2G22590.1		UDP-Glycosyltransferase superfamily protein
VIT_205s0051g00330	NA	NA	-1.27801	PF12937	PTHR22844,PTHR22844:SF163				GO:0005515
VIT_205s0094g01350	NA	NA	3.47111	PF13847	PTHR32183,PTHR32183:SF6		2.1.1.165			AT2G43940.1	ATHOL3,HOL3	S-adenosyl-L-methionine-dependent methyltransferases superfamily protein
VIT_218s0001g11600	NA	NA	3.46902	PF00400	PTHR22844,PTHR22844:SF145	KOG0266	2.7.11.7		GO:0005515	AT2G26490.1		Transducin/WD40 repeat-like superfamily protein
VIT_212s0035g00990	NA	NA	3.46444	PF08263,PF00560,PF13855,PF00069	PTHR27000,PTHR27000:SF3	KOG1187	2.7.11.1		GO:0005515,GO:0006468,GO:0005524,GO:0004672	AT5G65700.1	BAM1	Leucine-rich receptor-like protein kinase family protein
VIT_218s0001g14320	NA	NA	3.46335		PTHR33828,PTHR33828:SF2					AT1G19990.1
VIT_200s0225g00070	NA	NA	3.46195	PF01554	PTHR11206,PTHR11206:SF79	KOG1347			GO:0055085,GO:0016020,GO:0015297,GO:0015238,GO:0006855	AT5G38030.1		MATE efflux family protein
VIT_217s0000g06900	NA	NA	3.45948							AT5G07810.1		SNF2 domain-containing protein / helicase domain-containing protein / HNH endonuclease domain-containing protein
VIT_206s0004g04560	NA	NA	3.4589		PTHR33544,PTHR33544:SF3					AT5G02440.1
VIT_200s0335g00010	NA	NA	3.4586	PF13676	PTHR11017				GO:0007165,GO:0005515	AT5G46450.1		Disease resistance protein (TIR-NBS-LRR class) family
VIT_211s0052g00870	NA	NA	3.45773	PF02309	PTHR31734,PTHR31734:SF7				GO:0006355,GO:0005634	AT5G57420.1	IAA33	indole-3-acetic acid inducible 33
VIT_201s0011g03755	NA	NA	3.45714		PTHR31722,PTHR31722:SF9					AT1G68330.1
VIT_206s0004g03780	NA	NA	3.45255	PF00046	PTHR24326,PTHR24326:SF115				GO:0003677	AT2G28610.1	PRS,PRS1,WOX3	Homeodomain-like superfamily protein
VIT_204s0044g01010	NA	NA	3.44512	PF04043,PF01095	PTHR31707,PTHR31707:SF24		3.1.1.11		GO:0004857,GO:0042545,GO:0030599,GO:0005618	AT5G09760.1		Plant invertase/pectin methylesterase inhibitor superfamily
VIT_210s0003g00050	NA	NA	3.44306	PF03110	PTHR31251,PTHR31251:SF28				GO:0005634,GO:0003677	AT1G53160.2	SPL4	squamosa promoter binding protein-like 4
VIT_201s0137g00210	NA	NA	3.43865	PF06298	PTHR34790,PTHR34790:SF1			K02723	GO:0030145,GO:0016021,GO:0015979,GO:0009523	AT1G67740.1	PSBY,YCF32	photosystem II BY
VIT_200s0184g00040	NA	NA	3.43858	PF14551,PF00493	PTHR11630,PTHR11630:SF43		3.6.4.12	K02542	GO:0006260,GO:0005524,GO:0003677,GO:0042555,GO:0006270,GO:0005634,GO:0003678	AT5G44635.1	MCM6	minichromosome maintenance (MCM2/3/5) family protein
VIT_213s0158g00420	NA	NA	3.4359	PF14111	PTHR35218,PTHR35218:SF2					AT2G01050.1		zinc ion binding;nucleic acid binding
VIT_212s0028g03046	NA	NA	3.43393	PF00046	PTHR24326,PTHR24326:SF257				GO:0003677	AT3G01470.1	ATHB-1,ATHB1,HAT5,HB-1,HD-ZIP-1	homeobox 1
VIT_204s0044g00640	NA	NA	3.4334	PF00954,PF01453,PF07714	PTHR27002,PTHR27002:SF110	KOG1187	2.7.11.1		GO:0048544,GO:0006468,GO:0004672	AT5G60900.1	RLK1	receptor-like protein kinase 1
VIT_207s0197g00040	NA	NA	3.42567	PF03195	PTHR31301,PTHR31301:SF22					AT5G66870.1	ASL1,LBD36	ASYMMETRIC LEAVES 2-like 1
VIT_205s0062g00520	NA	NA	3.42374		PTHR11926,PTHR11926:SF98				GO:0016758,GO:0008152	AT4G15550.1	IAGLU	indole-3-acetate beta-D-glucosyltransferase
VIT_217s0000g04930	NA	NA	3.42248	PF00685	PTHR11783,PTHR11783:SF65	KOG1584	2.8.2.27		GO:0008146	AT5G07010.1	ATST2A,ST2A	sulfotransferase 2A
VIT_201s0127g00870	NA	NA	3.42066	PF03181	PTHR31458,PTHR31458:SF3					AT1G23760.1	JP630,PG3	BURP domain-containing protein
VIT_217s0000g09150	NA	NA	3.41904		PTHR31964,PTHR31964:SF53					AT5G47740.1		Adenine nucleotide alpha hydrolases-like superfamily protein
VIT_201s0011g00120	NA	NA	3.4189		PTHR33541,PTHR33541:SF3					AT1G69160.1
VIT_200s0160g00090	NA	NA	3.4173		PTHR11017,PTHR11017:SF159	KOG0472				AT1G69550.1		disease resistance protein (TIR-NBS-LRR class)
VIT_204s0044g00085	NA	NA	3.41564	PF13639					GO:0008270,GO:0005515	AT3G61460.1	BRH1	brassinosteroid-responsive RING-H2
VIT_211s0103g00310	NA	NA	3.41304	PF04783,PF04782	PTHR21450,PTHR21450:SF3					AT2G19090.1		Protein of unknown function (DUF630 and DUF632)
VIT_205s0020g03760	NA	NA	3.41252	PF13086,PF13087	PTHR10887,PTHR10887:SF362	KOG1804	3.6.4.12	K18422		AT1G05460.1	SDE3	P-loop containing nucleoside triphosphate hydrolases superfamily protein
VIT_207s0104g01740	NA	NA	3.41142	PF07714	PTHR11042,PTHR11042:SF69	KOG0601	2.7.10.2	K06632	GO:0006468,GO:0004672	AT1G02970.1	ATWEE1,WEE1	WEE1 kinase homolog
VIT_205s0049g01650	NA	NA	3.41082	PF13847,PF01593	PTHR10108,PTHR10108:SF795		2.1.1.79		GO:0055114,GO:0016491	AT3G23530.1		Cyclopropane-fatty-acyl-phospholipid synthase
VIT_216s0022g02200	NA	NA	3.40739	PF02225,PF05922,PF00082	PTHR10795,PTHR10795:SF322		3.4.21.25		GO:0006508,GO:0004252	AT5G51750.1	ATSBT1.3,SBT1.3	subtilase 1.3
VIT_204s0044g00500	NA	NA	3.40667		PTHR36363					AT3G18800.1
VIT_218s0001g00470	NA	NA	3.40119	PF07731,PF07732,PF00394	PTHR11709,PTHR11709:SF64		1.10.3.2		GO:0055114,GO:0016491,GO:0005507	AT1G76160.1	sks5	SKU5 similar 5
VIT_203s0063g00910	NA	NA	3.40018	PF02362	PTHR31920,PTHR31920:SF15				GO:0003677	AT5G66980.1		AP2/B3-like transcriptional factor family protein
VIT_204s0023g02790	NA	NA	3.396	PF03141	PTHR10108,PTHR10108:SF797				GO:0008168	AT3G51070.1		S-adenosyl-L-methionine-dependent methyltransferases superfamily protein
VIT_206s0004g07220	NA	NA	3.39522	PF00201	PTHR11926,PTHR11926:SF176	KOG1192			GO:0016758,GO:0008152	AT2G30140.1		UDP-Glycosyltransferase superfamily protein
VIT_200s0388g00010	NA	NA	3.39474		PTHR33138,PTHR33138:SF7					AT2G46494.1		RING/U-box superfamily protein
VIT_218s0001g12280	NA	NA	3.38192		PTHR36005					AT1G75150.1
VIT_205s0020g03200	NA	NA	3.38116	PF01564	PTHR11558,PTHR11558:SF30		2.5.1.79			AT5G19530.1	ACL5	S-adenosyl-L-methionine-dependent methyltransferases superfamily protein
VIT_203s0038g02050	NA	NA	3.37574	PF03018	PTHR21495,PTHR21495:SF80					AT2G21100.1		Disease resistance-responsive (dirigent-like protein) family protein
VIT_218s0001g12490	NA	NA	3.37526	PF04072	PTHR13600,PTHR13600:SF12				GO:0032259,GO:0008168	AT5G42760.1		Leucine carboxyl methyltransferase
VIT_207s0005g03750	NA	NA	3.37236	PF13855	PTHR27000,PTHR27000:SF110				GO:0005515	AT4G28560.1	RIC7	ROP-interactive CRIB motif-containing protein 7
VIT_202s0012g01410	NA	NA	3.37052	PF00335	PTHR32191,PTHR32191:SF14				GO:0016021	AT5G46700.1	TET1,TRN2	Tetraspanin family protein
VIT_203s0180g00320	NA	NA	3.3696	PF00201	PTHR11926,PTHR11926:SF167	KOG1192			GO:0016758,GO:0008152	AT4G15480.1	UGT84A1	UDP-Glycosyltransferase superfamily protein
VIT_217s0000g03890	NA	NA	3.36848	PF00067	PTHR24298,PTHR24298:SF105		1.14.13.121		GO:0055114,GO:0020037,GO:0016705,GO:0005506	AT3G48320.1	CYP71A21	cytochrome P450, family 71, subfamily A, polypeptide 21
VIT_209s0054g00820	NA	NA	3.36594	PF07891	PTHR10759,PTHR10759:SF4				GO:0006412,GO:0005840,GO:0005622,GO:0003735	AT3G20260.1		Protein of unknown function (DUF1666)
VIT_218s0001g12300	NA	NA	3.36386		PTHR34461,PTHR34461:SF1					AT3G56870.1
VIT_215s0048g03005	NA	NA	3.35825							AT2G32235.1
VIT_204s0008g05010	NA	NA	3.35186	PF04862	PTHR31265,PTHR31265:SF3					AT5G11420.1		Protein of unknown function, DUF642
VIT_216s0039g02460	NA	NA	3.35131	PF14244,PF00145	PTHR10629,PTHR10629:SF34	KOG0919	2.1.1.37			AT4G19020.1	CMT2	chromomethylase 2
VIT_212s0134g00010	NA	NA	3.34991	PF00651,PF03000	PTHR32370,PTHR32370:SF25				GO:0005515	AT3G22104.1		Phototropic-responsive NPH3 family protein
VIT_215s0046g03520	NA	NA	3.34548	PF03332	PTHR10466	KOG3189	5.4.2.8	K17497	GO:0009298,GO:0005737,GO:0004615	AT2G45790.1	ATPMM,PMM	phosphomannomutase
VIT_207s0031g02200	NA	NA	3.33651	PF03547	PTHR31651,PTHR31651:SF3	KOG2722			GO:0055085,GO:0016021	AT2G17500.1		Auxin efflux carrier family protein
VIT_208s0032g00190	NA	NA	3.33209							AT3G48880.2		RNI-like superfamily protein
VIT_217s0000g08160	NA	NA	3.33014	PF03181	PTHR31458,PTHR31458:SF2					AT1G70370.2	PG2	polygalacturonase 2
VIT_218s0001g06600	NA	NA	3.32994		PTHR35689,PTHR35689:SF1					AT4G09060.1
VIT_213s0084g00080	NA	NA	3.32477	PF03999	PTHR19321,PTHR19321:SF4	KOG4302		K16732	GO:0008017,GO:0000910,GO:0000226	AT2G38720.1	MAP65-5	microtubule-associated protein 65-5
VIT_203s0038g02660	NA	NA	3.31826	PF04783,PF04782	PTHR21450,PTHR21450:SF17					AT1G21740.1		Protein of unknown function (DUF630 and DUF632)
VIT_218s0001g15660	NA	2.85052	NA		PTHR31723,PTHR31723:SF1					AT1G78780.2		pathogenesis-related family protein
VIT_213s0019g01200	NA	NA	3.31813		PTHR36375,PTHR36375:SF1					AT3G55420.1
VIT_200s0391g00030	NA	NA	3.31714		PTHR33109,PTHR33109:SF3					AT5G10310.1
VIT_201s0011g03210	NA	NA	3.31247	PF00026	PTHR13683,PTHR13683:SF274	KOG1339	3.4.23.12		GO:0006508,GO:0004190	AT1G25510.1		Eukaryotic aspartyl protease family protein
VIT_218s0001g10160	NA	NA	3.30947	PF00046	PTHR24326,PTHR24326:SF263				GO:0003677	AT1G46480.1	WOX4	WUSCHEL related homeobox 4
VIT_203s0038g03550	NA	NA	3.30901		PTHR31852,PTHR31852:SF8					AT2G41990.1
VIT_204s0008g00180	NA	NA	3.30483	PF03949,PF00390	PTHR23406,PTHR23406:SF31		1.1.1.40		GO:0055114,GO:0051287,GO:0004471	AT5G11670.1	ATNADP-ME2,NADP-ME2	NADP-malic enzyme 2
VIT_203s0088g00110	NA	NA	3.30278	PF00450	PTHR11802,PTHR11802:SF48	KOG1282		K16296	GO:0006508,GO:0004185	AT3G12203.1	scpl17	serine carboxypeptidase-like 17
VIT_219s0027g01870	NA	NA	3.30267	PF01490	PTHR22950,PTHR22950:SF280	KOG1303		K15015		AT5G15240.1		Transmembrane amino acid transporter family protein
VIT_202s0488g00020	NA	NA	3.3005	PF02089	PTHR11247,PTHR11247:SF26	KOG2541	3.1.2.22	K01074	GO:0098599	AT3G60340.1		alpha/beta-Hydrolases superfamily protein
VIT_216s0098g00010	NA	NA	3.29926	PF00069	PTHR27009,PTHR27009:SF19	KOG1187	3.1.4.46		GO:0006468,GO:0005524,GO:0004672	AT5G38280.1	PR5K	PR5-like receptor kinase
VIT_212s0059g01430	NA	NA	3.29908	PF16488,PF08699,PF02170,PF16486,PF02171	PTHR22891,PTHR22891:SF35			K11593	GO:0005515,GO:0003676	AT2G32940.1	AGO6	Argonaute family protein
VIT_203s0038g04450	NA	NA	3.29855	PF00170	PTHR22952,PTHR22952:SF182				GO:0043565,GO:0006355,GO:0003700	AT1G75390.1	AtbZIP44,bZIP44	basic leucine-zipper 44
VIT_207s0129g00330	NA	NA	3.29547	PF03195	PTHR31304,PTHR31304:SF6					AT4G37540.1	LBD39	LOB domain-containing protein 39
VIT_204s0008g01970	NA	NA	3.29404	PF00560,PF13855,PF00069	PTHR27000,PTHR27000:SF188	KOG1187	2.7.11.1		GO:0005515,GO:0006468,GO:0005524,GO:0004672	AT2G26330.1	ER,QRP1	Leucine-rich receptor-like protein kinase family protein
VIT_208s0040g00060	NA	NA	3.29185	PF08263,PF00069	PTHR27008,PTHR27008:SF22	KOG1187	2.7.11.1		GO:0006468,GO:0005524,GO:0004672	AT5G58300.1		Leucine-rich repeat protein kinase family protein
VIT_218s0001g02730	NA	NA	3.28933	PF05911	PTHR31580,PTHR31580:SF2					AT3G05270.1		Plant protein of unknown function (DUF869)
VIT_214s0006g00520	NA	NA	3.28878	PF07983,PF00332	PTHR32227,PTHR32227:SF52		3.2.1.39		GO:0005975,GO:0004553	AT1G66250.1		O-Glycosyl hydrolases family 17 protein
VIT_203s0017g01360	NA	NA	3.28794	PF00201	PTHR11926,PTHR11926:SF286		2.4.1.324		GO:0016758,GO:0008152	AT1G22360.1	AtUGT85A2,UGT85A2	UDP-glucosyl transferase 85A2
VIT_201s0011g02030	NA	NA	3.28363	PF00450	PTHR11802,PTHR11802:SF15		3.4.16.6	K16297	GO:0006508,GO:0004185	AT5G08260.1	scpl35	serine carboxypeptidase-like 35
VIT_203s0088g01190	NA	NA	3.2787	PF02866,PF00056	PTHR11540,PTHR11540:SF21	KOG1494	1.1.1.37		GO:0055114,GO:0016616,GO:0016491,GO:0019752	AT5G09660.1	PMDH2	peroxisomal NAD-malate dehydrogenase 2
VIT_212s0134g00630	NA	NA	3.27758	PF02458	PTHR31625,PTHR31625:SF2		2.3.1.153		GO:0016747	AT1G03495.1		HXXXD-type acyl-transferase family protein
VIT_209s0002g05240	NA	NA	3.27496	PF02984,PF00134	PTHR10177,PTHR10177:SF239	KOG0654		K06627	GO:0005634	AT1G80370.1	CYCA2;4	Cyclin A2;4
VIT_218s0001g12020	NA	NA	3.27368	PF05687	PTHR31506,PTHR31506:SF3			K14503		AT1G75080.1	BZR1	Brassinosteroid signalling positive regulator (BZR1) family protein
VIT_213s0106g00250	NA	NA	3.27303	PF00657	PTHR22835,PTHR22835:SF216				GO:0016788	AT5G03610.1		GDSL-like Lipase/Acylhydrolase superfamily protein
VIT_218s0072g00140	NA	NA	3.27021	PF00069	PTHR24056,PTHR24056:SF221	KOG0984,KOG2345	2.7.11.22,2.7.11.23		GO:0006468,GO:0005524,GO:0004672	AT1G54610.1		Protein kinase superfamily protein
VIT_201s0010g02590	NA	NA	3.27006	PF00270,PF00271	PTHR13710,PTHR13710:SF76	KOG0351	3.6.4.12	K10730	GO:0005524,GO:0003676	AT1G27880.1		DEAD/DEAH box RNA helicase family protein
VIT_201s0011g03450	NA	NA	3.26921	PF16863,PF01055	PTHR22762,PTHR22762:SF56		3.2.1.177,3.2.1.55,3.2.1.37	K15925	GO:0005975,GO:0004553	AT1G68560.1	ATXYL1,TRG1,XYL1	alpha-xylosidase 1
VIT_206s0004g08420	NA	NA	3.26853	PF00570,PF16124,PF09382,PF00271	PTHR13710,PTHR13710:SF87		3.6.4.12	K03654	GO:0005622,GO:0003676,GO:0043140,GO:0006281,GO:0006260	AT1G60930.1	ATRECQ4B,RECQ4B,RECQL4B	RECQ helicase L4B
VIT_200s0707g00010	NA	NA	3.26726	PF00011	PTHR11527,PTHR11527:SF97			K13993		AT4G21870.1		HSP20-like chaperones superfamily protein
VIT_208s0007g05340	NA	NA	3.26535	PF00225	PTHR24115,PTHR24115:SF535	KOG4280	3.6.4.4	K11498	GO:0008017,GO:0007018,GO:0005524,GO:0003777,GO:0005871	AT3G10180.1		P-loop containing nucleoside triphosphate hydrolases superfamily protein
VIT_208s0007g05630	NA	NA	3.26294	PF03140	PTHR31549,PTHR31549:SF27					AT3G50150.1		Plant protein of unknown function (DUF247)
VIT_205s0102g00620	NA	NA	-1.5804
VIT_201s0010g01200	NA	NA	3.25981	PF01565	PTHR10801,PTHR10801:SF0		1.3.1.72	K09828	GO:0055114,GO:0050660,GO:0016491	AT3G19820.3	CBB1,DIM,DIM1,DWF1,EVE1	cell elongation protein / DWARF1 / DIMINUTO (DIM)
VIT_202s0025g01980	NA	NA	3.25963	PF13632	PTHR13301,PTHR13301:SF51		2.4.1.12			AT4G23990.1	ATCSLG3,CSLG3	cellulose synthase like G3
VIT_200s1356g00010	NA	NA	3.25907		PTHR31681,PTHR31681:SF10					AT5G54630.1		zinc finger protein-related
VIT_218s0001g11050	NA	NA	3.25829		PTHR32175,PTHR32175:SF7					AT2G15730.1		P-loop containing nucleoside triphosphate hydrolases superfamily protein
VIT_212s0057g00190	NA	NA	3.25725	PF12609	PTHR33090					AT4G10265.1		Wound-responsive family protein
VIT_216s0050g02700	NA	NA	3.25625	PF00069	PTHR27009,PTHR27009:SF19	KOG1187	3.1.4.46		GO:0006468,GO:0005524,GO:0004672	AT5G38280.1	PR5K	PR5-like receptor kinase
VIT_201s0026g00980	NA	NA	3.25607	PF01501	PTHR13778,PTHR13778:SF7		2.4.1.43		GO:0016757	AT1G70090.1	GATL9,LGT8	glucosyl transferase family 8
VIT_205s0020g02890	NA	NA	3.25607		PTHR33976,PTHR33976:SF1					AT3G06035.1		Glycoprotein membrane precursor GPI-anchored
VIT_204s0008g03950	NA	NA	3.25536	PF03181	PTHR31236,PTHR31236:SF2					AT5G25610.1	ATRD22,RD22	BURP domain-containing protein
VIT_216s0050g00670	NA	NA	3.2552	PF00225	PTHR24115,PTHR24115:SF550		3.6.4.4	K10403	GO:0008017,GO:0007018,GO:0005524,GO:0003777,GO:0005871	AT5G23910.1		ATP binding microtubule motor family protein
VIT_207s0005g04770	NA	NA	3.25298	PF00168,PF08372	PTHR10024,PTHR10024:SF253				GO:0005515	AT1G04150.1		C2 calcium/lipid-binding plant phosphoribosyltransferase family protein
VIT_204s0044g00820	NA	NA	3.24988	PF00954,PF01453,PF00069	PTHR27002,PTHR27002:SF109	KOG1187	2.7.11.1		GO:0048544,GO:0006468,GO:0005524,GO:0004672	AT5G60900.1	RLK1	receptor-like protein kinase 1
VIT_208s0032g00640	NA	NA	3.24935		PTHR36065,PTHR36065:SF1					AT5G06590.1
VIT_213s0019g01840	NA	NA	3.24842	PF00400	PTHR19918,PTHR19918:SF7	KOG0305			GO:0005515	AT5G13840.1	FZR3	FIZZY-related 3
VIT_205s0049g01390	NA	NA	3.24769		PTHR35492,PTHR35492:SF1					AT4G14310.1		Transducin/WD40 repeat-like superfamily protein
VIT_206s0004g01320	NA	NA	3.2412	PF08743	PTHR16140,PTHR16140:SF5	KOG2866			GO:0030915,GO:0006281,GO:0005634	AT1G51130.1		Nse4, component of Smc5/6 DNA repair complex
VIT_212s0028g03480	NA	NA	3.2373	PF03007,PF06974	PTHR31650,PTHR31650:SF7				GO:0045017,GO:0004144	AT3G49190.1		O-acyltransferase (WSD1-like) family protein
VIT_216s0039g02740	NA	NA	3.2325	PF02812,PF00208	PTHR11606,PTHR11606:SF12		1.4.1.3	K00261	GO:0055114,GO:0016491,GO:0006520	AT5G07440.1	GDH2	glutamate dehydrogenase 2
VIT_203s0063g01120	NA	NA	3.22568	PF12711,PF00225	PTHR24115,PTHR24115:SF506	KOG4280	3.6.4.4	K10400	GO:0008017,GO:0007018,GO:0005524,GO:0003777,GO:0005871	AT3G19050.1	POK2	phragmoplast orienting kinesin 2
VIT_212s0134g00300	NA	NA	3.22426	PF13947,PF00954,PF08276,PF01453,PF07714	PTHR27002,PTHR27002:SF92	KOG1187	2.7.11.1		GO:0030247,GO:0048544,GO:0006468,GO:0004672	AT4G03230.1		S-locus lectin protein kinase family protein
VIT_218s0122g01480	NA	NA	3.21596	PF00067	PTHR24286,PTHR24286:SF37	KOG0157			GO:0055114,GO:0020037,GO:0016705,GO:0005506	AT1G12740.1	CYP87A2	cytochrome P450, family 87, subfamily A, polypeptide 2
VIT_215s0048g01000	NA	NA	3.21477	PF01370	PTHR10366,PTHR10366:SF425	KOG1502	1.1.1.348		GO:0050662,GO:0003824	AT2G45400.1	BEN1	NAD(P)-binding Rossmann-fold superfamily protein
VIT_204s0023g01550	NA	NA	3.21431		PTHR37231,PTHR37231:SF1					AT3G50685.1
VIT_212s0134g00260	NA	NA	3.21134	PF07714	PTHR27002,PTHR27002:SF92		2.7.11.1		GO:0006468,GO:0004672	AT4G03230.1		S-locus lectin protein kinase family protein
VIT_204s0008g01450	NA	NA	3.21021	PF13847	PTHR10108,PTHR10108:SF791					AT4G33110.1		S-adenosyl-L-methionine-dependent methyltransferases superfamily protein
VIT_211s0016g05110	NA	NA	3.20867	PF00153	PTHR24089,PTHR24089:SF182	KOG0752		K14684		AT4G32400.1	ATBT1,EMB104,EMB42,SHS1	Mitochondrial substrate carrier family protein
VIT_216s0039g00430	NA	NA	3.20504	PF16679,PF08839	PTHR28637,PTHR28637:SF2	KOG4762				AT3G54710.1	ATCDT1B,CDT1,CDT1B	homolog of yeast CDT1 B homolog of yeast CDT1 B
VIT_211s0078g00400	NA	NA	3.20045	PF02519	PTHR31374,PTHR31374:SF51			K14488	GO:0009733	AT5G20810.1		SAUR-like auxin-responsive protein family
VIT_208s0007g05900	NA	NA	3.18945	PF00583	PTHR23196,PTHR23196:SF8		2.3.1.48		GO:0008080	AT2G41450.1		N-acetyltransferases;N-acetyltransferases
VIT_211s0016g02430	NA	NA	3.18783	PF00069	PTHR27001,PTHR27001:SF230	KOG1187	2.7.11.1		GO:0006468,GO:0005524,GO:0004672	AT3G13690.1		Protein kinase protein with adenine nucleotide alpha hydrolases-like domain
VIT_204s0008g03780	NA	NA	3.17794	PF00249	PTHR10641,PTHR10641:SF599	KOG0048				AT4G32730.2	ATMYB3R-1,ATMYB3R1,MYB3R-1,MYB3R1,PC-MYB1	Homeodomain-like protein
VIT_217s0000g05840	NA	NA	3.17541	PF00612,PF13178	PTHR32295,PTHR32295:SF14				GO:0005515	AT1G74690.1	IQD31	IQ-domain 31
VIT_209s0002g05870	NA	NA	3.17374	PF00931	PTHR23155,PTHR23155:SF639	KOG4658		K13459	GO:0043531	AT1G12220.1	RPS5	Disease resistance protein (CC-NBS-LRR class) family
VIT_200s0945g00010	NA	NA	3.17334	PF04784	PTHR23054,PTHR23054:SF29					AT4G37080.2		Protein of unknown function, DUF547
VIT_202s0154g00260	NA	NA	3.16945	PF00854	PTHR11654,PTHR11654:SF78	KOG1237	3.6.3.26		GO:0016020,GO:0006810,GO:0005215	AT1G12110.1	ATNRT1,B-1,CHL1,CHL1-1,NRT1,NRT1.1	nitrate transporter 1.1
VIT_214s0068g00920	NA	NA	3.16906	PF08541,PF00195	PTHR11877,PTHR11877:SF27		2.3.1.74	K00660	GO:0016747,GO:0008610	AT5G13930.1	ATCHS,CHS,TT4	Chalcone and stilbene synthase family protein
VIT_218s0122g00280	NA	NA	3.16581	PF14389,PF04784	PTHR23054,PTHR23054:SF15					AT1G76620.1		Protein of unknown function, DUF547
VIT_201s0010g02670	NA	NA	3.1641	PF13561	PTHR24322,PTHR24322:SF619	KOG1200	1.1.1.100	K00059		AT1G24360.1		NAD(P)-binding Rossmann-fold superfamily protein
VIT_219s0027g00080	NA	NA	3.16301	PF00225	PTHR24115,PTHR24115:SF339	KOG0239	3.6.4.5	K10406	GO:0008017,GO:0007018,GO:0005524,GO:0003777,GO:0005871	AT1G72250.2		Di-glucose binding protein with Kinesin motor domain
VIT_213s0067g00810	NA	NA	3.16157	PF00931	PTHR23155,PTHR23155:SF402	KOG4658			GO:0043531	AT1G50180.1		NB-ARC domain-containing disease resistance protein
VIT_206s0080g00270	NA	NA	3.16095	PF13912	PTHR10593,PTHR10593:SF27					AT1G08290.1	WIP3	WIP domain protein 3
VIT_214s0066g01280	NA	NA	3.1607	PF13181,PF13176,PF13424	PTHR19959,PTHR19959:SF160	KOG1840			GO:0005515	AT3G27960.1		Tetratricopeptide repeat (TPR)-like superfamily protein
VIT_216s0148g00120	NA	NA	3.15846	PF00069	PTHR27009,PTHR27009:SF19	KOG1187	3.1.4.46		GO:0006468,GO:0005524,GO:0004672	AT5G38280.1	PR5K	PR5-like receptor kinase
VIT_208s0007g07110	NA	NA	3.15577	PF00856,PF04788	PTHR31300,PTHR31300:SF3		2.1.1.43		GO:0005515	AT5G06610.1		Protein of unknown function (DUF620)
VIT_206s0004g01841	NA	NA	6.98626		PTHR33659
VIT_218s0001g09580	NA	NA	3.1555	PF02984,PF00134	PTHR10177,PTHR10177:SF100				GO:0005634	AT5G43080.1	CYCA3;1	Cyclin A3;1
VIT_215s0046g00170	NA	NA	3.14585	PF00249	PTHR10641,PTHR10641:SF613	KOG0048		K09422		AT1G22640.1	ATMYB3,MYB3	myb domain protein 3
VIT_210s0003g02120	NA	NA	3.14517	PF00657	PTHR22835,PTHR22835:SF120		3.1.1.3		GO:0016788	AT5G45670.1		GDSL-like Lipase/Acylhydrolase superfamily protein
VIT_219s0177g00350	NA	NA	3.14219		PTHR36405,PTHR36405:SF1					AT5G54850.1
VIT_217s0000g01000	NA	NA	3.13833	PF01842	PTHR31096,PTHR31096:SF12		2.7.7.59		GO:0016597,GO:0008152	AT3G01990.1	ACR6	ACT domain repeat 6
VIT_207s0151g00680	NA	NA	3.13676	PF13181,PF08631	PTHR31791,PTHR31791:SF8				GO:0005515,GO:0051321	AT5G48390.1	ATZIP4	Tetratricopeptide repeat (TPR)-like superfamily protein
VIT_210s0003g00330	NA	NA	3.13664	PF08263,PF13855,PF00069	PTHR27000,PTHR27000:SF219	KOG1187	2.7.11.1	K00924	GO:0005515,GO:0006468,GO:0005524,GO:0004672	AT1G28440.1	HSL1	HAESA-like 1
VIT_206s0004g06890	NA	NA	3.13493	PF02705	PTHR30540,PTHR30540:SF12			K03549	GO:0071805,GO:0016020,GO:0015079	AT2G30070.1	ATKT1,ATKT1P,ATKUP1,KT1,KUP1	potassium transporter 1
VIT_201s0010g00510	NA	NA	3.134	PF04398	PTHR31676,PTHR31676:SF5					AT2G03350.1		Protein of unknown function, DUF538
VIT_219s0014g05000	NA	NA	3.13129		PTHR31681,PTHR31681:SF10					AT5G54630.1		zinc finger protein-related
VIT_217s0000g10090	NA	NA	3.12812	PF00860	PTHR11119,PTHR11119:SF25			K06901	GO:0055085,GO:0016020,GO:0006810,GO:0005215,GO:0006863,GO:0005345	AT5G50300.1	ATAZG2,AZG2	Xanthine/uracil permease family protein
VIT_201s0150g00630	NA	NA	3.1226	PF03016	PTHR11062,PTHR11062:SF88		2.4.2.41			AT4G38040.1		Exostosin family protein
VIT_213s0064g00530	NA	NA	3.12234	PF00931	PTHR23155,PTHR23155:SF603				GO:0043531	AT3G14460.1		LRR and NB-ARC domains-containing disease resistance protein
VIT_204s0044g00860	NA	NA	3.12098	PF13424	PTHR10098,PTHR10098:SF111	KOG1909				AT3G18730.1	BRU1,MGO3,TSK	tetratricopeptide repeat (TPR)-containing protein
VIT_218s0041g00800	NA	NA	3.11861	PF00201	PTHR11926,PTHR11926:SF343				GO:0016758,GO:0008152	AT3G16520.3	UGT88A1	UDP-glucosyl transferase 88A1
VIT_219s0027g00090	NA	NA	3.11846	PF04137	PTHR12613,PTHR12613:SF0	KOG2608		K10950	GO:0055114,GO:0016671,GO:0005783,GO:0003756	AT1G72280.1	AERO1,ERO1	endoplasmic reticulum oxidoreductins 1
VIT_212s0134g00380	NA	NA	3.11619	PF13947,PF08276,PF01453,PF00954,PF00069	PTHR27002,PTHR27002:SF102	KOG1187	2.7.11.1		GO:0030247,GO:0048544,GO:0006468,GO:0005524,GO:0004672	AT4G03230.1		S-locus lectin protein kinase family protein
VIT_208s0007g02810	NA	NA	3.10878	PF02362	PTHR31140,PTHR31140:SF2				GO:0003677	AT2G36080.1		AP2/B3-like transcriptional factor family protein
VIT_217s0000g01360	NA	NA	3.10506		PTHR34946					AT3G48550.1
VIT_206s0004g03200	NA	NA	6.61756
VIT_218s0001g08330	NA	NA	3.10434	PF03694	PTHR15451,PTHR15451:SF19	KOG3455			GO:0016021	AT1G10030.1	ERG28	homolog of yeast ergosterol28
VIT_218s0001g09400	NA	NA	3.09892	PF00173	PTHR19359,PTHR19359:SF29	KOG0537	1.14.13.88			AT5G48810.1	ATB5-B,ATCB5-D,B5 #3,CB5-D	cytochrome B5 isoform D
VIT_215s0046g02750	NA	NA	3.09837	PF00931	PTHR23155,PTHR23155:SF634	KOG4658			GO:0043531	AT1G50180.1		NB-ARC domain-containing disease resistance protein
VIT_201s0244g00030	NA	NA	3.0973	PF00550	PTHR20863,PTHR20863:SF28	KOG1748				AT4G25050.1	ACP4	acyl carrier protein 4
VIT_211s0016g00460	NA	NA	3.09553	PF11995,PF00225	PTHR24115,PTHR24115:SF509	KOG0242	3.6.4.4	K11498	GO:0008017,GO:0007018,GO:0005524,GO:0003777,GO:0005871	AT3G43210.1	ATNACK2,NACK2,TES	ATP binding microtubule motor family protein
VIT_215s0021g01130	NA	NA	3.09367	PF08477	PTHR24072,PTHR24072:SF160	KOG0393		K04392	GO:0007264,GO:0005525	AT2G44690.1	ARAC9,ATROP8,ROP8	Arabidopsis RAC-like 9
VIT_213s0019g00780	NA	NA	3.09337	PF15511	PTHR10484	KOG3467		K11254		AT3G46320.1		Histone superfamily protein
VIT_218s0041g00680	NA	NA	3.09291	PF02990	PTHR10766,PTHR10766:SF52			K17087	GO:0016021	AT1G10950.1	AtTMN1,TMN1	transmembrane nine 1
VIT_202s0025g00820	NA	NA	3.08796	PF00999	PTHR32468,PTHR32468:SF34				GO:0055085,GO:0016021,GO:0015299,GO:0006812	AT5G41610.2	ATCHX18,CHX18	cation/H+ exchanger 18
VIT_213s0019g01040	NA	NA	3.08418		PTHR34054,PTHR34054:SF3					AT5G59350.1
VIT_214s0108g00540	NA	NA	3.08171	PF00365	PTHR13697,PTHR13697:SF20		2.7.1.11	K00850	GO:0006096,GO:0003872	AT2G22480.1	PFK5	phosphofructokinase 5
VIT_217s0000g00370	NA	NA	3.07806	PF00450	PTHR11802,PTHR11802:SF22	KOG1282	3.4.16.6		GO:0006508,GO:0004185	AT1G28110.2	SCPL45	serine carboxypeptidase-like 45
VIT_208s0056g01520	NA	NA	3.07744	PF02485	PTHR19297,PTHR19297:SF93	KOG0799			GO:0016020,GO:0008375	AT3G03690.1	UNE7	Core-2/I-branching beta-1,6-N-acetylglucosaminyltransferase family protein
VIT_208s0007g07820	NA	NA	3.07534	PF08263,PF07714	PTHR27008,PTHR27008:SF41	KOG1187	2.7.11.1		GO:0006468,GO:0004672	AT3G57830.1		Leucine-rich repeat protein kinase family protein
VIT_207s0151g00590	NA	NA	3.07501	PF03372	PTHR11200,PTHR11200:SF159	KOG0565				AT2G32010.2	CVL1	CVP2 like 1
VIT_203s0063g02620	NA	NA	3.07326		PTHR24078,PTHR24078:SF177					AT4G39250.1	ATRL1,RL1,RSM2	RAD-like 1
VIT_202s0025g03500	NA	NA	3.07314	PF12043	PTHR31390,PTHR31390:SF1					AT4G11450.1		Protein of unknown function (DUF3527)
VIT_204s0008g05080	NA	NA	3.06775	PF00909	PTHR11730,PTHR11730:SF54	KOG0682		K03320	GO:0016020,GO:0015696,GO:0008519,GO:0072488	AT2G38290.1	AMT2,AMT2;1,ATAMT2	ammonium transporter 2
VIT_203s0063g00210	NA	NA	3.06632	PF00069	PTHR27003,PTHR27003:SF77	KOG1187	2.7.11.1		GO:0006468,GO:0005524,GO:0004672	AT1G49730.1		Protein kinase superfamily protein
VIT_213s0019g01510	NA	NA	3.06466	PF14389,PF04784	PTHR23054,PTHR23054:SF22					AT2G39690.1		Protein of unknown function, DUF547
VIT_217s0000g04950	NA	NA	3.06388	PF00685	PTHR11783,PTHR11783:SF65	KOG1584			GO:0008146	AT3G45070.1		P-loop containing nucleoside triphosphate hydrolases superfamily protein
VIT_218s0001g05160	NA	NA	3.06073	PF14310,PF00933,PF01915	PTHR30620,PTHR30620:SF8		3.2.1.55,3.2.1.37		GO:0005975,GO:0004553	AT1G78060.1		Glycosyl hydrolase family protein
VIT_205s0029g00400	NA	NA	3.06046	PF12711,PF00225	PTHR24115,PTHR24115:SF413	KOG0242	3.6.4.4	K10400	GO:0008017,GO:0007018,GO:0005524,GO:0003777,GO:0005871	AT3G23670.1	KINESIN-12B,PAKRP1L	phragmoplast-associated kinesin-related protein, putative
VIT_206s0009g01640	NA	NA	3.05985	PF07714,PF08263,PF00560,PF13855	PTHR27000,PTHR27000:SF8	KOG0472	2.7.11.1		GO:0006468,GO:0004672,GO:0005515	AT2G27060.1		Leucine-rich repeat protein kinase family protein
VIT_203s0038g03220	NA	NA	3.05821	PF01476	PTHR33734,PTHR33734:SF5					AT2G17120.1	LYM2	lysm domain GPI-anchored protein 2 precursor
VIT_216s0050g02430	NA	NA	3.05757	PF00560,PF08263,PF13855,PF07714	PTHR27008,PTHR27008:SF36	KOG1187	2.7.11.1		GO:0005515,GO:0006468,GO:0004672	AT4G23740.1		Leucine-rich repeat protein kinase family protein
VIT_205s0124g00200	NA	NA	3.05649	PF01764	PTHR21493,PTHR21493:SF140				GO:0006629	AT1G05790.1		lipase class 3 family protein
VIT_206s0004g04270	NA	NA	3.0514	PF00125,PF16211	PTHR23430	KOG1756		K11251	GO:0003677	AT5G02560.1	HTA12	histone H2A 12
VIT_211s0016g04380	NA	NA	3.05034	PF06075	PTHR31928,PTHR31928:SF3					AT4G13370.1		Plant protein of unknown function (DUF936)
VIT_212s0059g00030	NA	NA	3.04927		PTHR34054,PTHR34054:SF3					AT5G59350.1
VIT_206s0009g02280	NA	NA	3.04584	PF13962,PF12796	PTHR24177,PTHR24177:SF35	KOG4412				AT5G54620.1		Ankyrin repeat family protein
VIT_214s0060g00230	NA	NA	3.04501	PF03283	PTHR21562,PTHR21562:SF5				GO:0016787	AT3G05910.1		Pectinacetylesterase family protein
VIT_200s2175g00005	NA	NA	3.04429	PF13947	PTHR27009,PTHR27009:SF19				GO:0030247	AT1G18390.2		Protein kinase superfamily protein
VIT_209s0002g04480	NA	NA	3.04148	PF00225	PTHR24115,PTHR24115:SF465	KOG0247	3.6.4.4	K10393	GO:0008017,GO:0007018,GO:0005524,GO:0003777,GO:0005871	AT3G16060.1		ATP binding microtubule motor family protein
VIT_203s0038g00350	NA	NA	3.03685	PF13920,PF00225	PTHR24115,PTHR24115:SF497		3.6.4.4	K11498	GO:0008017,GO:0007018,GO:0005524,GO:0003777,GO:0005871	AT4G39050.1		Kinesin motor family protein
VIT_204s0008g03530	NA	NA	3.03476	PF13962,PF12796	PTHR24177,PTHR24177:SF27	KOG0508,KOG4412				AT1G10340.1		Ankyrin repeat family protein
VIT_212s0059g01810	NA	NA	3.0343	PF13326	PTHR34041,PTHR34041:SF1			K08902	GO:0010207	AT1G03600.1	PSB27	photosystem II family protein
VIT_211s0016g00290	NA	NA	3.03252	PF04043,PF01095	PTHR31707,PTHR31707:SF55		3.1.1.11	K01051	GO:0004857,GO:0042545,GO:0030599,GO:0005618	AT3G14310.1	ATPME3,PME3	pectin methylesterase 3
VIT_206s0004g05920	NA	NA	3.0309	PF04139	PTHR11352	KOG1636		K04802	GO:0030896,GO:0000077,GO:0030337,GO:0006275,GO:0003677	AT2G29570.1	ATPCNA2,PCNA2	proliferating cell nuclear antigen 2
VIT_208s0040g02430	NA	NA	3.03053		PTHR33737,PTHR33737:SF2					AT2G37070.1
VIT_213s0019g02470	NA	NA	3.02442	PF00025	PTHR24073,PTHR24073:SF484	KOG0087		K07904	GO:0005525	AT1G07410.1	ATRAB-A2B,ATRABA2B,RAB-A2B,RABA2b	RAB GTPase homolog A2B
VIT_211s0016g04200	NA	NA	3.02183	PF03348	PTHR10383	KOG2592			GO:0016020	AT3G24460.1		Serinc-domain containing serine and sphingolipid biosynthesis protein
VIT_211s0037g01000	NA	NA	3.02151	PF01417,PF07651	PTHR22951,PTHR22951:SF17	KOG0251			GO:0005543	AT5G35200.1		ENTH/ANTH/VHS superfamily protein
VIT_213s0064g01290	NA	NA	3.01916	PF00010	PTHR16223,PTHR16223:SF36				GO:0046983	AT2G42280.1		basic helix-loop-helix (bHLH) DNA-binding superfamily protein
VIT_208s0007g03870	NA	NA	3.01729	PF06404	PTHR33285,PTHR33285:SF2				GO:0008283,GO:0008083,GO:0005576	AT3G44735.2	ATPSK3,PSK1,PSK3	PHYTOSULFOKINE 3 PRECURSOR
VIT_214s0066g02140	NA	NA	3.01567	PF07714,PF00069	PTHR24351,PTHR24351:SF84		2.7.11.1		GO:0006468,GO:0004672,GO:0005524	AT5G40030.1		Protein kinase superfamily protein
VIT_218s0001g06140	NA	NA	3.01004	PF04674	PTHR31279,PTHR31279:SF6					AT4G08950.1	EXO	Phosphate-responsive 1 family protein
VIT_214s0128g00080	NA	NA	3.00848	PF00657	PTHR22835,PTHR22835:SF208		3.2.1.51		GO:0016788	AT1G54790.1		GDSL-like Lipase/Acylhydrolase superfamily protein
VIT_213s0019g04030	NA	NA	3.00637	PF00450	PTHR11802,PTHR11802:SF71		3.4.16.6	K16297	GO:0006508,GO:0004185	AT3G07990.1	SCPL27	serine carboxypeptidase-like 27
VIT_208s0032g00780	NA	NA	3.00585	PF13499,PF07714	PTHR24349,PTHR24349:SF81	KOG0032	2.7.11.1	K13412	GO:0006468,GO:0004672	AT2G38910.1	CPK20	calcium-dependent protein kinase 20
VIT_218s0001g14610	NA	NA	3.00452	PF08263,PF00560,PF13855,PF00069	PTHR27000,PTHR27000:SF165	KOG1187	2.7.11.1,2.7.10.2	K00924	GO:0005515,GO:0006468,GO:0005524,GO:0004672	AT1G75820.1	ATCLV1,CLV1,FAS3,FLO5	Leucine-rich receptor-like protein kinase family protein
VIT_218s0001g11470	NA	NA	3.00247	PF00067	PTHR24298,PTHR24298:SF98	KOG0156			GO:0055114,GO:0020037,GO:0016705,GO:0005506	AT4G31940.1	CYP82C4	cytochrome P450, family 82, subfamily C, polypeptide 4
VIT_218s0001g10420	NA	NA	2.99896	PF03763	PTHR31471,PTHR31471:SF13					AT1G45207.2		Remorin family protein
VIT_201s0137g00710	NA	NA	2.99865	PF00657	PTHR22835,PTHR22835:SF117		3.2.1.51		GO:0016788	AT3G26430.1		GDSL-like Lipase/Acylhydrolase superfamily protein
VIT_219s0014g01180	NA	NA	2.99502		PTHR31723					AT1G78780.2		pathogenesis-related family protein
VIT_209s0002g03910	NA	NA	2.99494	PF13962,PF12796	PTHR24177,PTHR24177:SF18	KOG4412				AT1G10340.1		Ankyrin repeat family protein
VIT_208s0058g01020	NA	NA	2.9939	PF05701	PTHR32054,PTHR32054:SF4					AT2G38370.1		Plant protein of unknown function (DUF827)
VIT_209s0002g05270	NA	NA	2.98595	PF14226,PF03171	PTHR10209,PTHR10209:SF95	KOG0143	1.14.11.15	K04124	GO:0055114,GO:0016491	AT1G15550.1	ATGA3OX1,GA3OX1,GA4	gibberellin 3-oxidase 1
VIT_211s0016g01710	NA	NA	2.98283	PF00612,PF01843,PF00063	PTHR13140,PTHR13140:SF390		3.6.4.1	K10357	GO:0005515,GO:0016459,GO:0005524,GO:0003774	AT5G20490.1	ATXIK,XI-17,XIK	Myosin family protein with Dil domain
VIT_216s0050g00830	NA	NA	2.97933	PF02458	PTHR31896,PTHR31896:SF4		2.3.1.133		GO:0016747	AT5G23940.1	DCR,EMB3009,PEL3	HXXXD-type acyl-transferase family protein
VIT_214s0030g00650	NA	NA	2.97739	PF01488,PF08501,PF01487	PTHR21089,PTHR21089:SF12	KOG0692	4.2.1.10,1.1.1.25	K13832	GO:0055114,GO:0004764,GO:0003855	AT3G06350.1	EMB3004,MEE32	dehydroquinate dehydratase, putative / shikimate dehydrogenase, putative
VIT_200s0475g00020	NA	NA	2.97608	PF13639	PTHR10579,PTHR10579:SF47		6.3.2.19		GO:0008270,GO:0005515	AT3G54780.1		Zinc finger (C3HC4-type RING finger) family protein
VIT_218s0001g09090	NA	NA	2.97242	PF13181,PF07719	PTHR23083,PTHR23083:SF431				GO:0005515	AT1G27460.1	NPGR1	no pollen germination related 1
VIT_204s0008g01910	NA	NA	2.97042		PTHR34537,PTHR34537:SF1					AT1G02180.1		ferredoxin-related
VIT_207s0141g00290	NA	NA	2.96914	PF02309	PTHR31734,PTHR31734:SF37				GO:0006355,GO:0005634	AT3G04730.1	IAA16	indoleacetic acid-induced protein 16
VIT_205s0020g01990	NA	NA	2.96878	PF07714	PTHR22983,PTHR22983:SF15		2.7.11.1		GO:0006468,GO:0004672	AT5G18700.1	EMB3013,RUK	Protein kinase family protein with ARM repeat domain
VIT_214s0068g01210	NA	NA	2.96819	PF13561	PTHR24322,PTHR24322:SF408	KOG0725	1.1.1.288			AT3G26760.1		NAD(P)-binding Rossmann-fold superfamily protein
VIT_204s0023g00430	NA	NA	2.96762	PF13350	PTHR31126,PTHR31126:SF19	KOG1572	3.1.3.48	K18045		AT3G02800.1		Tyrosine phosphatase family protein
VIT_208s0007g00180	NA	NA	2.9666	PF02701	PTHR31992,PTHR31992:SF27				GO:0006355,GO:0003677	AT3G55370.2	OBP3	OBF-binding protein 3
VIT_206s0009g02710	NA	NA	2.96203	PF00692	PTHR11241,PTHR11241:SF0	KOG3370	3.6.1.23	K01520	GO:0046080,GO:0016787	AT3G46940.1	DUT1	DUTP-PYROPHOSPHATASE-LIKE 1
VIT_212s0035g00270	NA	NA	2.96126	PF00111	PTHR19370,PTHR19370:SF120			K02639	GO:0051536,GO:0009055	AT1G60950.1	ATFD2,FED A	2Fe-2S ferredoxin-like superfamily protein
VIT_213s0067g03650	NA	NA	2.96052	PF15511	PTHR10484	KOG3467		K11254		AT2G28740.1	HIS4	histone H4
VIT_216s0050g01790	NA	NA	2.95982	PF02453	PTHR10994,PTHR10994:SF89	KOG1792				AT2G46170.1		Reticulon family protein
VIT_207s0031g02755	NA	NA	2.95889							AT5G63720.1	KPL	kokopelli
VIT_215s0046g00480	NA	NA	2.95835	PF03007	PTHR31650,PTHR31650:SF4		2.3.1.75,2.3.1.20		GO:0045017,GO:0004144	AT3G49190.1		O-acyltransferase (WSD1-like) family protein
VIT_209s0002g01170	NA	NA	2.9568	PF12697	PTHR10992,PTHR10992:SF828	KOG1454	3.1.1.3			AT1G17430.1		alpha/beta-Hydrolases superfamily protein
VIT_214s0030g00180	NA	NA	2.95677	PF12166	PTHR13167,PTHR13167:SF45	KOG1893			GO:0016021,GO:0008381	AT2G48060.1
VIT_206s0004g00620	NA	NA	2.95116	PF00355,PF08417	PTHR21266,PTHR21266:SF25		1.14.12.20		GO:0055114,GO:0051537,GO:0016491,GO:0010277	AT4G25650.1	ACD1-LIKE,PTC52,TIC55-IV	ACD1-like
VIT_200s0253g00110	NA	NA	2.95034	PF12697	PTHR10992,PTHR10992:SF784	KOG1454				AT3G50440.1	ATMES10,MES10	methyl esterase 10
VIT_214s0108g00400	NA	NA	2.94912	PF00462	PTHR10168,PTHR10168:SF110	KOG2824			GO:0045454,GO:0015035,GO:0009055	AT3G28850.1		Glutaredoxin family protein
VIT_202s0025g03450	NA	NA	2.94569	PF00010	PTHR11514,PTHR11514:SF37				GO:0046983	AT5G41315.1	GL3,MYC6.2	basic helix-loop-helix (bHLH) DNA-binding superfamily protein
VIT_210s0003g05030	NA	NA	2.94432	PF08263,PF00560,PF07714,PF13855	PTHR27000,PTHR27000:SF160	KOG1187	2.7.11.1		GO:0005515,GO:0006468,GO:0004672	AT4G20940.1		Leucine-rich receptor-like protein kinase family protein
VIT_207s0205g00140	NA	NA	2.94346	PF00225	PTHR24115,PTHR24115:SF478	KOG0242	3.6.4.4	K10401	GO:0008017,GO:0007018,GO:0005524,GO:0003777,GO:0005871	AT3G49650.1		P-loop containing nucleoside triphosphate hydrolases superfamily protein
VIT_211s0016g02970	NA	NA	2.93763	PF14531	PTHR24361,PTHR24361:SF336	KOG0984	2.7.12.2			AT5G56580.1	ANQ1,ATMKK6,MKK6	MAP kinase kinase 6
VIT_212s0059g01750	NA	NA	2.9365	PF08100,PF00891	PTHR11746,PTHR11746:SF111	KOG3178			GO:0046983,GO:0008171	AT4G35160.1		O-methyltransferase family protein
VIT_214s0030g00250	NA	NA	2.93392	PF07690	PTHR23500,PTHR23500:SF62	KOG0254		K08145	GO:0055085,GO:0016021	AT1G54730.2		Major facilitator superfamily protein
VIT_206s0004g08430	NA	NA	3.42223	PF14493	PTHR13710,PTHR13710:SF87
VIT_218s0089g01230	NA	NA	2.93375	PF00294	PTHR10584,PTHR10584:SF169	KOG2855	2.7.1.4			AT4G10260.1		pfkB-like carbohydrate kinase family protein
VIT_213s0019g03980	NA	NA	2.93074	PF02270	PTHR10445,PTHR10445:SF2	KOG2905	3.6.4.12	K03139	GO:0006367,GO:0006366,GO:0005674	AT3G52270.1		Transcription initiation factor IIF, beta subunit
VIT_210s0003g00460	NA	NA	2.92914	PF08100,PF00891	PTHR11746,PTHR11746:SF78	KOG3178	2.1.1.240		GO:0046983,GO:0008171	AT4G35160.1		O-methyltransferase family protein
VIT_201s0011g01740	NA	NA	2.9248	PF14299	PTHR32278,PTHR32278:SF8					AT1G31200.1	ATPP2-A9,PP2-A9	phloem protein 2-A9
VIT_216s0039g01780	NA	NA	2.92306	PF05916	PTHR12772	KOG4071		K10733	GO:0006260,GO:0005634	AT3G12530.1	PSF2	PSF2
VIT_208s0058g01070	NA	NA	2.91892	PF00860	PTHR11119,PTHR11119:SF9			K06901	GO:0055085,GO:0016020,GO:0006810,GO:0005215,GO:0006863,GO:0005345	AT3G10960.1	ATAZG1,AZG1	AZA-guanine resistant1
VIT_212s0142g00160	NA	NA	2.91867		PTHR33124,PTHR33124:SF3					AT2G42870.1	HLH1,PAR1	phy rapidly regulated 1
VIT_200s0304g00020	NA	NA	2.91468	PF00083	PTHR23505,PTHR23505:SF15	KOG1330			GO:0055085,GO:0022857,GO:0016021	AT5G10190.1		Major facilitator superfamily protein
VIT_205s0077g01750	NA	NA	2.91071	PF01764	PTHR21493,PTHR21493:SF148		3.1.1.1		GO:0006629	AT5G14930.2	SAG101	senescence-associated gene 101
VIT_202s0154g00110	NA	NA	2.90854	PF02358	PTHR10788,PTHR10788:SF38		3.1.3.12	K01087	GO:0005992,GO:0003824	AT4G22590.1		Haloacid dehalogenase-like hydrolase (HAD) superfamily protein
VIT_216s0098g00780	NA	NA	2.90655	PF07687,PF01546	PTHR11014,PTHR11014:SF103			K14664	GO:0016787,GO:0008152	AT5G54140.1	ILL3	IAA-leucine-resistant (ILR1)-like 3
VIT_210s0116g01680	NA	NA	2.90371	PF11904	PTHR12447,PTHR12447:SF7	KOG0522				AT1G62050.1		Ankyrin repeat family protein
VIT_211s0016g00880	NA	NA	2.90185	PF03088	PTHR10426,PTHR10426:SF35	KOG1520	4.3.3.2		GO:0016844,GO:0009058	AT3G51420.1	ATSSL4,SSL4	strictosidine synthase-like 4
VIT_207s0031g00770	NA	NA	2.9006		PTHR31722,PTHR31722:SF5					AT5G66800.1
VIT_213s0084g00690	NA	NA	2.9006	PF00293	PTHR12629,PTHR12629:SF9	KOG2839		K07766	GO:0016787	AT3G12600.1	atnudt16,NUDT16	nudix hydrolase homolog 16
VIT_214s0030g00280	NA	NA	2.8999	PF07690	PTHR23500,PTHR23500:SF62	KOG0254			GO:0055085,GO:0016021	AT1G08920.1	ESL1	ERD (early response to dehydration) six-like 1
VIT_200s0199g00160	NA	NA	2.89648	PF11833	PTHR33372,PTHR33372:SF2					AT3G51140.1		Protein of unknown function (DUF3353)
VIT_218s0122g00680	NA	NA	2.89469	PF01789	PTHR31407,PTHR31407:SF17				GO:0019898,GO:0015979,GO:0009654,GO:0009523,GO:0005509	AT1G76450.1		Photosystem II reaction center PsbP family protein
VIT_214s0083g00620	NA	NA	2.89323	PF13855,PF08263,PF00069	PTHR27001,PTHR27001:SF217	KOG1187	2.7.11.1		GO:0005515,GO:0006468,GO:0005524,GO:0004672	AT5G16000.1	NIK1	NSP-interacting kinase 1
VIT_201s0011g00600	NA	NA	2.89238	PF03151	PTHR11132,PTHR11132:SF124	KOG1441		K15283		AT5G46110.4	APE2,TPT	Glucose-6-phosphate/phosphate translocator-related
VIT_208s0058g01100	NA	NA	2.89219	PF00514,PF04564	PTHR23315,PTHR23315:SF63		6.3.2.19		GO:0005515,GO:0016567,GO:0004842	AT5G01830.1		ARM repeat superfamily protein
VIT_218s0117g00270	NA	NA	2.89092	PF04770	PTHR31948,PTHR31948:SF18					AT4G24660.1	ATHB22,HB22,MEE68	homeobox protein 22
VIT_208s0007g01470	NA	NA	2.88932	PF04145	PTHR12483,PTHR12483:SF24	KOG3386		K14686	GO:0035434,GO:0016021,GO:0005375	AT2G26975.1		Ctr copper transporter family
VIT_202s0154g00600	NA	NA	2.88531	PF01095	PTHR31321,PTHR31321:SF19		3.1.1.11		GO:0042545,GO:0030599,GO:0005618	AT5G47500.1		Pectin lyase-like superfamily protein
VIT_205s0102g00310	NA	NA	2.88452	PF05419	PTHR34800,PTHR34800:SF1					AT3G59400.1	GUN4	enzyme binding;tetrapyrrole binding
VIT_212s0028g03110	NA	NA	2.8841	PF13578	PTHR10509,PTHR10509:SF29	KOG1663	2.1.1.104	K00588	GO:0008171	AT4G26220.1		S-adenosyl-L-methionine-dependent methyltransferases superfamily protein
VIT_207s0005g00120	NA	NA	2.88153	PF06825	PTHR19424,PTHR19424:SF0	KOG4117				AT4G15802.1	AtHSBP,HSBP	heat shock factor binding protein
VIT_216s0098g01900	NA	NA	2.87771	PF04043,PF01095	PTHR31707,PTHR31707:SF8		3.1.1.11		GO:0004857,GO:0042545,GO:0030599,GO:0005618	AT5G53370.1	ATPMEPCRF,PMEPCRF	pectin methylesterase PCR fragment F
VIT_218s0089g01010	NA	NA	2.87633	PF00854	PTHR11654,PTHR11654:SF171				GO:0016020,GO:0006810,GO:0005215	AT1G59740.1		Major facilitator superfamily protein
VIT_216s0050g00140	NA	NA	2.875	PF00403	PTHR22814,PTHR22814:SF52				GO:0046872,GO:0030001	AT5G23760.1		Copper transport protein family
VIT_203s0038g04620	NA	NA	2.8733	PF01370	PTHR10366,PTHR10366:SF375				GO:0050662,GO:0003824	AT4G39230.1		NmrA-like negative transcriptional regulator family protein
VIT_212s0057g00630	NA	NA	2.87211	PF00504	PTHR21649,PTHR21649:SF8			K08913	GO:0016020,GO:0009765	AT2G05100.1	LHCB2,LHCB2.1	photosystem II light harvesting complex gene 2.1
VIT_213s0320g00010	NA	NA	2.87136	PF06075	PTHR31928,PTHR31928:SF7					AT2G31920.1		Plant protein of unknown function (DUF936)
VIT_206s0009g03390	NA	NA	1.5135
VIT_218s0072g00820	NA	NA	2.87106	PF00646,PF13516	PTHR24006,PTHR24006:SF481	KOG1947		K10268	GO:0005515	AT4G07400.1	VFB3	VIER F-box proteine 3
VIT_218s0001g02490	NA	NA	2.86697	PF00658,PF00076	PTHR24012,PTHR24012:SF366	KOG0123		K13126	GO:0003723,GO:0003676	AT1G22760.1	PAB3	poly(A) binding protein 3
VIT_217s0000g04090	NA	NA	2.86551	PF10497	PTHR31169,PTHR31169:SF1					AT5G38690.1		Zinc-finger domain of monoamine-oxidase A repressor R1 protein
VIT_211s0016g00690	NA	NA	2.86523	PF04570	PTHR33059,PTHR33059:SF25					AT5G20700.1		Protein of unknown function (DUF581)
VIT_218s0041g01220	NA	NA	2.86502	PF00583	PTHR23091,PTHR23091:SF253				GO:0008080	AT1G72030.1		Acyl-CoA N-acyltransferases (NAT) superfamily protein
VIT_214s0068g00280	NA	NA	2.86224	PF12095	PTHR36803					AT5G39210.1	CRR7	chlororespiratory reduction 7
VIT_214s0083g00080	NA	NA	2.86091		PTHR36748					AT3G02500.1
VIT_217s0000g02660	NA	NA	2.85598	PF00249	PTHR10641,PTHR10641:SF673	KOG0048		K09422		AT4G09460.1	AtMYB6,MYB6	myb domain protein 6
VIT_215s0046g02210	NA	NA	2.85542	PF13639	PTHR22937,PTHR22937:SF6	KOG0827		K11985	GO:0008270,GO:0005515	AT4G01270.1		RING/U-box superfamily protein
VIT_202s0025g00550	NA	NA	2.85513		PTHR33929,PTHR33929:SF1					AT1G64080.1
VIT_212s0134g00280	NA	NA	2.85487	PF08276,PF13947,PF07714	PTHR27002,PTHR27002:SF92	KOG1187	2.7.11.1		GO:0030247,GO:0006468,GO:0004672	AT4G03230.1		S-locus lectin protein kinase family protein
VIT_201s0150g00020	NA	NA	2.85436	PF07714	PTHR27000,PTHR27000:SF71	KOG1187	2.7.11.1,2.7.10.1		GO:0006468,GO:0004672	AT5G13290.2	CRN,SOL2	Protein kinase superfamily protein
VIT_211s0016g05380	NA	NA	2.85371		PTHR33564,PTHR33564:SF5					AT1G52565.1
VIT_211s0016g00560	NA	NA	2.84933	PF08534	PTHR10681	KOG0852	1.11.1.15	K03564	GO:0016491	AT3G26060.1	ATPRX Q	Thioredoxin superfamily protein
VIT_204s0008g05300	NA	NA	2.84793	PF03151	PTHR11132,PTHR11132:SF80	KOG1441				AT4G32390.1		Nucleotide-sugar transporter family protein
VIT_218s0076g00210	NA	NA	2.84434	PF12146	PTHR10794,PTHR10794:SF56	KOG1838	2.3.1.84			AT1G34340.1		alpha/beta-Hydrolases superfamily protein
VIT_206s0004g02880	NA	NA	2.84391	PF07714	PTHR27003,PTHR27003:SF18	KOG1187	2.7.11.1		GO:0006468,GO:0004672	AT3G26700.1		Protein kinase superfamily protein
VIT_205s0062g00960	NA	NA	2.84301	PF03016	PTHR11062,PTHR11062:SF56					AT2G20370.1	KAM1,MUR3	Exostosin family protein
VIT_208s0007g08470	NA	NA	2.84197	PF08241	PTHR10108,PTHR10108:SF908	KOG1271	2.1.1.41		GO:0008168,GO:0008152	AT5G13710.2	CPH,SMT1	sterol methyltransferase 1
VIT_213s0019g05370	NA	NA	2.84125	PF00125	PTHR23428	KOG1744		K11252	GO:0003677,GO:0000786	AT3G45980.1	H2B,HTB9	Histone superfamily protein
VIT_210s0092g00250	NA	NA	2.84039	PF01055	PTHR22762,PTHR22762:SF82		3.2.1.20		GO:0005975,GO:0004553	AT5G11720.1		Glycosyl hydrolases family 31 protein
VIT_210s0003g04280	NA	NA	2.83957	PF13639,PF13771,PF13041,PF14432	PTHR24015,PTHR24015:SF167			K10683	GO:0008270,GO:0005515	AT4G21065.1		Tetratricopeptide repeat (TPR)-like superfamily protein
VIT_218s0001g14360	NA	NA	2.83949	PF03953,PF00091	PTHR11588,PTHR11588:SF116		2.4.2.1	K07375	GO:0003924,GO:0007017,GO:0005874	AT1G75780.1	TUB1	tubulin beta-1 chain
VIT_206s0004g06170	NA	NA	2.8381	PF11493	PTHR36370					AT3G47070.1
VIT_206s0061g00260	NA	NA	2.83534	PF00005,PF01061	PTHR19241,PTHR19241:SF247		3.6.3.44		GO:0016887,GO:0005524,GO:0016020	AT3G21090.1		ABC-2 type transporter family protein
VIT_205s0020g02910	NA	NA	2.83493	PF00069	PTHR24361,PTHR24361:SF315	KOG0198	2.7.11.25		GO:0006468,GO:0005524,GO:0004672	AT3G06030.1	ANP3,MAPKKK12,NP3	NPK1-related protein kinase 3
VIT_207s0031g00320	NA	NA	2.83449		PTHR22884,PTHR22884:SF326		2.1.1.43			AT2G23380.1	CLF,ICU1,SDG1,SET1	SET domain-containing protein
VIT_213s0019g02490	NA	NA	2.8343	PF02225,PF05922,PF00082	PTHR10795,PTHR10795:SF348		3.4.21.25		GO:0006508,GO:0004252	AT5G59190.1		subtilase family protein
VIT_215s0046g02560	NA	NA	2.83308	PF14215	PTHR11514,PTHR11514:SF38					AT5G41315.1	GL3,MYC6.2	basic helix-loop-helix (bHLH) DNA-binding superfamily protein
VIT_209s0002g07120	NA	NA	2.83004	PF00156	PTHR11776,PTHR11776:SF7	KOG1712	2.4.2.7		GO:0009116	AT5G11160.1	APT5	adenine phosphoribosyltransferase 5
VIT_201s0150g00350	NA	NA	2.82983	PF01529	PTHR22883,PTHR22883:SF60	KOG1311	2.3.1.225	K16675	GO:0008270	AT3G26935.1		DHHC-type zinc finger family protein
VIT_201s0010g01680	NA	NA	2.82508	PF00462,PF00610,PF04784	PTHR23054,PTHR23054:SF14	KOG1752			GO:0045454,GO:0015035,GO:0009055,GO:0035556	AT3G11920.1		glutaredoxin-related
VIT_201s0010g01000	NA	NA	2.82467	PF00069	PTHR27001,PTHR27001:SF226	KOG1187	2.7.11.1		GO:0006468,GO:0005524,GO:0004672	AT3G25560.1	NIK2	NSP-interacting kinase 2
VIT_200s0420g00010	NA	NA	2.81775	PF01453,PF08276,PF00954,PF07714	PTHR27002,PTHR27002:SF157		2.7.11.1		GO:0048544,GO:0006468,GO:0004672	AT1G11330.2		S-locus lectin protein kinase family protein
VIT_218s0041g02080	NA	NA	2.81665	PF00724	PTHR22893,PTHR22893:SF44	KOG0134	1.3.1.42	K05894	GO:0055114,GO:0016491,GO:0010181	AT1G76690.1	ATOPR2,OPR2	12-oxophytodienoate reductase 2
VIT_204s0023g01380	NA	NA	2.81629	PF03514	PTHR31636,PTHR31636:SF53					AT4G36710.1		GRAS family transcription factor
VIT_206s0080g00600	NA	NA	5.69368		PTHR36245,PTHR36245:SF1
VIT_208s0007g01490	NA	NA	2.81025	PF12043	PTHR31390,PTHR31390:SF0					AT5G01030.2		Protein of unknown function (DUF3527)
VIT_210s0003g03670	NA	NA	2.80844	PF12507	PTHR37214,PTHR37214:SF1					AT2G34580.1
VIT_218s0001g09730	NA	NA	2.80721	PF00954,PF01453,PF00069	PTHR27002,PTHR27002:SF136	KOG1187	2.7.11.1		GO:0048544,GO:0006468,GO:0005524,GO:0004672	AT2G19130.1		S-locus lectin protein kinase family protein
VIT_201s0011g03860	NA	NA	2.80514	PF00560,PF08263,PF00069	PTHR27008,PTHR27008:SF44	KOG1187	2.7.11.1		GO:0005515,GO:0006468,GO:0005524,GO:0004672	AT1G68400.1		leucine-rich repeat transmembrane protein kinase family protein
VIT_200s0434g00010	NA	NA	2.80498	PF04783,PF04782	PTHR21450,PTHR21450:SF17					AT1G21740.1		Protein of unknown function (DUF630 and DUF632)
VIT_211s0078g00420	NA	NA	2.8025	PF10509	PTHR10457,PTHR10457:SF11		2.7.1.44			AT3G10700.1	GalAK	galacturonic acid kinase
VIT_214s0006g02950	NA	NA	2.80197	PF03195	PTHR31304,PTHR31304:SF3					AT3G02550.1	LBD41	LOB domain-containing protein 41
VIT_215s0024g00910	NA	NA	2.80116	PF06813	PTHR21576,PTHR21576:SF7					AT5G45275.1		Major facilitator superfamily protein
VIT_210s0003g00440	NA	NA	2.79771	PF08100,PF00891	PTHR11746,PTHR11746:SF78	KOG3178	2.1.1.240		GO:0046983,GO:0008171	AT4G35160.1		O-methyltransferase family protein
VIT_210s0092g00360	NA	NA	2.79682	PF03357	PTHR10476,PTHR10476:SF8	KOG3230		K12191	GO:0007034	AT5G44560.1	VPS2.2	SNF7 family protein
VIT_213s0067g00330	NA	NA	2.79627	PF01490	PTHR22950,PTHR22950:SF260	KOG1303		K13946		AT2G38120.1	AUX1,MAP1,PIR1,WAV5	Transmembrane amino acid transporter family protein
VIT_205s0049g01350	NA	NA	2.7958	PF00225	PTHR24115,PTHR24115:SF416		3.6.4.4		GO:0008017,GO:0007018,GO:0005524,GO:0003777,GO:0005871	AT4G14330.1		P-loop containing nucleoside triphosphate hydrolases superfamily protein
VIT_211s0052g00800	NA	NA	2.79565	PF07714	PTHR27001,PTHR27001:SF34	KOG1187	2.7.11.1		GO:0006468,GO:0004672	AT2G18890.1		Protein kinase superfamily protein
VIT_209s0002g02430	NA	NA	2.79432	PF00664,PF00005	PTHR24223,PTHR24223:SF108		3.6.3.44		GO:0055085,GO:0042626,GO:0016021,GO:0006810,GO:0005524,GO:0016887	AT3G21250.2	ATMRP6,MRP6	multidrug resistance-associated protein 6
VIT_218s0001g07580	NA	NA	2.79371							AT5G60930.1		P-loop containing nucleoside triphosphate hydrolases superfamily protein
VIT_208s0058g01130	NA	NA	2.79245	PF00069	PTHR13902,PTHR13902:SF68	KOG0198	2.7.11.1		GO:0006468,GO:0005524,GO:0004672	AT3G51630.2	ATWNK5,WNK5,ZIK1	with no lysine (K) kinase 5
VIT_205s0020g03170	NA	NA	2.7924	PF01477,PF00305	PTHR11771,PTHR11771:SF53		1.13.11.58	K15718	GO:0005515,GO:0055114,GO:0046872,GO:0016702	AT3G22400.1	LOX5	PLAT/LH2 domain-containing lipoxygenase family protein
VIT_207s0005g02700	NA	NA	2.79045	PF07885	PTHR11003,PTHR11003:SF146			K05389		AT4G01840.1	ATKCO5,ATTPK5,KCO5,TPK5	Ca2+ activated outward rectifying K+ channel 5
VIT_200s0665g00030	NA	NA	2.78985		PTHR34064,PTHR34064:SF5					AT4G39900.1
VIT_204s0023g01930	NA	NA	2.78728	PF00010	PTHR12565,PTHR12565:SF132				GO:0046983	AT2G18300.3		basic helix-loop-helix (bHLH) DNA-binding superfamily protein
VIT_217s0000g07640	NA	NA	2.78719	PF00132,PF00483	PTHR22572,PTHR22572:SF104		2.7.7.13	K00966	GO:0016779,GO:0009058	AT1G74910.2		ADP-glucose pyrophosphorylase family protein
VIT_218s0001g08110	NA	NA	2.7851	PF03807,PF00745,PF05201	PTHR13812,PTHR13812:SF20		1.2.1.70		GO:0055114,GO:0050661,GO:0033014,GO:0008883	AT1G58290.1	HEMA1	Glutamyl-tRNA reductase family protein
VIT_212s0057g01070	NA	NA	2.78363	PF03492	PTHR31009,PTHR31009:SF20		2.1.1.159		GO:0008168	AT3G11480.1	ATBSMT1,BSMT1	S-adenosyl-L-methionine-dependent methyltransferases superfamily protein
VIT_203s0063g00200	NA	NA	2.77883		PTHR13593,PTHR13593:SF52					AT1G49740.1		PLC-like phosphodiesterases superfamily protein
VIT_200s0301g00190	NA	NA	2.77763	PF02140	PTHR23421,PTHR23421:SF72		3.2.1.23		GO:0030246,GO:0005975,GO:0004553	AT2G28470.1	BGAL8	beta-galactosidase 8
VIT_208s0056g01300	NA	NA	2.77663	PF07847	PTHR22966,PTHR22966:SF13	KOG4281	1.13.11.19	K10712	GO:0055114,GO:0016702	AT5G15120.1		Protein of unknown function (DUF1637)
VIT_203s0038g02400	NA	NA	2.77642	PF00069	PTHR27001,PTHR27001:SF235	KOG1187	2.7.11.1		GO:0006468,GO:0005524,GO:0004672	AT1G77280.1		Protein kinase protein with adenine nucleotide alpha hydrolases-like domain
VIT_206s0080g00280	NA	NA	2.77299	PF01758	PTHR18640,PTHR18640:SF9	KOG4821			GO:0016020	AT3G56160.1		Sodium Bile acid symporter family
VIT_211s0052g01140	NA	NA	2.77159	PF04535	PTHR11615,PTHR11615:SF161					AT4G25830.1		Uncharacterised protein family (UPF0497)
VIT_214s0068g01520	NA	NA	2.77134		PTHR10910,PTHR10910:SF109					AT5G41070.1	DRB5	dsRNA-binding protein 5
VIT_205s0029g00390	NA	NA	2.77096	PF00010	PTHR12565,PTHR12565:SF152				GO:0046983	AT3G23690.1		basic helix-loop-helix (bHLH) DNA-binding superfamily protein
VIT_216s0098g00720	NA	NA	2.7704	PF07714,PF00139	PTHR27007,PTHR27007:SF39	KOG1187	2.7.11.1		GO:0006468,GO:0004672,GO:0030246	AT3G53380.1		Concanavalin A-like lectin protein kinase family protein
VIT_201s0011g04770	NA	NA	2.76832	PF04564,PF00514	PTHR23315,PTHR23315:SF52		6.3.2.19		GO:0016567,GO:0004842,GO:0005515	AT1G71020.1		ARM repeat superfamily protein
VIT_219s0090g00570	NA	NA	2.76235	PF04535	PTHR11615,PTHR11615:SF143					AT5G54980.1		Uncharacterised protein family (UPF0497)
VIT_203s0038g03210	NA	NA	2.76035	PF01476	PTHR33734,PTHR33734:SF5					AT2G17120.1	LYM2	lysm domain GPI-anchored protein 2 precursor
VIT_214s0036g01310	NA	NA	2.76031	PF01637,PF13855	PTHR23155,PTHR23155:SF554	KOG4658			GO:0005524,GO:0005515	AT4G27220.1		NB-ARC domain-containing disease resistance protein
VIT_208s0007g07700	NA	NA	2.75955	PF12695	PTHR13617	KOG1551				AT3G12150.1
VIT_212s0035g00340	NA	NA	2.75911	PF00004,PF14363	PTHR23070,PTHR23070:SF42				GO:0005524	AT5G40010.1	AATP1	AAA-ATPase 1
VIT_201s0137g00720	NA	NA	2.75876	PF00657	PTHR22835,PTHR22835:SF117		3.2.1.51		GO:0016788	AT3G26430.1		GDSL-like Lipase/Acylhydrolase superfamily protein
VIT_209s0002g04130	NA	NA	2.75839	PF00854	PTHR11654,PTHR11654:SF157	KOG1237			GO:0016020,GO:0006810,GO:0005215	AT1G52190.1		Major facilitator superfamily protein
VIT_212s0035g00200	NA	NA	2.75838	PF13091,PF00614,PF12357	PTHR18896,PTHR18896:SF71		3.1.4.4	K01115	GO:0003824	AT4G35790.2	ATPLDDELTA,PLDDELTA	phospholipase D delta
VIT_208s0007g08450	NA	NA	2.75657	PF00560,PF13855,PF00069	PTHR27000,PTHR27000:SF38	KOG1187	2.7.10.1		GO:0005515,GO:0006468,GO:0005524,GO:0004672	AT2G41820.1		Leucine-rich repeat protein kinase family protein
VIT_219s0014g00480	NA	NA	2.75514	PF00069	PTHR27006,PTHR27006:SF11		2.7.11.1,2.7.10.1		GO:0006468,GO:0005524,GO:0004672	AT3G14840.2		Leucine-rich repeat transmembrane protein kinase
VIT_216s0050g02310	NA	NA	2.75421	PF06376	PTHR33374,PTHR33374:SF6					AT3G61640.1	AGP20,AtAGP20	arabinogalactan protein 20
VIT_201s0011g04400	NA	NA	2.75374	PF14629	PTHR12087,PTHR12087:SF0					AT2G01120.1	ATORC4,ORC4	origin recognition complex subunit 4
VIT_206s0004g08210	NA	NA	2.74828	PF00560,PF08263,PF13855,PF00069	PTHR27008,PTHR27008:SF22	KOG1187	2.7.11.1		GO:0005515,GO:0006468,GO:0005524,GO:0004672	AT5G58300.1		Leucine-rich repeat protein kinase family protein
VIT_206s0004g07520	NA	NA	2.74561	PF13516	PTHR24006,PTHR24006:SF478	KOG1947		K10268		AT5G01720.1		RNI-like superfamily protein
VIT_205s0102g01130	NA	NA	2.74498	PF04578,PF13968	PTHR31325,PTHR31325:SF0					AT5G45540.1		Protein of unknown function (DUF594)
VIT_208s0007g07930	NA	NA	2.74324	PF00560,PF08263,PF13855,PF00069	PTHR27000,PTHR27000:SF146	KOG1187	2.7.11.1		GO:0005515,GO:0006468,GO:0005524,GO:0004672	AT5G06940.1		Leucine-rich repeat receptor-like protein kinase family protein
VIT_212s0059g02730	NA	NA	2.74042	PF06749	PTHR31769,PTHR31769:SF4					AT2G32280.1		Protein of unknown function (DUF1218)
VIT_206s0004g02300	NA	NA	2.73896	PF13499,PF00069	PTHR24349,PTHR24349:SF126	KOG0032	2.7.11.1	K13412	GO:0006468,GO:0005524,GO:0004672	AT5G19450.1	CDPK19,CPK8	calcium-dependent protein kinase 19
VIT_209s0002g01400	NA	NA	2.73645	PF00249	PTHR10641,PTHR10641:SF535	KOG0048		K09422		AT2G16720.1	ATMYB7,ATY49,MYB7	myb domain protein 7
VIT_206s0061g00080	NA	NA	2.73554	PF03435	PTHR12286,PTHR12286:SF7		1.5.1.43		GO:0055114,GO:0016491	AT1G50450.1		Saccharopine dehydrogenase
VIT_218s0001g07650	NA	NA	2.7353	PF07227	PTHR21736,PTHR21736:SF24					AT4G30200.3	VEL1	vernalization5/VIN3-like
VIT_201s0146g00340	NA	NA	2.73401	PF00560,PF08263	PTHR27001,PTHR27001:SF1		2.7.11.1,2.7.10.1		GO:0005515	AT5G21090.1		Leucine-rich repeat (LRR) family protein
VIT_208s0007g03090	NA	NA	2.73229	PF00225	PTHR24115,PTHR24115:SF536		3.6.4.4	K10398	GO:0008017,GO:0007018,GO:0005524,GO:0003777,GO:0005871	AT2G36200.1		P-loop containing nucleoside triphosphate hydrolases superfamily protein
VIT_218s0001g10510	NA	NA	2.73108	PF00085	PTHR10438,PTHR10438:SF229	KOG0907	5.3.4.1		GO:0045454,GO:0015035,GO:0006662	AT1G07700.1		Thioredoxin superfamily protein
VIT_218s0001g06370	NA	NA	2.7289	PF00141	PTHR31356,PTHR31356:SF6		1.11.1.11	K00434	GO:0055114,GO:0020037,GO:0006979,GO:0004601	AT4G09010.1	APX4,TL29	ascorbate peroxidase 4
VIT_208s0007g06340	NA	NA	2.72635	PF05553	PTHR33450,PTHR33450:SF4					AT5G06790.1
VIT_214s0068g01890	NA	NA	2.72616	PF06813	PTHR21576,PTHR21576:SF44					AT5G14120.1		Major facilitator superfamily protein
VIT_214s0066g00970	NA	NA	2.72496	PF02885,PF00591	PTHR11922,PTHR11922:SF5	KOG1438	2.4.2.18	K00766	GO:0016757,GO:0008152	AT5G17990.1	pat1,TRP1	tryptophan biosynthesis 1
VIT_214s0060g02330	NA	NA	2.72474	PF02181	PTHR23213,PTHR23213:SF177					AT3G05470.1		Actin-binding FH2 (formin homology 2) family protein
VIT_218s0164g00030	NA	NA	2.72014	PF00213	PTHR11910,PTHR11910:SF7	KOG1662	3.6.3.14	K02113	GO:0046933,GO:0015986	AT4G09650.1	ATPD	ATP synthase delta-subunit gene
VIT_200s0349g00050	NA	NA	2.718		PTHR22952,PTHR22952:SF171					AT4G35900.1	atbzip14,FD,FD-1	Basic-leucine zipper (bZIP) transcription factor family protein
VIT_204s0008g05110	NA	NA	2.718		PTHR23315					AT1G23030.1		ARM repeat superfamily protein
VIT_200s0125g00280	NA	NA	2.71705	PF02507	PTHR34939,PTHR34939:SF1		1.97.1.12	K02694	GO:0015979,GO:0009538,GO:0009522	AT1G31330.1	PSAF	photosystem I subunit F
VIT_213s0067g02570	NA	NA	2.71645	PF02705	PTHR30540,PTHR30540:SF6			K03549	GO:0071805,GO:0016020,GO:0015079	AT2G40540.2	ATKT2,ATKUP2,KT2,KUP2,SHY3,TRK2	potassium transporter 2
VIT_200s1851g00005	NA	NA	2.71578	PF13855	PTHR11017,PTHR11017:SF169				GO:0005515	AT4G19500.1		nucleoside-triphosphatases;transmembrane receptors;nucleotide binding;ATP binding
VIT_208s0007g07140	NA	NA	2.7147	PF12695	PTHR10992,PTHR10992:SF822	KOG4178				AT3G03990.1		alpha/beta-Hydrolases superfamily protein
VIT_210s0003g00380	NA	NA	2.70951	PF00046	PTHR24326,PTHR24326:SF257	KOG0483			GO:0003677	AT5G53980.1	ATHB52,HB52	homeobox protein 52
VIT_202s0025g03440	NA	NA	2.70224	PF14226,PF03171	PTHR10209,PTHR10209:SF212	KOG0143	1.14.11.15		GO:0055114,GO:0016491	AT4G23340.1		2-oxoglutarate (2OG) and Fe(II)-dependent oxygenase superfamily protein
VIT_216s0098g00120	NA	NA	2.69801	PF13947,PF00069	PTHR27009,PTHR27009:SF18	KOG1187	3.1.4.46		GO:0030247,GO:0006468,GO:0005524,GO:0004672	AT1G66980.1	SNC4	suppressor of npr1-1 constitutive 4
VIT_217s0000g08530	NA	NA	2.69599	PF00955	PTHR11453,PTHR11453:SF51				GO:0016021,GO:0006820,GO:0016020,GO:0005452	AT3G62270.1		HCO3- transporter family
VIT_211s0016g00500	NA	NA	2.69519	PF02519	PTHR31374,PTHR31374:SF5				GO:0009733	AT5G20820.1		SAUR-like auxin-responsive protein family
VIT_208s0040g00980	NA	NA	2.69215	PF03953,PF00091	PTHR11588,PTHR11588:SF106		2.4.2.1	K07375	GO:0003924,GO:0007017,GO:0005874	AT5G12250.1	TUB6	beta-6 tubulin
VIT_217s0000g00810	NA	NA	2.68635	PF04770	PTHR31948,PTHR31948:SF16					AT1G75240.1	AtHB33,HB33	homeobox protein 33
VIT_216s0098g00150	NA	NA	2.6852	PF13947,PF00069	PTHR27009,PTHR27009:SF19	KOG1187	3.1.4.46		GO:0030247,GO:0006468,GO:0005524,GO:0004672	AT1G66920.2		Protein kinase superfamily protein
VIT_207s0005g04320	NA	NA	-3.29296
VIT_211s0118g00780	NA	NA	2.68122	PF13639	PTHR22763,PTHR22763:SF49	KOG2930,KOG1493			GO:0008270,GO:0005515	AT2G15580.1		RING/U-box superfamily protein
VIT_204s0023g02690	NA	NA	2.68116	PF02140,PF01301	PTHR23421,PTHR23421:SF79		3.2.1.23		GO:0030246,GO:0005975,GO:0004553	AT4G36360.1	BGAL3	beta-galactosidase 3
VIT_213s0064g01370	NA	NA	2.67963	PF08263,PF00560,PF13855	PTHR27000,PTHR27000:SF225				GO:0005515	AT5G06860.1	ATPGIP1,PGIP1	polygalacturonase inhibiting protein 1
VIT_210s0003g03025	NA	NA	2.67912	PF00319	PTHR11945,PTHR11945:SF157	KOG0014			GO:0046983,GO:0003677	AT5G60440.1	AGL62	AGAMOUS-like 62
VIT_206s0004g03420	NA	NA	2.67869	PF02701	PTHR31992,PTHR31992:SF8				GO:0006355,GO:0003677	AT2G28510.1		Dof-type zinc finger DNA-binding family protein
VIT_214s0068g00470	NA	NA	2.67008		PTHR11926,PTHR11926:SF162		2.4.1.85		GO:0016758,GO:0008152	AT3G02100.1		UDP-Glycosyltransferase superfamily protein
VIT_211s0052g01600	NA	NA	2.66595	PF00201	PTHR11926,PTHR11926:SF292		2.4.1.115,2.4.1.91		GO:0016758,GO:0008152	AT5G17050.1	UGT78D2	UDP-glucosyl transferase 78D2
VIT_215s0048g01260	NA	NA	2.66452	PF00294	PTHR10584,PTHR10584:SF192	KOG2855	2.7.1.4	K00847		AT5G51830.1		pfkB-like carbohydrate kinase family protein
VIT_209s0002g06290	NA	NA	2.66393		PTHR35288,PTHR35288:SF2					AT5G11280.1
VIT_202s0012g01450	NA	NA	2.66176	PF00010	PTHR11969,PTHR11969:SF22				GO:0046983	AT5G46690.1	bHLH071	beta HLH protein 71
VIT_201s0010g00020	NA	NA	2.66001		PTHR31116,PTHR31116:SF4		3.2.2.20			AT5G44680.1		DNA glycosylase superfamily protein
VIT_209s0002g05820	NA	NA	2.65684		PTHR34198					AT1G52720.1
VIT_207s0005g05180	NA	NA	3.01467
VIT_207s0005g05260	NA	NA	5.95335		PTHR34463
VIT_217s0000g08480	NA	NA	2.65442	PF00249	PTHR10641,PTHR10641:SF675	KOG0048		K09422		AT5G14750.1	ATMYB66,MYB66,WER,WER1	myb domain protein 66
VIT_212s0059g01790	NA	NA	2.65022	PF08100,PF00891	PTHR11746,PTHR11746:SF111	KOG3178			GO:0046983,GO:0008171	AT4G35160.1		O-methyltransferase family protein
VIT_219s0014g03520	NA	NA	2.64962	PF14364,PF05553	PTHR33098,PTHR33098:SF11					AT1G61260.1		Protein of unknown function (DUF761)
VIT_208s0007g04300	NA	NA	2.64721	PF00657	PTHR22835,PTHR22835:SF146		3.1.1.3		GO:0016788	AT5G03820.1		GDSL-like Lipase/Acylhydrolase family protein
VIT_216s0013g01960	NA	NA	2.64665	PF12719	PTHR14418,PTHR14418:SF5	KOG2025		K06678	GO:0007076,GO:0000796	AT5G37630.1	EMB2656	ARM repeat superfamily protein
VIT_206s0004g01270	NA	NA	2.64243	PF04652,PF14288,PF02364	PTHR12741,PTHR12741:SF21		2.4.1.34	K11000	GO:0016020,GO:0006075,GO:0003843,GO:0000148	AT5G13000.1	ATGSL12,gsl12	glucan synthase-like 12
VIT_203s0091g00410	NA	NA	2.63844	PF04788	PTHR31300,PTHR31300:SF1					AT3G19540.1		Protein of unknown function (DUF620)
VIT_218s0001g03160	NA	NA	2.63828	PF00892	PTHR31218,PTHR31218:SF12				GO:0016021,GO:0016020,GO:0022857	AT1G21890.1		nodulin MtN21 /EamA-like transporter family protein
VIT_201s0146g00400	NA	NA	2.6381		PTHR14791,PTHR14791:SF27					AT2G33510.1
VIT_207s0031g00590	NA	NA	2.63554	PF01764	PTHR21493,PTHR21493:SF142		3.1.1.3		GO:0006629	AT5G42930.1		alpha/beta-Hydrolases superfamily protein
VIT_204s0008g03240	NA	NA	2.63469	PF08263,PF00560,PF00069,PF13855	PTHR27000,PTHR27000:SF87	KOG1187	2.7.11.1		GO:0005515,GO:0006468,GO:0005524,GO:0004672	AT2G25790.1		Leucine-rich receptor-like protein kinase family protein
VIT_200s0804g00020	NA	NA	2.63265	PF04784,PF14389	PTHR23054,PTHR23054:SF29					AT4G37080.3		Protein of unknown function, DUF547
VIT_208s0040g00390	NA	NA	2.63235	PF02915	PTHR31053,PTHR31053:SF2		1.14.13.81	K04035	GO:0055114,GO:0046872,GO:0016491	AT3G56940.1	ACSF,CHL27,CRD1	dicarboxylate diiron protein, putative (Crd1)
VIT_214s0036g00310	NA	NA	2.63228	PF00931	PTHR23155,PTHR23155:SF506	KOG4658			GO:0043531	AT4G27220.1		NB-ARC domain-containing disease resistance protein
VIT_201s0010g01670	NA	NA	2.63226	PF00098,PF07962	PTHR13220				GO:0008270,GO:0003676,GO:0048478,GO:0007049,GO:0006974,GO:0005634	AT3G02820.1		zinc knuckle (CCHC-type) family protein
VIT_208s0007g05060	NA	NA	2.63133	PF00005,PF00664	PTHR24221,PTHR24221:SF119		3.6.3.44		GO:0016887,GO:0005524,GO:0055085,GO:0042626,GO:0016021,GO:0006810	AT2G36910.1	ABCB1,ATPGP1,PGP1	ATP binding cassette subfamily B1
VIT_203s0088g00380	NA	NA	2.6252	PF03953,PF00091	PTHR11588,PTHR11588:SF101			K07374	GO:0003924,GO:0007017,GO:0005874	AT1G50010.1	TUA2	tubulin alpha-2 chain
VIT_218s0001g09450	NA	NA	2.62464	PF04788	PTHR31300,PTHR31300:SF7					AT3G19540.1		Protein of unknown function (DUF620)
VIT_214s0060g01420	NA	NA	2.6224	PF07816	PTHR33095,PTHR33095:SF14					AT3G62630.1		Protein of unknown function (DUF1645)
VIT_214s0066g01850	NA	NA	2.62142	PF00141	PTHR31517,PTHR31517:SF11		1.11.1.7	K00430	GO:0055114,GO:0020037,GO:0006979,GO:0004601	AT3G28200.1		Peroxidase superfamily protein
VIT_213s0074g00130	NA	NA	2.61996	PF13855,PF00931	PTHR23155,PTHR23155:SF563				GO:0005515,GO:0043531	AT3G14460.1		LRR and NB-ARC domains-containing disease resistance protein
VIT_216s0039g02040	NA	NA	2.61919	PF00501	PTHR24096,PTHR24096:SF169	KOG1176	6.2.1.12		GO:0008152,GO:0003824	AT1G65060.1	4CL3	4-coumarate:CoA ligase 3
VIT_201s0011g03050	NA	NA	2.61897	PF01501	PTHR13778,PTHR13778:SF4		2.4.1.43		GO:0016757	AT1G13250.1	GATL3	galacturonosyltransferase-like 3
VIT_205s0029g00170	NA	NA	2.61882	PF11976	PTHR10562,PTHR10562:SF26	KOG1769		K12160		AT5G55160.1	ATSUMO2,SUM2,SUMO 2,SUMO2	small ubiquitin-like modifier 2
VIT_207s0129g00190	NA	NA	2.61785	PF12422	PTHR16199,PTHR16199:SF4			K11492	GO:0005634	AT1G64960.1		ARM repeat superfamily protein
VIT_214s0066g01465	NA	NA	2.61769	PF13639	PTHR14155,PTHR14155:SF103				GO:0008270,GO:0005515	AT2G18650.1	MEE16	RING/U-box superfamily protein
VIT_209s0002g04290	NA	NA	2.61536	PF03446,PF00389	PTHR10996,PTHR10996:SF139	KOG0069	1.1.1.237	K15919	GO:0055114,GO:0004616,GO:0051287,GO:0016616,GO:0008152	AT1G79870.1		D-isomer specific 2-hydroxyacid dehydrogenase family protein
VIT_202s0025g03200	NA	NA	2.61348	PF03141	PTHR10108,PTHR10108:SF801				GO:0008168	AT1G33170.1		S-adenosyl-L-methionine-dependent methyltransferases superfamily protein
VIT_204s0008g03560	NA	NA	2.61082	PF00903	PTHR10374,PTHR10374:SF12	KOG2943	4.4.1.5	K01759		AT1G67280.1		Glyoxalase/Bleomycin resistance protein/Dioxygenase superfamily protein
VIT_217s0000g02420	NA	NA	2.60981	PF03547	PTHR31752,PTHR31752:SF12				GO:0055085,GO:0016021	AT1G73590.1	ATPIN1,PIN1	Auxin efflux carrier family protein
VIT_213s0067g03050	NA	NA	2.60952	PF08263,PF13855,PF07714	PTHR27000,PTHR27000:SF197	KOG1187	2.7.11.1		GO:0005515,GO:0006468,GO:0004672	AT3G56370.1		Leucine-rich repeat protein kinase family protein
VIT_213s0067g00620	NA	NA	2.60491	PF01370	PTHR10366,PTHR10366:SF332	KOG1502	1.1.1.195		GO:0050662,GO:0003824	AT5G19440.1		NAD(P)-binding Rossmann-fold superfamily protein
VIT_204s0008g04870	NA	NA	2.60464	PF00743	PTHR23023,PTHR23023:SF37	KOG1399	1.14.13.168	K11816	GO:0055114,GO:0050661,GO:0050660,GO:0004499	AT5G11320.1	YUC4	Flavin-binding monooxygenase family protein
VIT_214s0108g01270	NA	NA	2.60379	PF00069	PTHR24056,PTHR24056:SF188		2.7.11.22,2.7.11.23		GO:0006468,GO:0005524,GO:0004672	AT1G18670.1	IBS1	Protein kinase superfamily protein
VIT_207s0031g02210	NA	NA	2.9934
VIT_208s0040g00730	NA	NA	2.60333	PF16987	PTHR33137,PTHR33137:SF4			K14972		AT1G15780.1
VIT_202s0025g02840	NA	NA	2.6025	PF12796,PF13857	PTHR24158,PTHR24158:SF23	KOG0508,KOG4412				AT5G14230.1
VIT_203s0091g00530	NA	NA	2.60116	PF13878,PF13880	PTHR11076,PTHR11076:SF35	KOG3014		K11268		AT4G31400.1	CTF7	damaged DNA binding;DNA-directed DNA polymerases
VIT_208s0007g08380	NA	NA	2.5982	PF14569,PF03552	PTHR13301,PTHR13301:SF64		2.4.1.12		GO:0030244,GO:0016760,GO:0016020	AT5G05170.1	ATCESA3,ATH-B,CESA3,CEV1,IXR1	Cellulose synthase family protein
VIT_215s0048g02480	NA	NA	2.59784	PF08100,PF00891	PTHR11746,PTHR11746:SF103	KOG3178	2.1.1.76,2.1.1.68,2.1.1.42	K13066,K05279	GO:0046983,GO:0008171	AT5G54160.1	ATOMT1,OMT1	O-methyltransferase 1
VIT_205s0020g04510	NA	NA	2.59223	PF16363	PTHR10366,PTHR10366:SF327	KOG1429	5.1.3.18	K10046		AT5G28840.2	GME	GDP-D-mannose 3\',5\'-epimerase
VIT_200s0229g00100	NA	NA	2.58945	PF10250	PTHR31818,PTHR31818:SF3					AT4G16650.1		O-fucosyltransferase family protein
VIT_216s0039g02020	NA	NA	2.58941	PF13632,PF14570	PTHR13301,PTHR13301:SF72		2.4.2.24			AT3G03050.1	ATCSLD3,CSLD3,KJK	cellulose synthase-like D3
VIT_212s0035g00330	NA	NA	2.58929	PF00004,PF14363	PTHR23070,PTHR23070:SF42			K08900	GO:0005524	AT5G40010.1	AATP1	AAA-ATPase 1
VIT_200s0323g00060	NA	NA	2.58866	PF04043	PTHR31080,PTHR31080:SF8		3.1.1.11		GO:0004857	AT5G62350.1		Plant invertase/pectin methylesterase inhibitor superfamily protein
VIT_201s0011g01200	NA	NA	2.58853	PF00249	PTHR10641,PTHR10641:SF613			K09422		AT1G66370.1	AtMYB113,MYB113	myb domain protein 113
VIT_202s0154g00200	NA	NA	2.58806	PF05904	PTHR33167,PTHR33167:SF13					AT1G12120.1		Plant protein of unknown function (DUF863)
VIT_209s0002g03360	NA	NA	2.58701	PF00612,PF13178	PTHR32295,PTHR32295:SF10				GO:0005515	AT3G16490.1	IQD26	IQ-domain 26
VIT_200s0203g00160	NA	NA	2.58691	PF02984,PF00134	PTHR10177,PTHR10177:SF240	KOG0656		K18812	GO:0005634	AT4G03270.1	CYCD6;1	Cyclin D6;1
VIT_209s0054g01760	NA	NA	2.5808		PTHR36006,PTHR36006:SF2					AT1G78995.1
VIT_212s0134g00340	NA	NA	2.57818	PF13947,PF00954,PF08276,PF00069,PF07714	PTHR27002,PTHR27002:SF92	KOG0198	2.7.11.1		GO:0030247,GO:0048544,GO:0006468,GO:0005524,GO:0004672	AT4G03230.1		S-locus lectin protein kinase family protein
VIT_208s0007g03240	NA	NA	2.57717	PF00194	PTHR18952	KOG0382	4.2.1.1	K01674		AT3G52720.1	ACA1,ATACA1,CAH1	alpha carbonic anhydrase 1
VIT_207s0005g02010	NA	NA	2.57624	PF00543	PTHR30115,PTHR30115:SF11				GO:0030234,GO:0006808	AT4G01900.1	GLB1,PII	GLNB1 homolog
VIT_208s0056g00800	NA	NA	2.56994							AT1G08810.1	AtMYB60,MYB60	myb domain protein 60
VIT_211s0016g00590	NA	NA	2.56969	PF04043	PTHR31080,PTHR31080:SF26		3.1.1.11		GO:0004857	AT5G20740.1		Plant invertase/pectin methylesterase inhibitor superfamily protein
VIT_213s0019g04460	NA	NA	2.56524	PF00221	PTHR10362,PTHR10362:SF19		4.3.1.24	K10775		AT2G37040.1	ATPAL1,PAL1	PHE ammonia lyase 1
VIT_207s0031g00540	NA	NA	2.56436	PF05498	PTHR33136,PTHR33136:SF7					AT5G67070.1	RALFL34	ralf-like 34
VIT_205s0020g02830	NA	NA	2.56379		PTHR34956,PTHR34956:SF2					AT3G06070.1
VIT_204s0008g02645	NA	NA	2.56115	PF12796,PF13962	PTHR24177,PTHR24177:SF11					AT3G18670.1		Ankyrin repeat family protein
VIT_207s0129g00230	NA	NA	2.55843	PF00332,PF07983	PTHR32227,PTHR32227:SF98		3.2.1.39		GO:0005975,GO:0004553	AT5G67460.1		O-Glycosyl hydrolases family 17 protein
VIT_208s0032g00150	NA	NA	2.55831							AT3G48880.1		RNI-like superfamily protein
VIT_212s0059g00670	NA	NA	2.55787	PF00107,PF16884	PTHR11695,PTHR11695:SF598	KOG1196	1.1.1.54,1.3.1.102	K07119	GO:0055114,GO:0016491,GO:0008270	AT5G16970.1	AER,AT-AER	alkenal reductase
VIT_207s0104g00650	NA	NA	5.29079		PTHR36746,PTHR36746:SF1
VIT_205s0020g02970	NA	NA	2.55107	PF13943	PTHR24106,PTHR24106:SF156	KOG1909		K14319		AT5G19320.1	RANGAP2	RAN GTPase activating protein 2
VIT_208s0040g01230	NA	NA	2.54812	PF03547	PTHR31752,PTHR31752:SF12			K13947	GO:0055085,GO:0016021	AT1G73590.1	ATPIN1,PIN1	Auxin efflux carrier family protein
VIT_211s0052g00970	NA	NA	2.54668	PF00004,PF14363	PTHR23070,PTHR23070:SF17			K08900	GO:0005524,GO:0034551	AT5G57480.1		P-loop containing nucleoside triphosphate hydrolases superfamily protein
VIT_201s0010g02690	NA	NA	2.54559	PF08418,PF04042	PTHR23061,PTHR23061:SF12	KOG1625			GO:0006260,GO:0003887,GO:0003677	AT1G67630.1	POLA2	DNA polymerase alpha 2
VIT_214s0060g01820	NA	NA	2.5451	PF04398	PTHR31676,PTHR31676:SF13					AT4G02370.1		Protein of unknown function, DUF538
VIT_217s0000g01120	NA	NA	2.54499		PTHR31903,PTHR31903:SF4					AT5G13090.1
VIT_204s0008g02670	NA	NA	2.54016	PF00875,PF03441	PTHR11455,PTHR11455:SF22	KOG0133	4.1.99.3	K01669		AT5G24850.1	CRY3	cryptochrome 3
VIT_218s0001g02720	NA	NA	2.53924	PF08541,PF08392	PTHR31561,PTHR31561:SF29			K15397	GO:0016747,GO:0008610,GO:0016020,GO:0006633	AT1G01120.1	KCS1	3-ketoacyl-CoA synthase 1
VIT_212s0028g03620	NA	NA	2.53771		PTHR35103					AT4G28310.1
VIT_206s0080g01076	NA	NA	2.53575		PTHR33177					AT3G11600.1
VIT_207s0005g04140	NA	NA	2.53533	PF11107	PTHR14449,PTHR14449:SF2					AT5G44010.1
VIT_207s0005g03390	NA	NA	2.53469		PTHR33210,PTHR33210:SF5					AT2G20515.1
VIT_207s0129g00920	NA	NA	2.53362	PF11721,PF07714	PTHR27003,PTHR27003:SF59	KOG1187	2.7.11.1		GO:0006468,GO:0004672	AT5G24010.1		Protein kinase superfamily protein
VIT_213s0064g01250	NA	NA	2.53209		PTHR15107					AT3G52115.1	ATCOM1,ATGR1,COM1,GR1	gamma response gene 1
VIT_215s0021g02300	NA	NA	2.53159	PF03110	PTHR31251,PTHR31251:SF4				GO:0005634,GO:0003677	AT1G02065.1	SPL8	squamosa promoter binding protein-like 8
VIT_217s0000g06780	NA	NA	2.53093	PF07992,PF00743	PTHR23023,PTHR23023:SF86	KOG1399			GO:0055114,GO:0016491,GO:0050661,GO:0050660,GO:0004499	AT5G07800.1		Flavin-binding monooxygenase family protein
VIT_214s0036g00070	NA	NA	2.53003	PF00931	PTHR23155,PTHR23155:SF506	KOG4658			GO:0043531	AT4G27220.1		NB-ARC domain-containing disease resistance protein
VIT_210s0116g00500	NA	NA	2.52912	PF00249	PTHR10641,PTHR10641:SF657					AT2G46410.1	CPC	Homeodomain-like superfamily protein
VIT_202s0025g00810	NA	NA	2.52902	PF00999	PTHR32468,PTHR32468:SF34				GO:0055085,GO:0016021,GO:0015299,GO:0006812	AT5G41610.1	ATCHX18,CHX18	cation/H+ exchanger 18
VIT_205s0020g01440	NA	NA	2.52855		PTHR34681,PTHR34681:SF2					AT4G15790.1
VIT_208s0007g04150	NA	NA	2.52748	PF13855,PF00069	PTHR27008,PTHR27008:SF33	KOG1187	2.7.11.1		GO:0005515,GO:0006468,GO:0005524,GO:0004672	AT2G36570.1		Leucine-rich repeat protein kinase family protein
VIT_216s0098g00310	NA	NA	2.52638	PF04178	PTHR23137,PTHR23137:SF8	KOG2887			GO:0016192,GO:0016021,GO:0006810	AT5G24170.1		Got1/Sft2-like vescicle transport protein family
VIT_206s0080g00760	NA	NA	2.52379	PF01190	PTHR33083,PTHR33083:SF5					AT5G22430.1		Pollen Ole e 1 allergen and extensin family protein
VIT_214s0066g01570	NA	NA	2.52374		PTHR36714					AT1G23840.1
VIT_200s0662g00020	NA	NA	2.51895		PTHR33924,PTHR33924:SF2					AT5G65120.1
VIT_205s0062g01280	NA	NA	2.51818	PF00201	PTHR11926,PTHR11926:SF298				GO:0016758,GO:0008152	AT5G12890.1		UDP-Glycosyltransferase superfamily protein
VIT_209s0002g00330	NA	NA	2.518	PF04043,PF01095	PTHR31707,PTHR31707:SF42		3.1.1.11		GO:0004857,GO:0042545,GO:0030599,GO:0005618	AT1G53840.1	ATPME1,PME1	pectin methylesterase 1
VIT_211s0016g03560	NA	NA	2.51697		PTHR16223,PTHR16223:SF50					AT4G29100.1		basic helix-loop-helix (bHLH) DNA-binding superfamily protein
VIT_209s0054g00430	NA	NA	2.51647		PTHR33430,PTHR33430:SF1					AT2G01580.1
VIT_200s1543g00010	NA	NA	2.51531	PF05421	PTHR36049,PTHR36049:SF3					AT4G16410.1
VIT_204s0008g04200	NA	NA	2.51383	PF04783,PF04782	PTHR21450,PTHR21450:SF7					AT5G25590.1		Protein of unknown function (DUF630 and DUF632)
VIT_207s0031g00610	NA	NA	2.51138	PF03763	PTHR31471,PTHR31471:SF2					AT1G45207.2		Remorin family protein
VIT_211s0016g01160	NA	NA	2.51083	PF00583	PTHR23091,PTHR23091:SF278		2.3.1.88		GO:0008080	AT2G06025.1		Acyl-CoA N-acyltransferases (NAT) superfamily protein
VIT_210s0003g02820	NA	NA	2.5101	PF07779	PTHR13533,PTHR13533:SF11					AT5G46340.1		O-acetyltransferase family protein
VIT_208s0007g00710	NA	NA	2.50882		PTHR36389,PTHR36389:SF1					AT5G02160.1
VIT_212s0059g02320	NA	NA	2.50821		PTHR33974,PTHR33974:SF2					AT3G21710.1
VIT_205s0020g03490	NA	NA	2.50537	PF00111	PTHR19370,PTHR19370:SF127			K02639	GO:0051536,GO:0009055	AT4G14890.1		2Fe-2S ferredoxin-like superfamily protein
VIT_207s0129g00730	NA	NA	2.50286	PF00067	PTHR24298,PTHR24298:SF61		1.14.13.89		GO:0055114,GO:0020037,GO:0016705,GO:0005506	AT4G37370.1	CYP81D8	cytochrome P450, family 81, subfamily D, polypeptide 8
VIT_218s0001g04600	NA	NA	2.50106	PF00462,PF00610	PTHR23054,PTHR23054:SF27				GO:0045454,GO:0015035,GO:0009055,GO:0035556	AT4G08550.1		electron carriers;protein disulfide oxidoreductases
VIT_214s0036g01110	NA	NA	2.50098	PF00931	PTHR23155,PTHR23155:SF506	KOG4658			GO:0043531	AT4G27220.1		NB-ARC domain-containing disease resistance protein
VIT_211s0016g03923	NA	NA	2.50091	PF04844	PTHR33057,PTHR33057:SF24					AT5G19650.1	ATOFP8,OFP8	ovate family protein 8
VIT_214s0060g01430	NA	NA	2.49768	PF14383,PF14309	PTHR21726,PTHR21726:SF40					AT5G26910.1
VIT_203s0091g00670	NA	NA	2.49579	PF03195	PTHR31304,PTHR31304:SF6					AT3G49940.1	LBD38	LOB domain-containing protein 38
VIT_204s0008g05580	NA	NA	2.49374		PTHR14942,PTHR14942:SF2			K02109		AT4G32270.1		Ubiquitin-like superfamily protein
VIT_214s0066g02170	NA	NA	2.48475	PF01549,PF03171	PTHR10869,PTHR10869:SF55	KOG1591	1.14.11.2	K00472	GO:0055114,GO:0016491	AT3G28480.1		Oxoglutarate/iron-dependent oxygenase
VIT_216s0050g02160	NA	NA	2.48362	PF04821,PF05029	PTHR22940,PTHR22940:SF4	KOG1974		K03155		AT5G52910.1	ATIM	timeless family protein
VIT_202s0012g01140	NA	NA	2.47689	PF07714	PTHR27001,PTHR27001:SF51	KOG1187	2.7.11.1,2.7.10.2	K14500	GO:0006468,GO:0004672	AT5G46570.1	BSK2	BR-signaling kinase 2
VIT_200s0160g00100	NA	NA	2.47672	PF13676,PF00931	PTHR11017,PTHR11017:SF169				GO:0007165,GO:0005515,GO:0043531	AT1G27170.1		transmembrane receptors;ATP binding
VIT_200s0652g00010	NA	NA	2.47559	PF02701	PTHR31992,PTHR31992:SF35				GO:0006355,GO:0003677	AT3G55370.3	OBP3	OBF-binding protein 3
VIT_207s0197g00060	NA	NA	2.47298	PF00249	PTHR31003,PTHR31003:SF5					AT4G37180.1		Homeodomain-like superfamily protein
VIT_202s0087g00810	NA	NA	2.4685	PF02201	PTHR13844				GO:0005515	AT2G35605.1		SWIB/MDM2 domain superfamily protein
VIT_201s0010g03490	NA	NA	2.46583	PF13578	PTHR10509,PTHR10509:SF20	KOG1663	2.1.1.267	K13272	GO:0008171	AT1G67980.1	CCOAMT	caffeoyl-CoA 3-O-methyltransferase
VIT_218s0001g11370	NA	NA	2.46336	PF08041	PTHR34951				GO:0009512	AT2G26500.2		cytochrome b6f complex subunit (petM), putative
VIT_208s0007g03140	NA	NA	2.46121	PF00786,PF00620	PTHR23177,PTHR23177:SF20	KOG4270			GO:0007165	AT5G22400.1		Rho GTPase activating protein with PAK-box/P21-Rho-binding domain
VIT_219s0093g00590	NA	NA	2.45941		PTHR34224,PTHR34224:SF2					AT1G17140.1	ICR1,RIP1	interactor of constitutive active rops 1
VIT_205s0020g01310	NA	NA	2.45826	PF03171,PF14226	PTHR10209,PTHR10209:SF169	KOG0143	1.14.11.32		GO:0055114,GO:0016491	AT3G21420.1		2-oxoglutarate (2OG) and Fe(II)-dependent oxygenase superfamily protein
VIT_209s0002g03920	NA	NA	2.45498	PF12796	PTHR24177,PTHR24177:SF18	KOG4412				AT1G10340.1		Ankyrin repeat family protein
VIT_219s0138g00120	NA	NA	2.45223	PF14288,PF02364	PTHR12741,PTHR12741:SF22		2.4.1.34	K11000	GO:0016020,GO:0006075,GO:0003843,GO:0000148	AT3G14570.1	ATGSL04,atgsl4,gsl04	glucan synthase-like 4
VIT_216s0050g00070	NA	NA	2.45161	PF00249	PTHR10641,PTHR10641:SF622			K09422		AT3G61250.1	AtMYB17,MYB17	myb domain protein 17
VIT_214s0030g00840	NA	NA	2.45049	PF01637,PF13855	PTHR23155,PTHR23155:SF554	KOG4658			GO:0005524,GO:0005515	AT4G27190.1		NB-ARC domain-containing disease resistance protein
VIT_205s0062g01070	NA	NA	2.4502	PF08263,PF00560,PF00069,PF13855	PTHR27000,PTHR27000:SF221	KOG1187	2.7.11.1		GO:0005515,GO:0006468,GO:0005524,GO:0004672	AT3G28040.1		Leucine-rich receptor-like protein kinase family protein
VIT_202s0025g01330	NA	NA	2.4502	PF12708	PTHR31339,PTHR31339:SF3					AT4G23820.1		Pectin lyase-like superfamily protein
VIT_208s0007g02550	NA	NA	2.44822	PF04844	PTHR33057,PTHR33057:SF17					AT2G36026.1		Ovate family protein
VIT_204s0044g00880	NA	NA	2.44684	PF00400	PTHR14221,PTHR14221:SF8	KOG0283			GO:0005515	AT5G24320.1		Transducin/WD40 repeat-like superfamily protein
VIT_202s0025g03480	NA	NA	2.44342	PF00307,PF00225	PTHR24115,PTHR24115:SF477		3.6.4.5	K10406	GO:0005515,GO:0008017,GO:0007018,GO:0005524,GO:0003777,GO:0005871	AT1G63640.1		P-loop nucleoside triphosphate hydrolases superfamily protein with CH (Calponin Homology) domain
VIT_205s0020g00910	NA	NA	2.44147	PF00646,PF08387	PTHR32212				GO:0005515	AT3G03360.1		F-box/RNI-like superfamily protein
VIT_214s0060g01940	NA	NA	2.42586	PF00561	PTHR10992,PTHR10992:SF907	KOG4178	3.3.2.10			AT3G05600.1		alpha/beta-Hydrolases superfamily protein
VIT_200s0335g00020	NA	NA	2.42168		PTHR11017,PTHR11017:SF159					AT4G19530.1		disease resistance protein (TIR-NBS-LRR class) family
VIT_203s0063g00580	NA	NA	2.42166	PF04851,PF00271	PTHR10799	KOG0390	3.6.4.12	K10875	GO:0016787,GO:0005524,GO:0003677	AT3G19210.1	ATRAD54,CHR25,RAD54	homolog of RAD54
VIT_201s0011g02940	NA	NA	2.41915	PF00010	PTHR12565,PTHR12565:SF139				GO:0046983	AT1G68810.1		basic helix-loop-helix (bHLH) DNA-binding superfamily protein
VIT_213s0067g00890	NA	NA	2.41504	PF09279,PF00168,PF00387,PF00388	PTHR10336,PTHR10336:SF101		3.1.4.11	K05857	GO:0005515,GO:0035556,GO:0007165,GO:0006629,GO:0004435	AT2G40116.1		Phosphoinositide-specific phospholipase C family protein
VIT_211s0016g04570	NA	NA	2.4144	PF08263,PF13855,PF00069	PTHR27008,PTHR27008:SF24	KOG1187	2.7.11.1		GO:0005515,GO:0006468,GO:0005524,GO:0004672	AT2G26730.1		Leucine-rich repeat protein kinase family protein
VIT_207s0151g00850	NA	NA	3.36195
VIT_209s0002g01380	NA	NA	2.41234	PF00249	PTHR10641,PTHR10641:SF580			K09422		AT5G40330.1	ATMYB23,ATMYBRTF,MYB23	myb domain protein 23
VIT_218s0089g00860	NA	NA	2.40877	PF13639	PTHR22765,PTHR22765:SF29			K19039	GO:0008270,GO:0005515	AT4G10150.1		RING/U-box superfamily protein
VIT_210s0003g05380	NA	NA	2.4086	PF04116	PTHR12863,PTHR12863:SF3	KOG0539			GO:0055114,GO:0016491,GO:0006633,GO:0005506	AT2G34770.1	ATFAH1,FAH1	fatty acid hydroxylase 1
VIT_213s0064g00590	NA	NA	2.40683	PF14111	PTHR12444,PTHR12444:SF7	KOG1877				AT5G21080.1		Uncharacterized protein
VIT_201s0011g02730	NA	NA	2.40616	PF00005,PF01061	PTHR19241,PTHR19241:SF303				GO:0016887,GO:0005524,GO:0016020	AT3G25620.2		ABC-2 type transporter family protein
VIT_214s0030g01160	NA	NA	2.40557	PF01637,PF13855	PTHR23155,PTHR23155:SF554	KOG4658			GO:0005524,GO:0005515	AT4G27190.1		NB-ARC domain-containing disease resistance protein
VIT_212s0028g03030	NA	NA	2.40438		PTHR10593,PTHR10593:SF26					AT1G03840.1	MGP	C2H2 and C2HC zinc fingers superfamily protein
VIT_208s0056g01080	NA	NA	2.40053	PF01554	PTHR11206,PTHR11206:SF154	KOG1347		K03327	GO:0055085,GO:0016020,GO:0015297,GO:0015238,GO:0006855	AT5G17700.1		MATE efflux family protein
VIT_207s0005g01280	NA	NA	2.39992	PF00533,PF00628	PTHR13561,PTHR13561:SF5			K10728	GO:0005515	AT4G02110.1		transcription coactivators
VIT_207s0191g00250	NA	NA	4.22256	PF00150	PTHR10551,PTHR10551:SF9		3.2.1.58		GO:0005975,GO:0004553,GO:0051015,GO:0007015
VIT_206s0004g02100	NA	NA	2.39952	PF05241	PTHR14207,PTHR14207:SF0	KOG4826		K01824	GO:0047750,GO:0016125,GO:0016021	AT1G20050.1	HYD1	C-8,7 sterol isomerase
VIT_209s0002g07540	NA	NA	2.39563	PF05678	PTHR33402,PTHR33402:SF3					AT1G80450.1		VQ motif-containing protein
VIT_213s0019g04280	NA	NA	2.39464	PF00230	PTHR19139,PTHR19139:SF167	KOG0223		K09872	GO:0016020,GO:0006810,GO:0005215	AT3G54820.1	PIP2;5,PIP2D	plasma membrane intrinsic protein 2;5
VIT_207s0151g01060	NA	NA	2.39433		PTHR28039,PTHR28039:SF7					AT3G63170.1		Chalcone-flavanone isomerase family protein
VIT_206s0061g00710	NA	NA	2.39386	PF14634,PF14599	PTHR21319,PTHR21319:SF14		6.3.2.19		GO:0008270,GO:0005515	AT5G22920.1		CHY-type/CTCHY-type/RING-type Zinc finger protein
VIT_208s0007g07000	NA	NA	2.39251	PF03018	PTHR21495,PTHR21495:SF71					AT5G49040.1		Disease resistance-responsive (dirigent-like protein) family protein
VIT_207s0104g01495	NA	NA	2.39119	PF02536	PTHR13068,PTHR13068:SF31			K15032	GO:0006355,GO:0005739,GO:0003690	AT5G07900.1		Mitochondrial transcription termination factor family protein
VIT_212s0134g00243	NA	NA	2.39085	PF07714	PTHR27002,PTHR27002:SF92		2.7.11.1		GO:0006468,GO:0004672	AT4G03230.1		S-locus lectin protein kinase family protein
VIT_214s0006g02145	NA	NA	2.39034	PF00201	PTHR11926,PTHR11926:SF379				GO:0016758,GO:0008152	AT5G03490.1		UDP-Glycosyltransferase superfamily protein
VIT_219s0015g00610	NA	NA	2.3818	PF03941	PTHR32093,PTHR32093:SF36					AT5G55820.1
VIT_206s0009g03190	NA	NA	2.37641	PF08627	PTHR31326,PTHR31326:SF3	KOG3912				AT5G12170.2	CLT3	CRT (chloroquine-resistance transporter)-like transporter 3
VIT_200s0256g00010	NA	NA	2.3763	PF13962	PTHR24177,PTHR24177:SF11					AT3G18670.1		Ankyrin repeat family protein
VIT_218s0001g10070	NA	NA	2.37561	PF13855,PF07714	PTHR27008,PTHR27008:SF39	KOG1187	2.7.11.1		GO:0005515,GO:0006468,GO:0004672	AT5G43020.1		Leucine-rich repeat protein kinase family protein
VIT_202s0025g02770	NA	NA	2.37495	PF00332	PTHR32227,PTHR32227:SF29		3.2.1.39		GO:0005975,GO:0004553	AT1G32860.1		Glycosyl hydrolase superfamily protein
VIT_207s0031g00500	NA	NA	2.37489	PF05922,PF00082	PTHR10795,PTHR10795:SF402		3.4.14.10		GO:0006508,GO:0004252	AT5G67090.1		Subtilisin-like serine endopeptidase family protein
VIT_212s0028g03930	NA	NA	2.37274		PTHR33597,PTHR33597:SF4					AT1G58120.1
VIT_208s0007g02790	NA	NA	2.37063		PTHR31071,PTHR31071:SF7					AT3G11590.1
VIT_204s0023g01110	NA	NA	2.3679	PF04193	PTHR16201,PTHR16201:SF43	KOG2913				AT4G36850.1		PQ-loop repeat family protein / transmembrane family protein
VIT_208s0040g02400	NA	NA	2.36599		PTHR34224,PTHR34224:SF4					AT2G37080.1	RIP3	ROP interactive partner 3
VIT_215s0046g03470	NA	NA	2.3658		PTHR33356,PTHR33356:SF3					AT5G59050.1
VIT_207s0151g00860	NA	NA	2.36448	PF00561	PTHR10992,PTHR10992:SF709	KOG1454	3.8.1.5			AT4G12830.1		alpha/beta-Hydrolases superfamily protein
VIT_207s0104g01150	NA	NA	2.36289	PF00076	PTHR24012,PTHR24012:SF414	KOG0144			GO:0003676	AT4G03110.1	AtRBP-DR1,RBP-DR1	RNA-binding protein-defense related 1
VIT_217s0000g07580	NA	NA	2.36123	PF00072	PTHR26402,PTHR26402:SF526			K14492	GO:0000160	AT3G48100.1	ARR5,ATRR2,IBC6,RR5	response regulator 5
VIT_207s0005g01180	NA	NA	2.35915	PF07816	PTHR33095,PTHR33095:SF14					AT3G62630.1		Protein of unknown function (DUF1645)
VIT_210s0003g01010	NA	NA	2.35704	PF00657	PTHR22835,PTHR22835:SF211		3.1.1.49		GO:0016788	AT5G45910.1		GDSL-like Lipase/Acylhydrolase superfamily protein
VIT_209s0002g01550	NA	NA	2.35292	PF02450	PTHR11440,PTHR11440:SF4	KOG2369	2.3.1.20,2.3.1.158	K00679	GO:0008374,GO:0006629	AT5G13640.1	ATPDAT,PDAT,PDAT1	phospholipid:diacylglycerol acyltransferase
VIT_207s0129g00890	NA	NA	2.35216	PF12819,PF07714	PTHR27003,PTHR27003:SF59	KOG1187	2.7.11.1		GO:0006468,GO:0004672	AT2G23200.1		Protein kinase superfamily protein
VIT_217s0000g00250	NA	NA	2.352	PF15630	PTHR22980,PTHR22980:SF0			K11511		AT5G50930.1		Histone superfamily protein
VIT_211s0016g05460	NA	NA	2.35019	PF06886	PTHR31358,PTHR31358:SF10					AT4G32330.1		TPX2 (targeting protein for Xklp2) protein family
VIT_201s0010g02730	NA	NA	2.35004	PF14363,PF00004	PTHR23070,PTHR23070:SF12				GO:0005524	AT3G50930.1	BCS1	cytochrome BC1 synthesis
VIT_210s0116g01540	NA	NA	2.34796	PF08669,PF01571	PTHR13847,PTHR13847:SF5		2.1.2.10	K00605	GO:0006546,GO:0004047	AT1G11860.3		Glycine cleavage T-protein family
VIT_218s0001g05700	NA	NA	2.34401	PF12215,PF04685	PTHR12654,PTHR12654:SF6		3.2.1.45	K17108	GO:0016021,GO:0006665,GO:0004348	AT5G49900.1		Beta-glucosidase, GBA2 type family protein
VIT_211s0078g00430	NA	NA	2.3438		PTHR10457,PTHR10457:SF11		2.7.1.44			AT3G10700.1	GalAK	galacturonic acid kinase
VIT_203s0110g00110	NA	NA	2.34203	PF13962	PTHR24177,PTHR24177:SF11					AT5G35810.1		Ankyrin repeat family protein
VIT_204s0008g04420	NA	NA	2.34165	PF01412	PTHR23180,PTHR23180:SF266				GO:0005096	AT4G13350.1	NIG	NSP (nuclear shuttle protein)-interacting GTPase
VIT_204s0008g02030	NA	NA	2.34048		PTHR28039,PTHR28039:SF3					AT2G26310.1		Chalcone-flavanone isomerase family protein
VIT_207s0005g02120	NA	NA	2.33798	PF03364	PTHR33824,PTHR33824:SF3					AT1G02475.1		Polyketide cyclase/dehydrase and lipid transport superfamily protein
VIT_207s0031g01150	NA	NA	2.33572	PF00254	PTHR10516,PTHR10516:SF269	KOG0544	5.2.1.8	K01802	GO:0006457	AT4G39710.1	FKBP16-2	FK506-binding protein 16-2
VIT_204s0008g03760	NA	NA	2.33482		PTHR19282,PTHR19282:SF239					AT2G20740.2		Tetraspanin family protein
VIT_214s0108g00830	NA	NA	2.33403	PF00249	PTHR10641,PTHR10641:SF530					AT3G47600.1	ATMYB94,ATMYBCP70,MYB94	myb domain protein 94
VIT_205s0062g01430	NA	NA	2.33375	PF07983,PF00332	PTHR32227,PTHR32227:SF122		3.2.1.39		GO:0005975,GO:0004553	AT3G07320.1		O-Glycosyl hydrolases family 17 protein
VIT_216s0022g00440	NA	NA	2.33166	PF01221	PTHR11886,PTHR11886:SF56	KOG3430	3.6.4.2	K10418	GO:0007017,GO:0005875	AT5G20110.1		Dynein light chain type 1 family protein
VIT_206s0004g03090	NA	NA	2.33147	PF05739	PTHR19957,PTHR19957:SF129	KOG3202		K08506	GO:0005515	AT3G09740.1	ATSYP71,SYP71	syntaxin of plants 71
VIT_205s0020g04050	NA	NA	2.32855		PTHR33109,PTHR33109:SF4					AT3G22820.1		allergen-related
VIT_217s0000g02120	NA	NA	2.3283		PTHR33544,PTHR33544:SF5					AT3G17950.1
VIT_204s0044g00660	NA	NA	2.32806	PF00954,PF01453,PF07714	PTHR27002,PTHR27002:SF110	KOG1187	2.7.11.1		GO:0048544,GO:0006468,GO:0004672	AT5G60900.1	RLK1	receptor-like protein kinase 1
VIT_219s0177g00340	NA	NA	2.32233	PF13857	PTHR24151,PTHR24151:SF1					AT1G50900.1		Ankyrin repeat family protein
VIT_206s0009g03360	NA	NA	2.31994		PTHR31485,PTHR31485:SF4					AT5G13500.1
VIT_201s0011g00100	NA	NA	2.31909	PF00319,PF01486	PTHR11945,PTHR11945:SF155	KOG0014		K09264	GO:0046983,GO:0003677,GO:0006355,GO:0005634,GO:0003700	AT1G69120.1	AGL7,AP1	K-box region and MADS-box transcription factor family protein
VIT_217s0000g01960	NA	NA	2.31571	PF13191,PF14630	PTHR12705	KOG2543		K02607	GO:0006260,GO:0005634,GO:0000808	AT4G29910.1	ATORC5,ORC5	origin recognition complex protein 5
VIT_219s0014g00150	NA	NA	2.31335	PF16913	PTHR31376,PTHR31376:SF2				GO:0016021,GO:0005215	AT1G44750.1	ATPUP11,PUP11	purine permease 11
VIT_203s0038g00740	NA	NA	2.31097	PF08338,PF01370	PTHR11092,PTHR11092:SF1	KOG3019	5.1.3.2	K07071	GO:0050662,GO:0003824	AT2G21280.1	ATSULA,GC1,SULA	NAD(P)-binding Rossmann-fold superfamily protein
VIT_208s0007g02040	NA	NA	1.9894
VIT_202s0025g02420	NA	NA	2.30706	PF05631	PTHR23516,PTHR23516:SF4				GO:0016021,GO:0015689,GO:0015098	AT1G64650.1		Major facilitator superfamily protein
VIT_217s0000g02010	NA	NA	2.30613	PF08263,PF00069	PTHR27008,PTHR27008:SF19	KOG1187	2.7.11.1		GO:0006468,GO:0005524,GO:0004672	AT1G48480.1	RKL1	receptor-like kinase 1
VIT_201s0026g02550	NA	NA	2.30223	PF00249,PF14379	PTHR31499,PTHR31499:SF11					AT1G69580.1		Homeodomain-like superfamily protein
VIT_200s0340g00090	NA	NA	2.30037	PF03195	PTHR31301,PTHR31301:SF5					AT1G65620.4	AS2	Lateral organ boundaries (LOB) domain family protein
VIT_212s0028g02590	NA	NA	2.2994	PF07716	PTHR13301,PTHR13301:SF69				GO:0043565,GO:0006355,GO:0003700	AT3G58120.1	ATBZIP61,BZIP61	Basic-leucine zipper (bZIP) transcription factor family protein
VIT_212s0035g02080	NA	NA	2.29695	PF01852	PTHR19308,PTHR19308:SF14	KOG2761			GO:0008289	AT5G49800.1		Polyketide cyclase/dehydrase and lipid transport superfamily protein
VIT_203s0091g00240	NA	NA	2.29674	PF14498	PTHR31084,PTHR31084:SF0		3.2.1.51	K15923		AT4G34260.1	FUC95A	1,2-alpha-L-fucosidases
VIT_218s0086g00220	NA	NA	2.2949	PF00657	PTHR22835,PTHR22835:SF230		3.1.1.3		GO:0016788	AT1G71250.1		GDSL-like Lipase/Acylhydrolase superfamily protein
VIT_208s0007g03760	NA	NA	2.29457	PF08880,PF08879	PTHR31602,PTHR31602:SF12				GO:0006355,GO:0005634,GO:0005524,GO:0032502,GO:0006351	AT3G52910.1	AtGRF4,GRF4	growth-regulating factor 4
VIT_204s0023g03860	NA	NA	2.2935	PF08477	PTHR24072,PTHR24072:SF179	KOG0393		K04392	GO:0007264,GO:0005525	AT4G35020.2	ARAC3,ATROP6,RAC3,RHO1PS,ROP6	RAC-like 3
VIT_200s2705g00010	NA	NA	2.29178		PTHR33971,PTHR33971:SF3					AT1G11440.1
VIT_215s0046g01110	NA	NA	2.29062	PF00125	PTHR11426,PTHR11426:SF46	KOG1745		K11253	GO:0003677,GO:0000786	AT1G01370.1	CENH3,HTR12	Histone superfamily protein
VIT_214s0066g01830	NA	NA	2.29007	PF01764	PTHR21493,PTHR21493:SF148		3.1.1.1		GO:0006629	AT5G14930.2	SAG101	senescence-associated gene 101
VIT_200s0333g00060	NA	NA	2.28938		PTHR33699,PTHR33699:SF2					AT5G48500.1
VIT_205s0077g01060	NA	NA	2.28917	PF00171	PTHR11699,PTHR11699:SF25		1.2.1.3		GO:0055114,GO:0016491,GO:0008152	AT3G66658.2	ALDH22A1	aldehyde dehydrogenase 22A1
VIT_214s0030g00420	NA	NA	2.28875	PF01156	PTHR12304,PTHR12304:SF6	KOG2938				AT5G18860.1		inosine-uridine preferring nucleoside hydrolase family protein
VIT_218s0001g12800	NA	NA	2.28807	PF01370	PTHR10366,PTHR10366:SF276	KOG1502	1.1.1.219	K13082	GO:0050662,GO:0003824	AT5G42800.1	DFR,M318,TT3	dihydroflavonol 4-reductase
VIT_218s0001g06650	NA	NA	2.28786	PF00010	PTHR11969,PTHR11969:SF19			K18485	GO:0046983	AT1G72210.1		basic helix-loop-helix (bHLH) DNA-binding superfamily protein
VIT_214s0128g00030	NA	NA	2.28733	PF01789	PTHR37764,PTHR37764:SF1				GO:0019898,GO:0015979,GO:0009654,GO:0009523,GO:0005509	AT5G27390.1		Mog1/PsbP/DUF1795-like photosystem II reaction center PsbP family protein
VIT_200s0265g00010	NA	NA	2.28403	PF00300	PTHR23029,PTHR23029:SF17	KOG0235	3.1.3.63			AT5G22620.2		phosphoglycerate/bisphosphoglycerate mutase family protein
VIT_207s0031g02550	NA	NA	2.28332	PF00005,PF01061	PTHR19241,PTHR19241:SF230	KOG0061			GO:0016887,GO:0005524,GO:0016020	AT2G13610.1		ABC-2 type transporter family protein
VIT_205s0020g01140	NA	NA	2.28257	PF00861	PTHR12899			K02881	GO:0006412,GO:0005840,GO:0005622,GO:0003735	AT1G48350.1		Ribosomal L18p/L5e family protein
VIT_215s0021g00210	NA	NA	2.2824	PF13086,PF08696	PTHR10887,PTHR10887:SF14		3.6.4.12	K10742	GO:0043142,GO:0033567,GO:0017108	AT1G08840.2	emb2411	DNA replication helicase, putative
VIT_205s0020g00930	NA	NA	2.28237		PTHR11780,PTHR11780:SF8		2.3.1.20			AT1G48300.1
VIT_203s0017g01620	NA	NA	2.27869	PF00931	PTHR23155				GO:0043531	AT3G50950.1	ZAR1	HOPZ-ACTIVATED RESISTANCE 1
VIT_209s0002g06300	NA	NA	2.27638	PF00646	PTHR32133,PTHR32133:SF97				GO:0005515	AT1G27340.1		Galactose oxidase/kelch repeat superfamily protein
VIT_203s0038g02920	NA	NA	2.27284	PF08241,PF08498	PTHR10108,PTHR10108:SF858	KOG1269	2.1.1.143,2.1.1.142	K08242	GO:0008168,GO:0008152,GO:0006694	AT1G20330.1	CVP1,FRL1,SMT2	sterol methyltransferase 2
VIT_216s0098g01560	NA	NA	2.2727	PF07983,PF00332	PTHR32227,PTHR32227:SF92		3.2.1.39		GO:0005975,GO:0004553	AT5G24318.1		O-Glycosyl hydrolases family 17 protein
VIT_211s0016g02200	NA	NA	2.27065	PF02140,PF01301	PTHR23421,PTHR23421:SF74		3.2.1.23		GO:0030246,GO:0005975,GO:0004553	AT3G13750.1	BGAL1	beta galactosidase 1
VIT_212s0028g02520	NA	NA	2.27046	PF03634	PTHR31072,PTHR31072:SF13					AT3G15030.1	MEE35,TCP4	TCP family transcription factor 4
VIT_216s0022g01430	NA	NA	2.26884	PF04674	PTHR31279,PTHR31279:SF7					AT5G51550.1	EXL3	EXORDIUM like 3
VIT_200s0316g00010	NA	NA	2.26736	PF08263,PF00560,PF13855	PTHR27004,PTHR27004:SF21	KOG0472			GO:0005515	AT2G34930.1		disease resistance family protein / LRR family protein
VIT_207s0005g00820	NA	NA	2.26709	PF00847	PTHR31190,PTHR31190:SF27			K09286	GO:0006355,GO:0003700	AT3G16770.1	ATEBP,EBP,ERF72,RAP2.3	ethylene-responsive element binding protein
VIT_214s0006g01620	NA	NA	2.26702	PF00249	PTHR10641,PTHR10641:SF550			K09422		AT4G38620.1	ATMYB4,MYB4	myb domain protein 4
VIT_211s0016g03030	NA	NA	2.2636	PF00612,PF13178	PTHR32295,PTHR32295:SF22				GO:0005515	AT3G16490.1	IQD26	IQ-domain 26
VIT_208s0007g08120	NA	NA	2.26331	PF03016	PTHR11062,PTHR11062:SF21	KOG1021				AT3G57630.1		exostosin family protein
VIT_206s0004g04825	NA	NA	2.25955		PTHR33433,PTHR33433:SF7					AT5G24860.1	ATFPF1,FPF1	flowering promoting factor 1
VIT_204s0023g01000	NA	NA	2.2594	PF00651	PTHR31060,PTHR31060:SF5				GO:0005515	AT3G50780.1
VIT_212s0142g00240	NA	NA	2.25911		PTHR33210,PTHR33210:SF6					AT2G42840.1	PDF1	protodermal factor 1
VIT_207s0005g02590	NA	NA	2.25846	PF12708	PTHR31339,PTHR31339:SF9					AT3G62110.1		Pectin lyase-like superfamily protein
VIT_212s0059g00530	NA	NA	2.25727	PF12047	PTHR22884		2.1.1.43			AT5G55390.2	EDM2	ENHANCED DOWNY MILDEW 2
VIT_202s0087g00460	NA	NA	2.25451	PF13893,PF13532,PF03759	PTHR33101,PTHR33101:SF2	KOG4176		K10770	GO:0005089	AT1G31650.1	ATROPGEF14,ROPGEF14	RHO guanyl-nucleotide exchange factor 14
VIT_213s0019g04890	NA	NA	2.25419	PF07557	PTHR34373,PTHR34373:SF2				GO:0045132,GO:0005634,GO:0000775	AT5G04320.2		Shugoshin C terminus
VIT_208s0007g04380	NA	NA	2.24944	PF00658,PF00076	PTHR24012,PTHR24012:SF455	KOG0123		K13126	GO:0003723,GO:0003676	AT2G36660.1	PAB7	poly(A) binding protein 7
VIT_213s0067g03020	NA	NA	2.24741		PTHR33924,PTHR33924:SF1					AT5G05240.1		Uncharacterised conserved protein (UCP030365)
VIT_205s0020g04880	NA	NA	2.24655	PF06886	PTHR31358,PTHR31358:SF1					AT3G23090.1		TPX2 (targeting protein for Xklp2) protein family
VIT_212s0028g01520	NA	NA	2.24357	PF01453,PF00069	PTHR27002,PTHR27002:SF44	KOG1187	2.7.11.1		GO:0006468,GO:0005524,GO:0004672	AT4G32300.1	SD2-5	S-domain-2 5
VIT_215s0021g01280	NA	NA	2.24325	PF00134	PTHR15615,PTHR15615:SF28	KOG1674				AT2G44740.1	CYCP4;1	cyclin p4;1
VIT_218s0001g12990	NA	NA	2.24281	PF02458	PTHR31642,PTHR31642:SF5		2.3.1.188		GO:0016747	AT1G27620.1		HXXXD-type acyl-transferase family protein
VIT_217s0000g00460	NA	NA	2.24251	PF03223	PTHR10137	KOG2909			GO:0033180,GO:0015991,GO:0015078	AT1G12840.1	ATVHA-C,DET3	vacuolar ATP synthase subunit C (VATC) / V-ATPase C subunit / vacuolar proton pump C subunit (DET3)
VIT_218s0001g04130	NA	NA	2.2402		PTHR36323					AT1G36940.2
VIT_208s0007g00150	NA	NA	2.24019	PF13639	PTHR14155,PTHR14155:SF180				GO:0008270,GO:0005515	AT2G37580.1		RING/U-box superfamily protein
VIT_204s0008g04990	NA	NA	2.23927	PF07885,PF00027,PF11834,PF12796	PTHR10217,PTHR10217:SF477					AT2G26650.1	AKT1,ATAKT1,KT1	K+ transporter 1
VIT_205s0077g01720	NA	NA	2.23872	PF01764	PTHR21493,PTHR21493:SF148		3.1.1.1		GO:0006629	AT5G14930.2	SAG101	senescence-associated gene 101
VIT_208s0007g04810	NA	NA	-6.09075
VIT_204s0008g06210	NA	NA	2.23855	PF01145	PTHR13806,PTHR13806:SF23	KOG2668		K07192		AT5G25260.1		SPFH/Band 7/PHB domain-containing membrane-associated protein family
VIT_206s0004g03700	NA	NA	2.23835	PF07714,PF13426	PTHR24351,PTHR24351:SF29	KOG0610	2.7.11.1	K08282	GO:0006468,GO:0004672	AT3G45780.2	JK224,NPH1,PHOT1,RPT1	phototropin 1
VIT_214s0066g01050	NA	NA	2.23662	PF07714	PTHR24057		2.7.11.1	K03083	GO:0006468,GO:0004672	AT5G14640.1	ATSK13,SK13	shaggy-like kinase 13
VIT_201s0010g03685	NA	NA	2.2365	PF14368	PTHR33044,PTHR33044:SF7					AT1G27950.1	LTPG1	glycosylphosphatidylinositol-anchored lipid protein transfer 1
VIT_219s0014g04310	NA	NA	2.23598	PF08276,PF01453,PF00954,PF07714	PTHR27002,PTHR27002:SF97	KOG1187	2.7.11.1		GO:0048544,GO:0006468,GO:0004672	AT4G21380.1	ARK3,RK3	receptor kinase 3
VIT_210s0116g00800	NA	NA	2.23524	PF00067	PTHR24298,PTHR24298:SF54	KOG0156		K00517	GO:0055114,GO:0020037,GO:0016705,GO:0005506	AT1G11600.1	CYP77B1	cytochrome P450, family 77, subfamily B, polypeptide 1
VIT_214s0108g01300	NA	NA	2.23456	PF03776	PTHR33404,PTHR33404:SF2				GO:0051301,GO:0032955	AT1G69390.1	ARC12,ATMINE1,MINE1	homologue of bacterial MinE 1
VIT_211s0016g05440	NA	NA	2.23404	PF01453,PF00069	PTHR27002,PTHR27002:SF31	KOG1187	2.7.11.1		GO:0006468,GO:0005524,GO:0004672	AT4G32300.1	SD2-5	S-domain-2 5
VIT_216s0022g00640	NA	NA	2.23222		PTHR33322,PTHR33322:SF3					AT5G62390.1	ATBAG7,BAG7	BCL-2-associated athanogene 7
VIT_211s0016g03240	NA	NA	2.23117	PF05553	PTHR33265,PTHR33265:SF8					AT1G52140.1
VIT_213s0067g02900	NA	NA	2.22841	PF00170	PTHR13690,PTHR13690:SF82				GO:0043565,GO:0006355,GO:0003700	AT2G40620.1		Basic-leucine zipper (bZIP) transcription factor family protein
VIT_219s0090g00020	NA	NA	2.22784		PTHR31355,PTHR31355:SF7					AT4G27060.1	CN,SPR2,TOR1	ARM repeat superfamily protein
VIT_207s0005g00590	NA	NA	2.22725	PF03441,PF00875	PTHR11455,PTHR11455:SF2	KOG0133	4.1.99.13			AT2G47590.1	PHR2	photolyase/blue-light receptor 2
VIT_200s0361g00040	NA	NA	2.22611	PF01370	PTHR10366,PTHR10366:SF288		1.3.1.77		GO:0050662,GO:0003824	AT1G61720.1	BAN	NAD(P)-binding Rossmann-fold superfamily protein
VIT_213s0019g00760	NA	NA	2.22416	PF15511	PTHR10484	KOG3467		K11254		AT3G46320.1		Histone superfamily protein
VIT_216s0013g01940	NA	NA	2.22371	PF00069	PTHR27008,PTHR27008:SF13		2.7.11.1		GO:0006468,GO:0005524,GO:0004672	AT5G07620.1		Protein kinase superfamily protein
VIT_212s0028g00310	NA	NA	2.22277	PF00069	PTHR27001,PTHR27001:SF221	KOG1187	2.7.11.1		GO:0006468,GO:0005524,GO:0004672	AT3G59110.1		Protein kinase superfamily protein
VIT_209s0002g09290	NA	NA	2.21836	PF00931	PTHR23155,PTHR23155:SF494				GO:0043531	AT3G14470.1		NB-ARC domain-containing disease resistance protein
VIT_213s0019g03280	NA	NA	2.21726	PF00412	PTHR24206	KOG1700		K09377	GO:0008270	AT3G55770.5		GATA type zinc finger transcription factor family protein
VIT_212s0134g00440	NA	NA	2.21509	PF12706,PF07522	PTHR23240,PTHR23240:SF9	KOG1361		K15341		AT1G27410.1		DNA repair metallo-beta-lactamase family protein
VIT_217s0000g07270	NA	NA	2.21466		PTHR33304,PTHR33304:SF7					AT3G02890.1		RING/FYVE/PHD zinc finger superfamily protein
VIT_214s0036g01350	NA	NA	2.21223	PF01637,PF13855	PTHR23155,PTHR23155:SF554	KOG4658		K13459	GO:0005524,GO:0005515	AT4G27190.1		NB-ARC domain-containing disease resistance protein
VIT_210s0116g00630	NA	NA	2.2117		PTHR33728,PTHR33728:SF1					AT1G11120.2
VIT_218s0001g10310	NA	NA	2.21138	PF00069	PTHR27001,PTHR27001:SF90	KOG1187	2.7.11.1		GO:0006468,GO:0005524,GO:0004672	AT4G02630.1		Protein kinase superfamily protein
VIT_201s0150g00210	NA	NA	2.20801	PF00067	PTHR24286,PTHR24286:SF24		1.14.13.70	K05917	GO:0055114,GO:0020037,GO:0016705,GO:0005506	AT1G11680.1	CYP51,CYP51A2,CYP51G1,EMB1738	CYTOCHROME P450 51G1
VIT_200s0772g00020	NA	NA	2.20717	PF00847	PTHR32467,PTHR32467:SF33			K09285	GO:0006355,GO:0003700,GO:0007275	AT5G10510.2	AIL6,PLT3	AINTEGUMENTA-like 6
VIT_200s0229g00120	NA	NA	2.20593	PF04784,PF14389	PTHR23054,PTHR23054:SF26					AT5G47380.1		Protein of unknown function, DUF547
VIT_214s0030g01860	NA	NA	2.20536	PF13837	PTHR21654,PTHR21654:SF22	KOG4282				AT1G76890.2	AT-GT2,GT2	Duplicated homeodomain-like superfamily protein
VIT_213s0019g00740	NA	NA	2.205	PF01842	PTHR31096,PTHR31096:SF4		2.7.7.59		GO:0016597,GO:0008152	AT2G39570.1		ACT domain-containing protein
VIT_218s0001g00610	NA	NA	2.20142	PF13716	PTHR11106,PTHR11106:SF69	KOG2633				AT4G35750.1		SEC14 cytosolic factor family protein / phosphoglyceride transfer family protein
VIT_205s0062g00840	NA	NA	2.1987	PF00025	PTHR24073,PTHR24073:SF583	KOG0087		K07904	GO:0005525	AT2G43130.1	ARA-4,ARA4,ATRAB11F,ATRABA5C,RABA5C	P-loop containing nucleoside triphosphate hydrolases superfamily protein
VIT_213s0019g01650	NA	NA	2.19781	PF03330,PF01357	PTHR31867,PTHR31867:SF9					AT2G39700.1	ATEXP4,ATEXPA4,ATHEXP ALPHA 1.6,EXPA4	expansin A4
VIT_219s0015g02130	NA	NA	2.19485	PF13637,PF13962	PTHR24177,PTHR24177:SF42					AT5G04700.1		Ankyrin repeat family protein
VIT_206s0004g01910	NA	NA	2.1947	PF00153	PTHR24089,PTHR24089:SF316	KOG0749		K05863		AT5G13490.2	AAC2	ADP/ATP carrier 2
VIT_203s0038g04220	NA	NA	2.19263	PF01370	PTHR10366,PTHR10366:SF307	KOG1502			GO:0050662,GO:0003824	AT4G35420.1	DRL1	dihydroflavonol 4-reductase-like1
VIT_204s0008g01160	NA	NA	2.18941		PTHR10593,PTHR10593:SF25					AT1G55110.1	AtIDD7,IDD7	indeterminate(ID)-domain 7
VIT_204s0023g01850	NA	NA	2.18833	PF00561	PTHR10992,PTHR10992:SF838	KOG1454	3.1.3.76,3.3.2.10			AT2G18360.1		alpha/beta-Hydrolases superfamily protein
VIT_213s0147g00100	NA	NA	2.18472	PF08661	PTHR31614,PTHR31614:SF8			K10740	GO:0006310,GO:0006281,GO:0006260,GO:0005634,GO:0003677	AT3G52630.2		Nucleic acid-binding, OB-fold-like protein
VIT_214s0108g01130	NA	NA	2.18358	PF03105,PF03124	PTHR10783,PTHR10783:SF43				GO:0016021	AT3G29060.1		EXS (ERD1/XPR1/SYG1) family protein
VIT_212s0028g02160	NA	NA	2.18236	PF04852	PTHR31165,PTHR31165:SF10					AT2G42610.1	LSH10	Protein of unknown function (DUF640)
VIT_202s0025g01000	NA	NA	2.17598	PF01991	PTHR12317,PTHR12317:SF18	KOG1664		K02150	GO:0046961,GO:0033178,GO:0015991,GO:0016747	AT4G11150.1	emb2448,TUF,TUFF,VHA-E1	vacuolar ATP synthase subunit E1
VIT_208s0007g07330	NA	NA	4.47763		PTHR34114,PTHR34114:SF3
VIT_215s0046g00040	NA	NA	2.17518	PF00690,PF00702,PF00689,PF00122	PTHR24093,PTHR24093:SF289		3.6.3.8	K01537	GO:0046872,GO:0000166	AT4G00900.1	ATECA2,ECA2	ER-type Ca2+-ATPase 2
VIT_204s0023g00130	NA	NA	2.17387		PTHR37198,PTHR37198:SF1					AT1G65090.3
VIT_201s0011g00930	NA	NA	2.1723	PF00254	PTHR10516,PTHR10516:SF302	KOG0549	5.2.1.8	K01802	GO:0006457	AT5G45680.1	ATFKBP13,FKBP13	FK506-binding protein 13
VIT_219s0027g01070	NA	NA	2.17227	PF13855,PF00931	PTHR23155,PTHR23155:SF603				GO:0005515,GO:0043531	AT3G14460.1		LRR and NB-ARC domains-containing disease resistance protein
VIT_207s0031g00480	NA	NA	2.16628	PF00069	PTHR27001,PTHR27001:SF110	KOG1187	2.7.11.1		GO:0006468,GO:0005524,GO:0004672	AT4G02630.1		Protein kinase superfamily protein
VIT_208s0007g06270	NA	NA	2.16508	PF03110	PTHR31251,PTHR31251:SF23				GO:0005634,GO:0003677	AT2G42200.1	SPL9	squamosa promoter binding protein-like 9
VIT_206s0009g03385	NA	NA	2.16424	PF03479	PTHR31100					AT5G49700.1		Predicted AT-hook DNA-binding family protein
VIT_214s0060g02490	NA	NA	2.16313	PF03140	PTHR31549,PTHR31549:SF27					AT3G50130.1		Plant protein of unknown function (DUF247)
VIT_203s0063g02650	NA	NA	2.16125	PF12695	PTHR10992,PTHR10992:SF838	KOG1454	3.1.1.3			AT2G18360.1		alpha/beta-Hydrolases superfamily protein
VIT_201s0011g03230	NA	NA	2.15999	PF00170,PF14144	PTHR22952,PTHR22952:SF206			K14431	GO:0043565,GO:0006355,GO:0003700,GO:0006351	AT1G68640.1	PAN	bZIP transcription factor family protein
VIT_219s0014g02490	NA	NA	2.15665	PF05678	PTHR33402,PTHR33402:SF6					AT1G28280.2		VQ motif-containing protein
VIT_219s0176g00040	NA	NA	2.15656	PF14389,PF04784	PTHR23054,PTHR23054:SF26					AT5G47380.1		Protein of unknown function, DUF547
VIT_208s0007g02620	NA	NA	2.15509	PF00833	PTHR10732,PTHR10732:SF2	KOG0187		K02962	GO:0006412,GO:0005840,GO:0005622,GO:0003735	AT5G04800.1		Ribosomal S17 family protein
VIT_211s0016g04540	NA	NA	2.15402	PF08370,PF00005,PF01061	PTHR19241,PTHR19241:SF280				GO:0016887,GO:0005524,GO:0016020	AT2G26910.1	ATPDR4,PDR4	pleiotropic drug resistance 4
VIT_201s0150g00280	NA	NA	2.15177		PTHR33880,PTHR33880:SF5					AT3G23760.1
VIT_210s0116g00190	NA	NA	2.14741	PF03789,PF05920,PF03791,PF03790	PTHR11850,PTHR11850:SF100	KOG0773			GO:0003677,GO:0006355,GO:0005634	AT1G62360.1	BUM,BUM1,SHL,STM,WAM,WAM1	KNOX/ELK homeobox transcription factor
VIT_212s0059g01320	NA	NA	2.14738	PF07983,PF00332	PTHR32227,PTHR32227:SF116		3.2.1.39		GO:0005975,GO:0004553	AT2G05790.1		O-Glycosyl hydrolases family 17 protein
VIT_200s0333g00040	NA	NA	2.14725		PTHR34109,PTHR34109:SF2					AT5G48480.1		Lactoylglutathione lyase / glyoxalase I family protein
VIT_214s0060g00460	NA	NA	2.14721	PF00069	PTHR27001,PTHR27001:SF82	KOG1187	2.7.11.1		GO:0006468,GO:0005524,GO:0004672	AT1G56720.2		Protein kinase superfamily protein
VIT_210s0003g00560	NA	NA	2.14702	PF00046	PTHR24326,PTHR24326:SF212				GO:0003677	AT2G33880.1	HB-3,STIP,WOX9	homeobox-3
VIT_203s0063g01470	NA	NA	2.14694		PTHR31133,PTHR31133:SF5					AT4G37030.1
VIT_218s0001g09160	NA	NA	2.14552	PF02984,PF00134	PTHR10177,PTHR10177:SF255	KOG0656		K18811	GO:0005634	AT4G37630.2	CYCD5;1	cyclin d5;1
VIT_214s0030g02180	NA	NA	2.14389	PF16363	PTHR10366,PTHR10366:SF327	KOG1429	5.1.3.18	K10046		AT5G28840.2	GME	GDP-D-mannose 3\',5\'-epimerase
VIT_212s0034g01760	NA	NA	2.14246		PTHR37707					AT1G60870.1	MEE9	maternal effect embryo arrest 9
VIT_206s0004g06820	NA	NA	2.14129	PF14416,PF13839	PTHR32285,PTHR32285:SF14					AT5G58600.1	PMR5,TBL44	Plant protein of unknown function (DUF828)
VIT_210s0003g04670	NA	NA	2.14098	PF00046,PF08670,PF01852	PTHR24326,PTHR24326:SF191			K09338	GO:0003677,GO:0008289	AT2G34710.1	ATHB-14,ATHB14,PHB,PHB-1D	Homeobox-leucine zipper family protein / lipid-binding START domain-containing protein
VIT_214s0083g00150	NA	NA	2.13922	PF03634	PTHR31072,PTHR31072:SF18					AT1G67260.1	TCP1	TCP family transcription factor
VIT_203s0063g00390	NA	NA	2.13854	PF00078,PF03798	PTHR12560,PTHR12560:SF12	KOG1607		K04710	GO:0016021,GO:0005783	AT3G19260.1	LAG1 HOMOLOG 2,LOH2	LAG1 homologue 2
VIT_208s0056g01290	NA	NA	2.13714	PF07714	PTHR27003,PTHR27003:SF88	KOG1187	2.7.11.1		GO:0006468,GO:0004672	AT3G03770.1		Leucine-rich repeat protein kinase family protein
VIT_217s0000g08570	NA	NA	2.13532	PF13920	PTHR10044,PTHR10044:SF108	KOG1100		K19042		AT1G10650.1		SBP (S-ribonuclease binding protein) family protein
VIT_214s0006g01420	NA	NA	2.13488	PF07714	PTHR27001,PTHR27001:SF52		2.7.11.1		GO:0006468,GO:0004672	AT5G37790.1		Protein kinase superfamily protein
VIT_205s0029g00190	NA	NA	2.13014	PF07983	PTHR32227					AT4G13600.1		Carbohydrate-binding X8 domain superfamily protein
VIT_200s0445g00040	NA	NA	2.12666		PTHR33728,PTHR33728:SF1					AT1G11120.2
VIT_206s0009g02840	NA	NA	2.12611	PF00067	PTHR24298,PTHR24298:SF177	KOG0156	1.14.13.88	K13083	GO:0055114,GO:0020037,GO:0016705,GO:0005506	AT5G07990.1	CYP75B1,D501,TT7	Cytochrome P450 superfamily protein
VIT_201s0010g03060	NA	NA	2.12419		PTHR34280,PTHR34280:SF2					AT3G01860.1
VIT_218s0001g12500	NA	NA	2.12305		PTHR36398,PTHR36398:SF1		2.7.10.2			AT5G42765.1
VIT_218s0001g03080	NA	NA	2.12251	PF01476	PTHR23354,PTHR23354:SF75					AT1G21880.1	LYM1	lysm domain GPI-anchored protein 1 precursor
VIT_206s0061g00560	NA	NA	2.12184	PF03016	PTHR11062,PTHR11062:SF46	KOG1021	2.4.2.41			AT2G28110.1	FRA8,IRX7	Exostosin family protein
VIT_218s0001g12970	NA	NA	2.12162		PTHR16223,PTHR16223:SF11					AT1G27660.1		basic helix-loop-helix (bHLH) DNA-binding superfamily protein
VIT_208s0032g00340	NA	NA	5.29625
VIT_202s0087g00340	NA	NA	2.12057	PF06813	PTHR21576,PTHR21576:SF7					AT4G19450.1		Major facilitator superfamily protein
VIT_218s0122g00290	NA	NA	2.1204	PF04759	PTHR31696,PTHR31696:SF15					AT1G76610.1		Protein of unknown function, DUF617
VIT_211s0016g00130	NA	NA	2.11912	PF00487	PTHR32100,PTHR32100:SF10			K10255	GO:0006629	AT4G30950.1	FAD6,FADC,SFD4	fatty acid desaturase 6
VIT_205s0020g02210	NA	NA	2.119	PF01627	PTHR28242,PTHR28242:SF5	KOG4747		K14490	GO:0004871,GO:0000160	AT3G21510.1	AHP1	histidine-containing phosphotransmitter 1
VIT_204s0044g01680	NA	NA	2.11668	PF13872,PF00271	PTHR10799,PTHR10799:SF654		3.6.4.12			AT5G63950.1	CHR24	chromatin remodeling 24
VIT_202s0154g00070	NA	NA	2.11628	PF04690	PTHR31675,PTHR31675:SF4				GO:0007275	AT2G45190.1	AFO,FIL,YAB1	Plant-specific transcription factor YABBY family protein
VIT_211s0016g02330	NA	NA	2.1145	PF03208	PTHR19317,PTHR19317:SF2	KOG3142				AT1G55190.1	PRA1.F2,PRA7	PRA1 (Prenylated rab acceptor) family protein
VIT_202s0025g03230	NA	NA	2.11376	PF02434	PTHR10811,PTHR10811:SF5	KOG2246	2.4.1.122		GO:0016757,GO:0016020	AT1G33250.1		Protein of unknown function (DUF604)
VIT_200s0256g00020	NA	NA	2.11351	PF13962	PTHR24177,PTHR24177:SF11					AT5G04730.1		Ankyrin-repeat containing protein
VIT_218s0001g15360	NA	NA	2.11204	PF01789	PTHR31407,PTHR31407:SF18		1.10.3.9		GO:0019898,GO:0015979,GO:0009654,GO:0009523,GO:0005509	AT1G77090.1		Mog1/PsbP/DUF1795-like photosystem II reaction center PsbP family protein
VIT_205s0020g02880	NA	NA	2.11154	PF00483	PTHR22572,PTHR22572:SF119	KOG1322	2.7.7.27	K00975	GO:0016779,GO:0009058	AT5G19220.1	ADG2,APL1	ADP glucose pyrophosphorylase large subunit 1
VIT_217s0000g02680	NA	NA	2.10905	PF00232	PTHR10353,PTHR10353:SF28		3.2.1.21	K05350	GO:0005975,GO:0004553	AT3G18080.1	BGLU44	B-S glucosidase 44
VIT_212s0059g00220	NA	NA	2.10865	PF00561	PTHR10992,PTHR10992:SF869	KOG4178	3.3.2.10			AT3G51000.1		alpha/beta-Hydrolases superfamily protein
VIT_219s0027g01890	NA	NA	2.10794	PF03222	PTHR22950,PTHR22950:SF280	KOG1303		K15015	GO:0003333	AT5G15240.1		Transmembrane amino acid transporter family protein
VIT_200s0494g00010	NA	NA	2.10719	PF08880,PF08879	PTHR31602,PTHR31602:SF2				GO:0006355,GO:0005634,GO:0005524,GO:0032502,GO:0006351	AT2G22840.1	AtGRF1,GRF1	growth-regulating factor 1
VIT_210s0116g00600	NA	NA	2.10523	PF00786	PTHR23177,PTHR23177:SF27					AT4G04900.1	RIC10	ROP-interactive CRIB motif-containing protein 10
VIT_212s0035g01520	NA	NA	2.10432	PF13855,PF05553	PTHR23155,PTHR23155:SF508				GO:0005515	AT4G26090.1	RPS2	NB-ARC domain-containing disease resistance protein
VIT_211s0149g00190	NA	NA	2.10317		PTHR14773,PTHR14773:SF0	KOG4328				AT1G80710.1	DRS1	DROUGHT SENSITIVE 1
VIT_209s0018g01950	NA	NA	2.10307	PF13641	PTHR32044,PTHR32044:SF13		2.4.2.39			AT4G31590.1	ATCSLC05,ATCSLC5,CSLC05,CSLC5	Cellulose-synthase-like C5
VIT_206s0004g07890	NA	NA	2.10162	PF04859	PTHR31161,PTHR31161:SF9					AT2G45260.1		Plant protein of unknown function (DUF641)
VIT_217s0000g05110	NA	NA	2.09949	PF00067	PTHR24298,PTHR24298:SF112	KOG0156	1.14.13.21		GO:0055114,GO:0020037,GO:0016705,GO:0005506	AT1G74110.1	CYP78A10	cytochrome P450, family 78, subfamily A, polypeptide 10
VIT_209s0002g04780	NA	NA	2.09884	PF01740,PF00916	PTHR11814,PTHR11814:SF85			K17471	GO:0016021,GO:0015116,GO:0008272,GO:0055085,GO:0016020,GO:0008271	AT3G15990.1	SULTR3;4	sulfate transporter 3;4
VIT_208s0007g02030	NA	NA	2.09776	PF01490	PTHR22950,PTHR22950:SF256	KOG1303		K13946		AT2G38120.1	AUX1,MAP1,PIR1,WAV5	Transmembrane amino acid transporter family protein
VIT_214s0128g00430	NA	NA	2.09694	PF00069	PTHR24361,PTHR24361:SF315	KOG0198	2.7.11.25		GO:0006468,GO:0005524,GO:0004672	AT1G09000.1	ANP1,MAPKKK1,NP1	NPK1-related protein kinase 1
VIT_214s0081g00330	NA	NA	2.09645	PF04434,PF10551,PF03108	PTHR31973,PTHR31973:SF16				GO:0008270	AT1G64260.1		MuDR family transposase
VIT_207s0255g00080	NA	NA	2.09573	PF02362	PTHR31391,PTHR31391:SF15				GO:0003677	AT3G18990.1	REM39,VRN1	AP2/B3-like transcriptional factor family protein
VIT_214s0060g02060	NA	NA	2.09503	PF13414						AT3G05625.1		Tetratricopeptide repeat (TPR)-like superfamily protein
VIT_208s0056g00500	NA	NA	2.09486	PF06697	PTHR33512,PTHR33512:SF1		2.7.11.1			AT3G08600.1		Protein of unknown function (DUF1191)
VIT_218s0041g00670	NA	NA	2.09462	PF00854	PTHR11654,PTHR11654:SF116				GO:0016020,GO:0006810,GO:0005215	AT1G22540.1		Major facilitator superfamily protein
VIT_200s0144g00270	NA	NA	2.09399	PF00931	PTHR23155,PTHR23155:SF640	KOG4658			GO:0043531	AT3G14470.1		NB-ARC domain-containing disease resistance protein
VIT_208s0040g01160	NA	NA	3.35339
VIT_205s0020g03180	NA	NA	2.0931	PF02531	PTHR31982,PTHR31982:SF4			K02692	GO:0015979,GO:0009538,GO:0009522	AT1G03130.1	PSAD-2	photosystem I subunit D-2
VIT_213s0073g00550	NA	NA	2.09276	PF01915,PF00933	PTHR30620,PTHR30620:SF27		3.2.1.186,3.2.1.58	K05349	GO:0005975,GO:0004553	AT5G04885.1		Glycosyl hydrolase family protein
VIT_208s0040g01540	NA	NA	2.09117	PF08263,PF00560,PF00069,PF13855	PTHR27000	KOG1187	2.7.11.1		GO:0005515,GO:0006468,GO:0005524,GO:0004672	AT5G07280.1	EMS1,EXS	Leucine-rich repeat transmembrane protein kinase
VIT_208s0007g02560	NA	NA	2.09029	PF04844	PTHR33057,PTHR33057:SF33					AT5G04820.1	ATOFP13,OFP13	ovate family protein 13
VIT_209s0002g04360	NA	NA	2.08781	PF14159	PTHR33222,PTHR33222:SF3					AT1G52220.1
VIT_206s0080g00250	NA	NA	2.08714	PF00777	PTHR13713,PTHR13713:SF54		2.4.99.4		GO:0008373,GO:0006486	AT1G08280.1		Glycosyltransferase family 29 (sialyltransferase) family protein
VIT_206s0009g00810	NA	NA	2.08702	PF01915,PF00933	PTHR30620,PTHR30620:SF51		3.2.1.58	K01188	GO:0005975,GO:0004553	AT5G20950.2		Glycosyl hydrolase family protein
VIT_207s0005g02230	NA	NA	2.08532	PF00438,PF02772,PF02773	PTHR11964,PTHR11964:SF16		2.5.1.6	K00789	GO:0006556,GO:0004478,GO:0005524	AT4G01850.1	AtSAM2,MAT2,SAM-2,SAM2	S-adenosylmethionine synthetase 2
VIT_207s0005g05510	NA	NA	2.08527	PF13855,PF07714	PTHR27008,PTHR27008:SF28	KOG1187	2.7.11.1,2.7.10.2		GO:0005515,GO:0006468,GO:0004672	AT3G24660.1	TMKL1	transmembrane kinase-like 1
VIT_203s0063g00550	NA	NA	2.0825	PF04749	PTHR15907,PTHR15907:SF44					AT5G35525.1		PLAC8 family protein
VIT_216s0013g02090	NA	NA	2.08146		PTHR24006,PTHR24006:SF524	KOG1947		K10268		AT5G07670.1		RNI-like superfamily protein
VIT_209s0002g03470	NA	NA	2.08131		PTHR37238,PTHR37238:SF1					AT4G12540.1
VIT_213s0067g00400	NA	NA	2.07796	PF04715,PF00425	PTHR11236,PTHR11236:SF20		4.1.3.27	K01657	GO:0016833,GO:0009058	AT5G05730.1	AMT1,ASA1,JDL1,TRP5,WEI2	anthranilate synthase alpha subunit 1
VIT_201s0011g03500	NA	NA	2.07771	PF02574	PTHR21091,PTHR21091:SF114		2.1.1.10			AT3G25900.2	ATHMT-1,HMT-1	Homocysteine S-methyltransferase family protein
VIT_211s0149g00090	NA	NA	2.07575	PF08263,PF00560,PF07714,PF13855	PTHR27000,PTHR27000:SF181	KOG1187	2.7.11.1		GO:0005515,GO:0006468,GO:0004672	AT5G51350.1		Leucine-rich repeat transmembrane protein kinase family protein
VIT_209s0002g08830	NA	NA	2.07436	PF00847	PTHR31677,PTHR31677:SF3				GO:0006355,GO:0003700	AT1G80580.1		Integrase-type DNA-binding superfamily protein
VIT_216s0050g01580	NA	NA	2.07383	PF00201	PTHR11926,PTHR11926:SF118				GO:0016758,GO:0008152	AT3G16520.3	UGT88A1	UDP-glucosyl transferase 88A1
VIT_213s0156g00535	NA	NA	2.06987							AT3G14460.1		LRR and NB-ARC domains-containing disease resistance protein
VIT_211s0016g05090	NA	NA	2.06808	PF00271,PF00270	PTHR24031,PTHR24031:SF235		3.6.4.13	K11594	GO:0005524,GO:0003676	AT2G42520.1		P-loop containing nucleoside triphosphate hydrolases superfamily protein
VIT_214s0083g00120	NA	NA	2.06758	PF13921	PTHR10641,PTHR10641:SF658			K09422		AT2G37630.1	AS1,ATMYB91,ATPHAN,MYB91	myb-like HTH transcriptional regulator family protein
VIT_206s0004g04820	NA	NA	2.06757	PF07714	PTHR27001,PTHR27001:SF140	KOG1187	2.7.11.1		GO:0006468,GO:0004672	AT2G28940.2		Protein kinase superfamily protein
VIT_217s0000g08870	NA	NA	2.06538	PF14365,PF03080	PTHR31589,PTHR31589:SF20					AT5G50150.1		Protein of Unknown Function (DUF239)
VIT_213s0064g01080	NA	NA	2.06518	PF01789	PTHR31407,PTHR31407:SF20				GO:0019898,GO:0015979,GO:0009654,GO:0009523,GO:0005509	AT3G63540.1		Mog1/PsbP/DUF1795-like photosystem II reaction center PsbP family protein
VIT_209s0002g02220	NA	NA	2.06399	PF07714	PTHR27001,PTHR27001:SF26	KOG1187	2.7.11.1		GO:0006468,GO:0004672	AT5G56890.1		Protein kinase superfamily protein
VIT_201s0011g05480	NA	NA	2.06351	PF01221	PTHR11886,PTHR11886:SF39	KOG3430	3.6.4.2	K10418	GO:0007017,GO:0005875	AT1G23220.1		Dynein light chain type 1 family protein
VIT_206s0004g05330	NA	NA	2.06227	PF13561	PTHR24322,PTHR24322:SF354		1.1.1.206,1.1.1.236			AT2G29260.1		NAD(P)-binding Rossmann-fold superfamily protein
VIT_202s0154g00250	NA	NA	2.06028	PF01237	PTHR10972,PTHR10972:SF91	KOG2209				AT4G22540.1	ORP2A	OSBP(oxysterol binding protein)-related protein 2A
VIT_201s0137g00730	NA	NA	2.05727	PF00657	PTHR22835,PTHR22835:SF117		3.2.1.51		GO:0016788	AT3G26430.1		GDSL-like Lipase/Acylhydrolase superfamily protein
VIT_204s0008g02580	NA	NA	2.05666	PF00306,PF16886,PF00006	PTHR15184,PTHR15184:SF7		3.6.3.14		GO:0033178,GO:0016820,GO:0015991,GO:0005524	AT1G78900.1	VHA-A	vacuolar ATP synthase subunit A
VIT_201s0010g03710	NA	NA	2.05202	PF03110	PTHR31251,PTHR31251:SF1				GO:0005634,GO:0003677	AT5G43270.3	SPL2	squamosa promoter binding protein-like 2
VIT_214s0083g00940	NA	NA	2.05173	PF10250	PTHR31741,PTHR31741:SF17					AT5G15740.1		O-fucosyltransferase family protein
VIT_211s0052g00200	NA	NA	2.05172	PF13855,PF00931	PTHR23155,PTHR23155:SF646	KOG4658			GO:0005515,GO:0043531	AT4G27190.1		NB-ARC domain-containing disease resistance protein
VIT_214s0108g00380	NA	NA	2.05102	PF07714	PTHR27001,PTHR27001:SF40	KOG1187	2.7.11.1		GO:0006468,GO:0004672	AT5G15080.1		Protein kinase superfamily protein
VIT_205s0062g00760	NA	NA	2.0498	PF08263,PF13855,PF07714	PTHR27001,PTHR27001:SF172	KOG1187	2.7.11.1		GO:0005515,GO:0006468,GO:0004672	AT3G23750.1		Leucine-rich repeat protein kinase family protein
VIT_211s0016g00740	NA	NA	2.04782	PF08263,PF13855,PF00069	PTHR27008	KOG1187	2.7.11.1		GO:0005515,GO:0006468,GO:0005524,GO:0004672	AT3G42880.1		Leucine-rich repeat protein kinase family protein
VIT_208s0007g02760	NA	NA	2.04757	PF07687,PF01546	PTHR11014,PTHR11014:SF108			K14664	GO:0016787,GO:0008152	AT3G02875.1	ILR1	Peptidase M20/M25/M40 family protein
VIT_218s0001g00720	NA	NA	2.04723	PF07714	PTHR23257,PTHR23257:SF471	KOG0192	2.7.12.1		GO:0006468,GO:0004672	AT4G35780.1		ACT-like protein tyrosine kinase family protein
VIT_218s0001g12360	NA	NA	2.04505	PF00692	PTHR11241,PTHR11241:SF0	KOG3370	3.6.1.23	K01520	GO:0046080,GO:0016787	AT3G46940.1	DUT1	DUTP-PYROPHOSPHATASE-LIKE 1
VIT_208s0007g02190	NA	NA	2.04326	PF00504	PTHR21649,PTHR21649:SF6			K08915	GO:0016020,GO:0009765	AT3G08940.2	LHCB4.2	light harvesting complex photosystem II
VIT_207s0005g01290	NA	NA	2.04089	PF13414	PTHR22904,PTHR22904:SF7					AT4G02100.1		Heat shock protein DnaJ with tetratricopeptide repeat
VIT_203s0063g02600	NA	NA	2.03877	PF07714,PF13855	PTHR27000,PTHR27000:SF96	KOG0617	2.7.11.1		GO:0006468,GO:0004672,GO:0005515	AT2G16250.1		Leucine-rich repeat protein kinase family protein
VIT_208s0056g01000	NA	NA	2.03133	PF01554	PTHR11206,PTHR11206:SF154	KOG1347		K03327	GO:0055085,GO:0016020,GO:0015297,GO:0015238,GO:0006855	AT3G03620.1		MATE efflux family protein
VIT_208s0040g02260	NA	NA	2.02831		PTHR33448,PTHR33448:SF4					AT2G37100.1		protamine P1 family protein
VIT_211s0052g01110	NA	NA	2.0271	PF13193,PF00501	PTHR24096,PTHR24096:SF149		6.2.1.34,6.2.1.12	K01904	GO:0008152,GO:0003824	AT1G51680.1	4CL.1,4CL1,AT4CL1	4-coumarate:CoA ligase 1
VIT_214s0066g01220	NA	NA	2.02209	PF00249	PTHR10641,PTHR10641:SF625			K09422		AT5G40330.1	ATMYB23,ATMYBRTF,MYB23	myb domain protein 23
VIT_208s0056g01600	NA	NA	-2.16463
VIT_208s0056g01610	NA	NA	-2.40946
VIT_207s0205g00030	NA	NA	2.0191	PF17123,PF00092	PTHR10579,PTHR10579:SF59					AT5G49665.1		Zinc finger (C3HC4-type RING finger) family protein
VIT_211s0016g05810	NA	NA	2.019	PF07885,PF00027,PF11834,PF12796	PTHR10217,PTHR10217:SF514	KOG4412				AT3G02850.1	SKOR	STELAR K+ outward rectifier
VIT_217s0000g03010	NA	NA	2.01703	PF03034	PTHR15362,PTHR15362:SF6	KOG2735	2.7.8.8		GO:0006659	AT1G15110.1		phosphatidyl serine synthase family protein
VIT_200s0256g00105	NA	NA	2.01602		PTHR24177,PTHR24177:SF11					AT4G14390.1		Ankyrin repeat family protein
VIT_213s0019g01490	NA	NA	2.01427	PF00168	PTHR10774,PTHR10774:SF58				GO:0005515	AT3G55470.1		Calcium-dependent lipid-binding (CaLB domain) family protein
VIT_211s0016g00470	NA	NA	2.01319	PF00534,PF00862	PTHR12526,PTHR12526:SF391		2.4.1.13	K00695	GO:0016157,GO:0005985	AT3G43190.1	ATSUS4,SUS4	sucrose synthase 4
VIT_214s0171g00210	NA	NA	2.00756	PF13606,PF13637,PF12796	PTHR24158,PTHR24158:SF23	KOG0508,KOG4214,KOG4412			GO:0005515	AT5G14230.1
VIT_212s0055g00580	NA	NA	2.00121	PF00069,PF11721	PTHR27006,PTHR27006:SF44	KOG1187	2.7.11.1		GO:0006468,GO:0005524,GO:0004672	AT1G56130.1		Leucine-rich repeat transmembrane protein kinase
VIT_212s0057g01450	NA	NA	2.00043	PF02225,PF00082	PTHR10795,PTHR10795:SF3		3.4.14.10		GO:0006508,GO:0004252	AT2G04160.1	AIR3	Subtilisin-like serine endopeptidase family protein
VIT_201s0011g04710	NA	NA	1.99996	PF00403	PTHR22814,PTHR22814:SF150	KOG1603			GO:0046872,GO:0030001	AT1G23000.1		Heavy metal transport/detoxification superfamily protein
VIT_205s0020g03350	NA	NA	1.99903	PF00650	PTHR10174,PTHR10174:SF125	KOG1470				AT1G05370.1		Sec14p-like phosphatidylinositol transfer family protein
VIT_219s0014g01470	NA	NA	1.99848	PF07719,PF13414	PTHR22904,PTHR22904:SF297	KOG0548				AT2G42580.1	TTL3,VIT	tetratricopetide-repeat thioredoxin-like 3
VIT_211s0016g05570	NA	NA	1.99747		PTHR35742,PTHR35742:SF1					AT4G02530.1		chloroplast thylakoid lumen protein
VIT_208s0007g03480	NA	NA	1.99731		PTHR33601,PTHR33601:SF7					AT3G52770.1	ZPR3	protein binding
VIT_200s0144g00120	NA	NA	1.99722	PF00931	PTHR23155,PTHR23155:SF640	KOG4658			GO:0043531	AT3G14470.1		NB-ARC domain-containing disease resistance protein
VIT_217s0000g04130	NA	NA	1.99584	PF00249	PTHR24078,PTHR24078:SF261					AT1G49010.1		Duplicated homeodomain-like superfamily protein
VIT_217s0000g04260	NA	NA	1.99437	PF00582	PTHR31964,PTHR31964:SF13				GO:0006950	AT1G48960.1		Adenine nucleotide alpha hydrolases-like superfamily protein
VIT_211s0016g03830	NA	NA	1.9921	PF13041	PTHR24015,PTHR24015:SF591			K17710		AT5G21222.1		protein kinase family protein
[truncated: 2,491 more rows]

## Sheet: Feb-April DEGs
	logFC	AveExpr	t	P.Value	adj.P.Val	B
VIT_205s0165g00080	6.48187	1.91253	6.20573	1.14858e-05	0.00283883	2.77402
VIT_218s0001g11500	5.66458	1.33848	5.69506	3.06726e-05	0.00456946	2.15614
VIT_201s0026g00620	5.66412	2.27829	8.16525	3.67579e-07	0.00096467	5.92789
VIT_205s0165g00135	4.52211	-0.0169278	5.38872	5.62061e-05	0.00584005	1.12128
VIT_200s0291g00030	4.18128	0.502759	5.22134	7.86401e-05	0.00668379	1.18878
VIT_218s0001g14270	4.03779	7.16597	8.25985	3.15301e-07	0.00096467	7.00293
VIT_207s0031g01570	4.02754	5.41637	5.44654	5.00885e-05	0.00560965	2.16756
VIT_214s0006g02555	3.87029	7.47364	6.22772	1.10187e-05	0.00283883	3.58731
VIT_211s0016g01300	3.65716	7.79966	6.2915	9.77258e-06	0.00283883	3.70318
VIT_214s0066g00300	3.61984	5.52555	6.76396	4.08704e-06	0.00210247	4.54387
VIT_205s0124g00230	3.56399	1.66594	5.03208	0.000115429	0.00805799	1.17094
VIT_206s0004g04790	3.29885	1.922	4.93648	0.000140341	0.00884973	1.1223
VIT_213s0067g02910	3.2606	1.74254	5.39882	5.50836e-05	0.00577786	1.90142
VIT_203s0088g00620	3.20689	4.14721	4.87932	0.000157809	0.00945226	1.08812
VIT_208s0032g00670	3.13817	4.85648	6.39826	8.00383e-06	0.00278958	3.90014
VIT_200s1764g00010	3.10995	4.4427	4.94956	0.000136631	0.00879633	1.22214
VIT_211s0052g01250	3.08339	9.49653	6.58809	5.63363e-06	0.00247224	4.23472
VIT_219s0085g00900	2.96855	2.57877	5.2919	6.82294e-05	0.00619235	1.80053
VIT_209s0002g03940	2.91911	4.3393	6.36929	8.44811e-06	0.00282594	3.85252
VIT_214s0068g01390	2.91874	1.48569	4.96349	0.000132788	0.00866548	1.11051
VIT_218s0089g01270	2.91608	9.17294	4.87057	0.000160672	0.009544	0.963605
VIT_211s0016g02920	2.91418	2.57378	5.70841	2.98816e-05	0.00456946	2.55114
VIT_213s0067g01880	2.89562	1.59219	4.93959	0.000139447	0.00884973	1.11244
VIT_217s0000g08900	2.87396	4.88948	5.13577	9.3493e-05	0.00747353	1.56935
VIT_216s0098g01080	2.73525	7.37836	6.24421	1.06816e-05	0.00283883	3.61547
VIT_218s0082g00027	2.70965	2.20258	4.96816	0.000131525	0.00866548	1.26455
VIT_202s0033g01340	2.60975	5.38392	5.71833	2.93077e-05	0.00456946	2.6707
VIT_203s0091g00490	2.5429	2.84329	5.79469	2.52546e-05	0.00436787	2.80332
VIT_206s0004g06790	2.50074	5.63739	5.2488	7.44069e-05	0.00646944	1.74835
VIT_214s0171g00160	2.49572	8.30027	6.90727	3.1564e-06	0.00196834	4.79584
VIT_208s0007g00410	2.47287	6.00654	5.41342	5.35039e-05	0.00575247	2.07399
VIT_218s0001g12210	2.46126	4.45909	6.40479	7.90715e-06	0.00278958	3.91174
VIT_212s0035g01050	2.46057	2.83141	5.2079	8.08014e-05	0.00677577	1.70255
VIT_205s0049g01960	2.43787	2.91019	5.02737	0.000116544	0.00805799	1.37816
VIT_214s0068g01780	2.36821	2.93242	5.20195	8.17788e-05	0.00678181	1.69024
VIT_210s0003g03250	2.36396	6.57066	4.96554	0.000132234	0.00866548	1.17513
VIT_211s0016g03010	2.25754	5.39539	7.50508	1.10688e-06	0.00144792	5.78777
VIT_206s0004g03130	2.23368	5.43674	6.80992	3.76086e-06	0.00210247	4.62463
VIT_202s0154g00520	2.22752	5.86424	6.20876	1.14203e-05	0.00283883	3.55372
VIT_202s0087g00400	2.21503	8.31711	7.27592	1.64468e-06	0.00152303	5.42633
VIT_218s0001g11560	2.16883	3.66592	5.51796	4.34688e-05	0.00522886	2.2934
VIT_206s0004g05950	2.16174	6.65905	5.04938	0.000111432	0.00798706	1.32942
VIT_212s0028g00260	2.1564	5.38065	7.0813	2.31499e-06	0.00171653	5.09173
VIT_209s0002g01350	2.14636	5.93489	5.32335	6.40571e-05	0.00608296	1.89276
VIT_218s0001g08320	2.11876	5.96287	5.11114	9.82833e-05	0.00765719	1.47509
VIT_210s0003g01490	2.11027	4.40707	5.74007	2.80896e-05	0.00450755	2.71281
VIT_202s0241g00050	2.09538	5.26229	5.62508	3.51868e-05	0.00488143	2.48087
VIT_210s0003g04990	2.04551	5.0777	5.02567	0.000116949	0.00806014	1.32656
VIT_201s0011g01410	2.0361	6.00083	5.50928	4.42232e-05	0.00528295	2.24155
VIT_203s0038g04700	2.01827	3.30924	5.05742	0.000109622	0.00795606	1.43509
VIT_215s0046g01010	1.97966	5.86499	4.89777	0.000151939	0.00923925	1.06567
VIT_219s0014g03480	1.9523	3.75302	4.9476	0.00013718	0.00880534	1.20159
VIT_201s0010g00600	1.90994	7.32198	5.05009	0.000111272	0.00798706	1.32332
VIT_214s0060g01970	1.89795	5.91972	5.45666	4.90906e-05	0.00552668	2.14647
VIT_200s0361g00080	1.89538	8.29569	5.09332	0.000101903	0.00771559	1.40363
VIT_209s0002g07130	1.87052	2.96773	4.94304	0.000138466	0.00884973	1.21752
VIT_218s0072g01170	1.84803	7.71066	4.88734	0.000155227	0.00937899	0.991649
VIT_204s0008g05540	1.84166	8.01407	4.97525	0.000129631	0.00865108	1.16792
VIT_217s0000g07190	1.83844	8.47038	5.37913	5.72929e-05	0.00588157	1.96745
VIT_209s0002g01370	1.81419	5.08919	5.34087	6.18479e-05	0.00601927	1.94677
VIT_208s0007g06400	1.80637	8.5474	5.21569	7.95417e-05	0.0067338	1.64633
VIT_218s0072g00340	1.79925	9.81009	5.44002	5.07431e-05	0.00562966	2.09079
VIT_208s0040g00590	1.77589	7.50699	4.98181	0.000127905	0.00859483	1.18174
VIT_211s0065g01210	1.76798	5.56308	5.49057	4.58937e-05	0.00533175	2.20417
VIT_206s0004g00410	1.75427	7.40504	6.29668	9.6781e-06	0.00283883	3.70767
VIT_212s0028g03200	1.74913	4.93255	4.90665	0.000149193	0.00919045	1.10764
VIT_213s0101g00510	1.73014	4.11622	5.37439	5.78376e-05	0.00589423	2.02927
VIT_207s0104g00700	1.71985	4.86567	6.06597	1.49761e-05	0.0033898	3.30792
VIT_213s0019g02730	1.6902	6.61442	5.61551	3.58552e-05	0.00494227	2.44064
VIT_203s0180g00130	1.65065	7.51154	5.48271	4.66153e-05	0.00533175	2.17166
VIT_207s0104g01060	1.6458	6.41404	5.2058	8.11449e-05	0.00677577	1.6414
VIT_205s0077g02020	1.632	6.53283	5.72088	2.91624e-05	0.00456946	2.63404
VIT_213s0064g01270	1.62556	4.0636	5.68758	3.11254e-05	0.00456946	2.61503
VIT_203s0063g01890	1.61325	6.11273	5.30866	6.59726e-05	0.00614785	1.84059
VIT_217s0000g00520	1.60609	6.53533	5.51728	4.35272e-05	0.00522886	2.24712
VIT_214s0108g00070	1.59839	5.11063	5.29783	6.74221e-05	0.00619235	1.8406
VIT_219s0014g01630	1.59827	4.41073	4.9671	0.000131812	0.00866548	1.22614
VIT_214s0006g00830	1.59539	6.13579	5.08238	0.000104196	0.00778704	1.39914
VIT_213s0073g00560	1.57092	11.4737	5.18013	8.54645e-05	0.00704116	1.59292
VIT_206s0004g02370	1.55165	4.1048	5.31313	6.53844e-05	0.00613957	1.90788
VIT_207s0005g00070	1.54618	6.68023	5.69068	3.09367e-05	0.00456946	2.57607
VIT_214s0066g01550	1.53825	6.67244	5.24901	7.43757e-05	0.00646944	1.72291
VIT_207s0005g05850	1.53354	5.69387	5.80584	2.4713e-05	0.00432035	2.8101
VIT_208s0056g01660	1.51922	4.81945	5.57624	3.87397e-05	0.00504847	2.38968
VIT_203s0063g00920	1.51703	7.53795	4.88299	0.000156623	0.00943378	0.982371
VIT_201s0011g04020	1.49673	7.72331	4.91182	0.000147619	0.00912142	1.03915
VIT_214s0081g00240	1.47189	5.18756	5.06244	0.000108508	0.00793625	1.38637
VIT_206s0009g01180	1.45106	9.0841	5.66779	3.2356e-05	0.00466946	2.52753
VIT_210s0116g00350	1.44475	4.95269	5.01472	0.00011959	0.00818965	1.30275
VIT_204s0008g03400	1.43499	6.61511	4.93909	0.000139593	0.00884973	1.09665
VIT_206s0004g04510	1.4273	10.3203	5.3831	5.68398e-05	0.00587609	1.98277
VIT_215s0045g00630	1.42588	5.5776	5.0551	0.000110141	0.00795606	1.3627
VIT_217s0000g00160	1.4068	8.01163	4.95853	0.000134143	0.00871445	1.13305
VIT_208s0007g06890	1.40277	8.23189	5.62865	3.49403e-05	0.00487872	2.45023
VIT_211s0052g00540	1.36139	6.17987	4.88719	0.000155277	0.00937899	1.00174
VIT_218s0001g09070	1.3451	5.37445	4.92207	0.000144549	0.00900935	1.09914
VIT_200s0179g00090	1.32283	6.46649	4.93056	0.000142053	0.00890542	1.08573
VIT_205s0029g00020	1.31577	9.24346	4.93412	0.000141019	0.00886649	1.08737
VIT_207s0005g00270	1.28685	5.98818	4.87296	0.000159886	0.00952361	0.988113
VIT_206s0004g07130	1.27267	6.78073	5.09812	0.000100915	0.00766774	1.41751
VIT_214s0066g00140	1.26812	6.83738	5.55874	4.01007e-05	0.00504847	2.3207
VIT_203s0038g03560	1.26073	5.27435	5.04272	0.000112955	0.00801608	1.33009
VIT_217s0000g01690	1.25249	6.79804	5.26162	7.25117e-05	0.00644306	1.74131
VIT_207s0005g01410	1.24902	5.87502	5.65966	3.28762e-05	0.00470414	2.52431
VIT_218s0001g02550	1.22747	4.92667	4.89724	0.000152104	0.00923925	1.07015
VIT_212s0035g01130	1.21288	7.85567	4.85067	0.000167387	0.00986116	0.915148
VIT_208s0007g00490	1.16705	6.18875	5.20487	8.12979e-05	0.00677577	1.63637
VIT_206s0004g02330	1.12211	7.23433	4.86763	0.000161645	0.00957533	0.951692
VIT_200s0207g00280	-1.24264	5.7953	-4.98772	0.000126368	0.00855871	1.19437
VIT_202s0012g00750	-1.24626	6.46156	-5.06245	0.000108505	0.00793625	1.33733
VIT_204s0023g00690	-1.29455	5.86612	-5.2624	7.23985e-05	0.00644306	1.74028
VIT_206s0009g02230	-1.36149	7.34795	-5.43564	5.11873e-05	0.00562966	2.07207
VIT_211s0016g02950	-1.37277	5.66614	-5.35567	6.00431e-05	0.00593283	1.92678
VIT_219s0014g02650	-1.44557	4.90876	-4.92498	0.000143686	0.00898165	1.07778
VIT_211s0103g00490	-1.55296	4.70389	-5.57244	3.9031e-05	0.00504847	2.36619
VIT_205s0077g00510	-1.60665	6.44121	-5.95327	1.8585e-05	0.00373489	3.06546
VIT_207s0031g00050	-1.60962	8.02411	-5.11383	9.77477e-05	0.00764316	1.43873
VIT_206s0004g01130	-1.61249	5.48764	-5.74249	2.79571e-05	0.00450755	2.67324
VIT_200s0394g00030	-1.64659	4.64593	-5.29249	6.8149e-05	0.00619235	1.82055
VIT_200s0181g00250	-1.69377	4.38894	-4.84766	0.000168428	0.00989535	0.958358
VIT_204s0023g01320	-1.72951	4.75506	-5.11602	9.73145e-05	0.00763706	1.47027
VIT_209s0002g06990	-1.73514	3.49552	-6.21991	1.11824e-05	0.00283883	3.58688
VIT_203s0063g00810	-1.73696	4.52214	-5.47225	4.75932e-05	0.00541479	2.1748
VIT_206s0061g01250	-1.74904	6.82722	-5.53123	4.23418e-05	0.00520271	2.25835
VIT_217s0000g03340	-1.75101	3.58935	-5.02769	0.000116469	0.00805799	1.34536
VIT_205s0020g04010	-1.76947	3.98952	-5.77937	2.60184e-05	0.00444027	2.77474
VIT_217s0000g09480	-1.81718	2.8565	-5.05693	0.000109732	0.00795606	1.41039
VIT_205s0094g01120	-1.82117	5.05568	-5.49803	4.52203e-05	0.00533175	2.2138
VIT_218s0001g05250	-1.82312	7.34555	-6.50163	6.60669e-06	0.00258533	4.075
VIT_203s0038g02170	-1.82895	5.04569	-4.93912	0.000139583	0.00884973	1.12071
VIT_208s0040g01780	-1.8594	3.77289	-6.51182	6.48346e-06	0.00258533	4.10403
VIT_215s0046g00310	-1.86559	3.89832	-5.04294	0.000112903	0.00801608	1.35426
VIT_210s0003g02030	-1.87652	5.1677	-6.29351	9.73583e-06	0.00283883	3.70687
VIT_202s0234g00130	-1.88751	6.66691	-5.79192	2.5391e-05	0.00436787	2.75923
VIT_204s0023g01080	-1.89915	3.34351	-4.84126	0.000170662	0.00999929	0.997449
VIT_216s0013g01930	-1.91437	4.09967	-5.43293	5.14638e-05	0.00562966	2.1131
VIT_211s0037g00860	-1.9384	5.79564	-6.08218	1.45202e-05	0.00332158	3.30733
VIT_200s0304g00070	-1.94481	7.38817	-5.57411	3.89025e-05	0.00504847	2.3418
VIT_214s0108g00890	-1.94612	3.76953	-5.22246	7.84623e-05	0.00668379	1.72209
VIT_206s0004g01510	-1.96846	8.54394	-5.28966	6.85383e-05	0.00619235	1.79066
VIT_209s0002g03690	-1.97505	4.9545	-5.2281	7.75752e-05	0.0066724	1.69038
VIT_218s0001g07500	-1.9816	4.56284	-6.01628	1.64684e-05	0.00359472	3.20863
VIT_219s0014g04660	-1.98204	4.50363	-4.93766	0.000140002	0.00884973	1.14583
VIT_214s0030g01610	-1.98607	3.63078	-5.12341	9.58665e-05	0.00757874	1.53407
VIT_201s0011g03420	-1.99384	6.60239	-5.10922	9.86668e-05	0.00765932	1.42914
VIT_214s0171g00400	-1.99889	6.66162	-5.3548	6.01478e-05	0.00593283	1.91466
VIT_207s0005g02110	-2.00269	6.96669	-5.31993	6.44987e-05	0.00608296	1.84567
VIT_211s0016g00580	-2.01091	3.62691	-5.55816	4.01473e-05	0.00504847	2.3548
VIT_203s0091g00310	-2.05301	6.00373	-5.67025	3.21999e-05	0.00466946	2.52954
VIT_218s0001g05530	-2.07966	4.43681	-5.3448	6.13631e-05	0.00601927	1.94941
VIT_214s0060g02140	-2.08234	6.8417	-5.07795	0.000105139	0.00779587	1.36665
VIT_204s0044g00870	-2.08922	3.61116	-6.78122	3.96126e-06	0.00210247	4.57222
VIT_211s0016g05740	-2.10975	4.02125	-5.25784	7.30658e-05	0.00646557	1.78038
VIT_209s0070g00490	-2.11339	5.3567	-5.14058	9.25871e-05	0.00742873	1.51082
VIT_204s0008g06930	-2.14861	4.43952	-4.91503	0.000146649	0.00908758	1.08159
VIT_201s0011g06290	-2.16094	3.27123	-4.91937	0.000145352	0.00903322	1.1693
VIT_212s0059g00280	-2.17007	3.58665	-5.54569	4.11484e-05	0.00511453	2.33946
VIT_218s0072g01220	-2.17521	1.91398	-4.97668	0.000129254	0.00865108	1.28077
VIT_213s0019g03990	-2.19184	5.19352	-5.46362	4.8416e-05	0.00547941	2.14141
VIT_200s0199g00310	-2.2018	6.43957	-6.01369	1.65501e-05	0.00359472	3.17845
VIT_200s0510g00050	-2.20776	5.31729	-5.83291	2.3448e-05	0.00420169	2.84909
VIT_213s0064g01480	-2.2126	5.01199	-4.95246	0.000135821	0.00877042	1.13563
VIT_217s0000g04750	-2.2133	5.71139	-5.58654	3.79604e-05	0.00504847	2.36685
VIT_206s0061g01300	-2.22137	6.12135	-6.53936	6.16218e-06	0.00254818	4.14471
VIT_217s0000g01080	-2.22142	5.89558	-5.53319	4.21784e-05	0.00520271	2.26321
VIT_201s0137g00780	-2.22742	5.30605	-6.39563	8.04324e-06	0.00278958	3.88462
VIT_205s0077g02320	-2.22846	4.25869	-5.15996	8.90232e-05	0.00722365	1.58128
VIT_217s0000g02410	-2.23945	3.02391	-5.08654	0.000103317	0.00776792	1.48587
VIT_204s0044g00050	-2.24072	1.57973	-5.03202	0.000115444	0.00805799	1.37147
VIT_218s0001g00360	-2.24761	9.69302	-5.34066	6.18738e-05	0.00601927	1.89664
VIT_212s0035g00920	-2.25826	3.28545	-5.59726	3.71672e-05	0.00504847	2.43621
VIT_201s0011g05680	-2.26332	3.97264	-6.2129	1.13313e-05	0.00283883	3.57189
VIT_201s0011g03870	-2.27358	3.55071	-5.10111	0.000100305	0.00766774	1.48254
VIT_214s0066g00370	-2.28772	6.42951	-5.58455	3.81097e-05	0.00504847	2.36286
VIT_200s2576g00010	-2.2934	4.24103	-5.43183	5.15762e-05	0.00562966	2.11111
VIT_206s0004g05650	-2.30157	5.18684	-6.20925	1.14096e-05	0.00283883	3.55283
VIT_218s0001g11900	-2.3066	3.80464	-5.9168	1.99372e-05	0.00386224	3.02671
VIT_211s0016g02850	-2.32392	6.22224	-5.329	6.3337e-05	0.00608296	1.86928
VIT_218s0001g01500	-2.33471	1.90667	-5.84866	2.27434e-05	0.00417993	2.88474
VIT_203s0091g01050	-2.33853	3.80716	-5.48335	4.65564e-05	0.00533175	2.20853
VIT_218s0041g02180	-2.33917	0.765896	-4.87969	0.000157688	0.00945226	1.05517
VIT_217s0000g00730	-2.34882	3.38862	-6.83686	3.58241e-06	0.00209276	4.66934
VIT_200s0233g00010	-2.35721	4.19707	-5.93258	1.934e-05	0.00381531	3.05459
VIT_214s0128g00780	-2.35863	5.77582	-6.89896	3.20382e-06	0.00196834	4.78186
VIT_200s1995g00010	-2.39722	6.04016	-4.95342	0.000135554	0.00877042	1.13059
VIT_219s0014g03820	-2.40133	3.68215	-5.9678	1.80729e-05	0.00371796	3.12136
VIT_203s0088g00260	-2.40565	4.87679	-5.70333	3.01804e-05	0.00456946	2.62877
VIT_207s0129g00520	-2.42518	4.22651	-6.90271	3.18234e-06	0.00196834	4.78827
VIT_200s0181g00120	-2.46703	4.26483	-6.28967	9.80624e-06	0.00283883	3.71012
VIT_208s0007g01360	-2.48353	4.18283	-5.87717	2.15223e-05	0.0040243	2.95199
VIT_200s0541g00020	-2.49673	3.58709	-5.68798	3.11005e-05	0.00456946	2.60718
VIT_207s0141g00690	-2.50525	5.75047	-5.22458	7.81288e-05	0.00668379	1.65856
VIT_216s0039g00570	-2.50716	4.93791	-5.33849	6.21438e-05	0.00601927	1.90759
VIT_213s0084g00130	-2.51269	5.69255	-5.03008	0.000115902	0.00805799	1.27575
VIT_208s0040g01860	-2.51412	2.43342	-5.88685	2.11234e-05	0.00402357	2.93601
VIT_204s0008g01380	-2.51437	6.79675	-5.92182	1.97449e-05	0.00385977	3.00597
VIT_214s0066g01810	-2.51438	2.83178	-5.37137	5.81872e-05	0.00590189	2.0258
VIT_210s0116g01200	-2.52565	5.65801	-5.2716	7.10704e-05	0.00639426	1.75648
VIT_203s0038g03800	-2.52831	4.30245	-6.0972	1.41107e-05	0.00332158	3.35795
VIT_200s0181g00080	-2.53899	4.25279	-7.4522	1.21205e-06	0.00144792	5.71126
VIT_208s0058g01090	-2.55515	2.07491	-5.06731	0.000107438	0.0079118	1.44356
VIT_202s0241g00100	-2.5583	2.19246	-5.7514	2.74756e-05	0.00450755	2.7152
VIT_201s0011g04270	-2.55927	0.53479	-5.08172	0.000104336	0.00778704	1.31765
VIT_204s0023g01150	-2.57524	1.58563	-5.2648	7.205e-05	0.00644306	1.77486
VIT_214s0068g00030	-2.5799	5.13095	-6.12567	1.3367e-05	0.00319367	3.39543
VIT_214s0083g01225	-2.60505	7.08204	-5.77375	2.63048e-05	0.0044538	2.72547
VIT_201s0011g00830	-2.6111	5.51191	-6.31885	9.28395e-06	0.00283883	3.74959
VIT_214s0068g01490	-2.61231	6.30079	-7.2826	1.62565e-06	0.00152303	5.43739
VIT_209s0002g02120	-2.62556	3.44832	-5.20568	8.11643e-05	0.00677577	1.71504
VIT_202s0025g02590	-2.64789	5.09393	-5.95609	1.84843e-05	0.00373489	3.0872
VIT_207s0005g00660	-2.649	7.61911	-7.17948	1.94704e-06	0.00161027	5.26281
VIT_218s0001g15120	-2.65189	2.63611	-5.03403	0.000114972	0.00805799	1.38853
VIT_203s0038g00760	-2.66921	9.23231	-6.23302	1.09093e-05	0.00283883	3.59038
VIT_216s0022g00660	-2.69098	3.46485	-5.48991	4.59542e-05	0.00533175	2.23511
VIT_202s0025g01430	-2.71985	5.26765	-5.61014	3.62363e-05	0.00496299	2.41754
VIT_202s0025g03300	-2.72295	4.80765	-6.35647	8.65288e-06	0.00282594	3.82395
VIT_213s0156g00150	-2.76276	5.24238	-5.63083	3.47911e-05	0.00487872	2.45549
VIT_209s0002g01080	-2.76345	6.12831	-6.22377	1.11013e-05	0.00283883	3.56978
VIT_207s0104g01800	-2.77494	4.82414	-6.70303	4.56556e-06	0.00219166	4.44243
VIT_200s0434g00090	-2.79089	3.38802	-6.33921	8.93661e-06	0.00282594	3.80025
VIT_216s0050g01880	-2.79674	1.64326	-5.96545	1.81549e-05	0.00371796	3.07893
VIT_202s0012g00150	-2.81075	5.11351	-5.99757	1.70694e-05	0.00367044	3.16868
VIT_219s0093g00550	-2.83468	5.26116	-6.90003	3.19767e-06	0.00196834	4.78452
VIT_210s0071g00300	-2.84606	3.30416	-6.04162	1.56891e-05	0.0035142	3.2645
VIT_213s0067g00930	-2.86211	4.54985	-5.71739	2.9362e-05	0.00456946	2.64626
VIT_210s0003g00410	-2.90811	5.25664	-6.83399	3.60099e-06	0.00209276	4.67024
VIT_210s0003g03750	-2.9114	4.3809	-7.23364	1.77072e-06	0.00152303	5.35226
VIT_208s0007g08260	-2.92029	4.78415	-6.63479	5.17136e-06	0.00236595	4.32267
VIT_214s0066g02470	-2.92243	2.06865	-5.10087	0.000100354	0.00766774	1.51531
VIT_214s0060g00760	-2.93588	6.68949	-7.66512	8.42908e-07	0.00132775	6.07123
VIT_201s0011g00690	-2.94614	7.78424	-4.90535	0.000149591	0.00919045	1.0244
VIT_205s0020g00600	-2.96573	2.10679	-5.42433	5.23527e-05	0.00565699	2.12572
VIT_215s0048g02270	-2.97081	4.73885	-4.96369	0.000132733	0.00866548	1.20132
VIT_203s0063g00400	-2.98426	2.58144	-4.97406	0.000129949	0.00865108	1.27474
VIT_213s0019g02540	-2.98708	2.55306	-5.35576	6.0033e-05	0.00593283	1.99751
VIT_208s0007g00540	-2.99423	4.82152	-7.37354	1.38819e-06	0.00152303	5.58251
VIT_217s0000g02085	-3.00012	2.87265	-5.12642	9.52822e-05	0.00756034	1.55748
VIT_216s0050g01990	-3.00831	3.69641	-6.63734	5.14721e-06	0.00236595	4.314
VIT_218s0001g11630	-3.02479	7.58893	-5.3886	5.62196e-05	0.00584005	1.98496
VIT_218s0001g06760	-3.04631	3.68119	-5.68595	3.12248e-05	0.00456946	2.60653
VIT_200s2539g00010	-3.05523	0.773925	-5.94637	1.88331e-05	0.00374971	2.77004
VIT_217s0000g00950	-3.06212	2.64929	-5.28971	6.85308e-05	0.00619235	1.828
VIT_206s0004g05020	-3.06389	5.18044	-7.03563	2.51021e-06	0.00179923	5.01857
VIT_215s0046g01570	-3.0724	2.7461	-4.90063	0.000151048	0.00923925	1.09053
VIT_212s0028g03790	-3.08111	1.4318	-5.29579	6.76993e-05	0.00619235	1.77412
VIT_200s0179g00260	-3.08523	5.48167	-6.79586	3.8577e-06	0.00210247	4.60321
VIT_200s0463g00030	-3.10564	1.8053	-5.04632	0.00011213	0.00801038	1.39408
VIT_216s0050g01250	-3.11527	5.0009	-5.81767	2.41519e-05	0.00425687	2.82819
VIT_210s0003g00340	-3.12402	-0.955585	-5.05458	0.000110259	0.00795606	1.11395
VIT_207s0104g00850	-3.12903	1.77405	-5.39894	5.50704e-05	0.00577786	2.02977
VIT_211s0016g00710	-3.13459	7.18125	-8.02848	4.59762e-07	0.000988627	6.65314
VIT_201s0026g00820	-3.15144	5.24795	-4.98302	0.000127588	0.00859483	1.18855
VIT_200s0324g00050	-3.15361	3.82818	-5.57579	3.87738e-05	0.00504847	2.39197
VIT_214s0060g02320	-3.15632	3.60717	-5.17613	8.61589e-05	0.00704439	1.63906
VIT_218s0001g02020	-3.1584	4.93422	-5.1202	9.64927e-05	0.00760031	1.48328
VIT_214s0083g01210	-3.183	2.5569	-6.08362	1.44805e-05	0.00332158	3.30399
VIT_218s0001g14640	-3.19364	4.94303	-7.34753	1.45215e-06	0.00152303	5.54375
VIT_214s0066g01820	-3.19602	2.76283	-6.46024	7.13302e-06	0.00261862	3.98787
VIT_201s0010g01430	-3.20144	4.82251	-5.24742	7.46139e-05	0.00646944	1.73684
VIT_203s0038g03410	-3.20147	2.30053	-5.40725	5.41654e-05	0.00577786	2.0933
VIT_202s0025g04350	-3.23046	5.33067	-4.98694	0.000126572	0.00855871	1.20601
VIT_218s0001g06610	-3.24189	3.97613	-9.17004	7.61938e-08	0.000409599	8.23252
VIT_218s0001g14480	-3.25004	5.99482	-4.86227	0.000163437	0.00965488	0.943732
VIT_208s0058g00150	-3.25319	4.2107	-7.61055	9.24616e-07	0.00132775	5.96921
VIT_202s0025g00330	-3.26094	2.00417	-5.08666	0.000103292	0.00776792	1.49049
VIT_212s0059g00880	-3.2811	5.5061	-5.36376	5.90795e-05	0.00593283	1.9463
VIT_206s0004g01480	-3.28505	4.68482	-5.491	4.58544e-05	0.00533175	2.21062
VIT_201s0011g02960	-3.29043	4.81304	-8.80691	1.32696e-07	0.00047556	7.74851
VIT_216s0050g01240	-3.29684	5.34373	-6.02836	1.60919e-05	0.00356727	3.21872
VIT_214s0060g00790	-3.30448	4.81475	-7.60954	9.26206e-07	0.00132775	5.97712
VIT_212s0057g00615	-3.30461	2.88339	-6.34231	8.88494e-06	0.00282594	3.79385
VIT_212s0055g01045	-3.35989	2.21412	-5.37784	5.74399e-05	0.00588157	1.99477
VIT_212s0059g00870	-3.37813	0.47694	-5.42618	5.21601e-05	0.00565699	1.99883
VIT_214s0066g01300	-3.43192	0.143334	-4.96276	0.000132986	0.00866548	0.965068
VIT_209s0054g00900	-3.44593	1.89304	-5.14646	9.14906e-05	0.00736825	1.58959
VIT_207s0031g00920	-3.45307	7.18758	-7.88931	5.78738e-07	0.00103705	6.43209
VIT_202s0012g00540	-3.45701	-0.73683	-5.12819	9.49408e-05	0.00756034	1.29782
VIT_208s0007g06440	-3.469	-1.06014	-5.17775	8.58768e-05	0.00704439	1.35903
VIT_218s0157g00190	-3.47328	5.52502	-5.36854	5.85182e-05	0.00590759	1.95964
VIT_218s0166g00190	-3.47843	3.76122	-5.00426	0.000122171	0.0083398	1.29351
VIT_214s0060g00800	-3.48529	-0.172521	-6.24994	1.05669e-05	0.00283883	3.2713
VIT_203s0110g00290	-3.50956	1.40673	-4.89998	0.00015125	0.00923925	1.09354
VIT_212s0057g00420	-3.54161	6.4462	-7.24488	1.73628e-06	0.00152303	5.37384
VIT_203s0038g00130	-3.5505	4.62645	-7.30138	1.57335e-06	0.00152303	5.4668
VIT_213s0019g05190	-3.56649	1.30293	-6.74836	4.20436e-06	0.00210247	4.06887
VIT_213s0019g02530	-3.57163	1.96029	-4.87737	0.00015844	0.00946372	1.0903
VIT_201s0010g00240	-3.5912	5.77765	-7.4626	1.19057e-06	0.00144792	5.73524
VIT_207s0005g01930	-3.60286	-1.96812	-4.99948	0.000123369	0.00839491	0.970846
VIT_211s0016g00960	-3.6163	4.74381	-5.58475	3.80949e-05	0.00504847	2.4057
VIT_213s0067g02710	-3.62256	2.70295	-5.65722	3.30338e-05	0.00470414	2.55337
VIT_202s0154g00010	-3.62717	3.35819	-5.10342	9.98354e-05	0.00766774	1.50501
VIT_219s0014g05430	-3.67656	3.92515	-5.58418	3.81378e-05	0.00504847	2.40433
VIT_213s0067g01970	-3.71923	2.14031	-5.32113	6.4344e-05	0.00608296	1.92804
VIT_203s0038g01960	-3.72272	3.18143	-5.55067	4.07454e-05	0.00509389	2.34958
VIT_209s0018g00240	-3.73326	5.56176	-5.14748	9.13008e-05	0.00736825	1.51632
VIT_216s0013g00450	-3.7393	4.48856	-5.88178	2.13313e-05	0.00402357	2.95154
VIT_201s0011g04630	-3.76422	5.17722	-6.23326	1.09043e-05	0.00283883	3.59874
VIT_210s0116g00560	-3.77931	5.85026	-5.57006	3.92144e-05	0.00504847	2.34712
VIT_207s0031g00530	-3.78579	3.99483	-5.23867	7.59408e-05	0.00655805	1.73596
VIT_207s0031g01130	-3.80699	0.426619	-5.03582	0.000114554	0.00805799	1.35521
VIT_201s0146g00480	-3.8548	4.52051	-5.07308	0.000106185	0.00784637	1.37663
VIT_205s0020g03190	-3.86906	5.1392	-7.89793	5.70511e-07	0.00103705	6.4394
VIT_218s0072g00580	-3.89635	0.167562	-5.0802	0.000104658	0.00778704	1.40057
VIT_205s0020g02720	-3.90673	2.44314	-6.55738	5.96103e-06	0.00251333	4.1233
VIT_200s0407g00050	-3.90942	1.12311	-5.09828	0.000100883	0.00766774	1.50405
VIT_215s0048g02324	-3.93791	0.919695	-5.32289	6.41165e-05	0.00608296	1.8478
VIT_215s0048g01590	-3.96615	1.13358	-5.85252	2.2574e-05	0.00417993	2.7242
VIT_201s0150g00330	-3.99061	2.58055	-6.48149	6.85762e-06	0.00261862	3.97932
VIT_214s0066g00810	-4.05122	6.60158	-12.6127	7.74055e-10	1.66445e-05	12.5411
VIT_214s0068g00740	-4.05526	1.83507	-7.1522	2.04272e-06	0.00161195	4.96044
VIT_214s0030g01550	-4.08028	-2.24667	-5.35569	6.00408e-05	0.00593283	0.784372
VIT_218s0072g00980	-4.11347	0.071846	-5.2006	8.20011e-05	0.00678181	1.52866
VIT_207s0005g01680	-4.13201	4.39598	-11.5028	3.01644e-09	2.16208e-05	11.1898
VIT_219s0090g01070	-4.20612	5.51578	-6.0827	1.45058e-05	0.00332158	3.32325
VIT_213s0019g01280	-4.20729	-3.38826	-5.01637	0.000119189	0.00818827	0.381122
VIT_205s0077g02260	-4.21736	0.900837	-5.2513	7.40335e-05	0.00646944	1.56721
VIT_204s0044g00040	-4.2276	3.83634	-6.2059	1.1482e-05	0.00283883	3.56178
VIT_216s0013g00440	-4.25772	5.03858	-6.35057	8.74885e-06	0.00282594	3.81231
VIT_205s0020g02260	-4.28845	-2.15076	-5.75911	2.7066e-05	0.00450755	1.81267
VIT_215s0046g02110	-4.30262	4.58309	-5.49767	4.52524e-05	0.00533175	2.2266
VIT_212s0028g03550	-4.31473	2.03454	-6.59877	5.52424e-06	0.00247224	4.20371
VIT_200s0203g00080	-4.40743	-0.220553	-6.75967	4.11897e-06	0.00210247	4.11362
VIT_215s0046g01140	-4.41261	3.66092	-6.25231	1.05198e-05	0.00283883	3.64156
VIT_214s0060g00770	-4.41304	-0.872167	-5.6518	3.33871e-05	0.00472318	2.02115
VIT_216s0013g00480	-4.41953	3.82062	-5.74727	2.76978e-05	0.00450755	2.71431
VIT_213s0067g02360	-4.42144	0.418646	-5.83502	2.33525e-05	0.00420169	2.78471
VIT_210s0003g03790	-4.42746	2.91949	-5.55894	4.0085e-05	0.00504847	2.37561
VIT_207s0141g00060	-4.44237	3.93875	-6.56705	5.85583e-06	0.00251333	4.20508
VIT_213s0067g02630	-4.45617	2.58206	-5.52301	4.30361e-05	0.00522886	2.30933
VIT_216s0013g00390	-4.54887	4.33643	-6.14996	1.27647e-05	0.00308403	3.45462
VIT_213s0019g01310	-4.5715	-2.12032	-4.96833	0.000131481	0.00866548	0.733987
VIT_214s0060g00810	-4.61551	6.54261	-11.6317	2.56209e-09	2.16208e-05	11.4737
VIT_219s0014g02950	-4.65675	-1.49876	-5.40011	5.49427e-05	0.00577786	1.4632
VIT_202s0025g01280	-4.68177	3.31652	-5.29976	6.71623e-05	0.00619235	1.88965
VIT_212s0057g00613	-4.68822	-1.21948	-5.71858	2.92935e-05	0.00456946	1.8342
VIT_211s0016g00670	-4.71827	1.46223	-5.97989	1.76581e-05	0.00371796	3.11261
VIT_210s0003g03800	-4.74234	2.14334	-5.68573	3.1238e-05	0.00456946	2.61046
VIT_213s0019g02480	-4.74608	-3.55544	-5.0354	0.000114652	0.00805799	0.462399
VIT_219s0090g00790	-4.7828	1.7373	-5.25563	7.33904e-05	0.00646768	1.76718
VIT_213s0019g01291	-4.80302	-2.62404	-5.96863	1.80441e-05	0.00371796	1.7409
VIT_217s0000g03390	-4.94985	0.464399	-6.45632	7.18498e-06	0.00261862	3.58154
VIT_213s0067g01120	-4.99948	4.90317	-5.30812	6.60444e-05	0.00614785	1.85775
VIT_209s0002g00550	-5.16088	6.11182	-5.51884	4.33937e-05	0.00522886	2.26165
VIT_205s0049g00750	-5.1762	-2.19088	-5.74599	2.77669e-05	0.00450755	1.60589
VIT_211s0052g00100	-5.39218	3.87193	-6.70051	4.58657e-06	0.00219166	4.43303
VIT_218s0072g00380	-5.5201	7.05847	-6.4638	7.08598e-06	0.00261862	4.01391
VIT_203s0063g01690	-5.64672	3.79238	-8.10769	4.03759e-07	0.00096467	6.67701
VIT_204s0008g07130	-5.66441	-2.43767	-5.84107	2.30802e-05	0.00420169	1.59387
VIT_205s0049g00740	-5.70932	5.31057	-8.86329	1.21621e-07	0.00047556	7.89198
VIT_208s0007g01560	-5.73876	3.34265	-5.68678	3.11742e-05	0.00456946	2.614
VIT_217s0000g03930	-5.78682	-1.39239	-5.43361	5.13945e-05	0.00562966	1.16656
VIT_202s0033g01000	-6.04521	0.243687	-5.17247	8.6798e-05	0.00706976	1.43826
VIT_200s2840g00010	-6.07649	0.42573	-6.16058	1.25102e-05	0.00305689	2.46857
VIT_211s0052g01780	-6.09467	4.6239	-5.82507	2.38077e-05	0.00423088	2.86732
VIT_212s0057g01430	-6.32867	1.22738	-5.97451	1.78416e-05	0.00371796	2.81594
VIT_213s0019g00330	-6.41319	6.04061	-5.4051	5.43987e-05	0.00577786	2.0573
VIT_208s0007g07690	-6.81348	-0.927966	-5.56217	3.983e-05	0.00504847	1.81147
VIT_209s0002g08580	-6.83998	-1.29055	-5.32299	6.41035e-05	0.00608296	1.36722
VIT_213s0067g03790	-6.88598	0.89023	-6.9145	3.11572e-06	0.00196834	4.28972
VIT_201s0011g02360	-6.97075	1.06352	-6.26718	1.02295e-05	0.00283883	3.35413
VIT_212s0134g00490	-7.01038	-1.15556	-6.50114	6.6127e-06	0.00258533	3.02511
VIT_205s0049g00780	-7.18318	4.39298	-5.10214	0.000100094	0.00766774	1.50459
VIT_213s0047g00060	-7.52896	-1.26123	-5.48312	4.65769e-05	0.00533175	1.763
VIT_205s0049g00840	-8.15954	3.38772	-5.88331	2.12683e-05	0.00402357	2.93253
VIT_205s0049g00800	-10.2898	4.00426	-6.35925	8.60798e-06	0.00282594	3.70072
VIT_205s0049g00810	-11.297	2.5176	-7.13677	2.09899e-06	0.00161195	4.61256
VIT_205s0049g00790	-11.9003	2.74259	-5.76183	2.69225e-05	0.00450755	2.34894

## Sheet: April-June DEGs
	logFC	AveExpr	t	P.Value	adj.P.Val	B
VIT_205s0165g00260	4.91492	-0.466085	6.35089	8.74362e-06	0.00308635	3.27334
VIT_201s0146g00220	4.60681	-1.45976	5.28478	6.92127e-05	0.00918691	1.07596
VIT_205s0165g00220	3.74167	1.26733	5.6051	3.65975e-05	0.00664791	2.45388
VIT_210s0116g00900	3.29117	2.5771	7.70072	7.93707e-07	0.000859048	6.09058
VIT_208s0007g08910	3.23061	0.810407	6.49917	6.63685e-06	0.00264282	3.99799
VIT_202s0012g00170	3.14694	6.08575	5.75582	2.72398e-05	0.00568676	2.6929
VIT_211s0016g05430	2.90966	4.68091	5.69499	3.06768e-05	0.00616489	2.58647
VIT_218s0001g15660	2.85052	3.55815	5.77282	2.63524e-05	0.00562583	2.75756
VIT_208s0007g01570	2.7941	2.28966	5.6707	3.21718e-05	0.00623234	2.57515
VIT_211s0016g02470	2.56108	3.25865	5.56058	3.99557e-05	0.00670594	2.36247
VIT_204s0043g01010	2.30417	1.36246	5.27368	7.07739e-05	0.00922335	1.76665
VIT_212s0035g02100	2.21563	2.4028	5.73573	2.83286e-05	0.00585721	2.70028
VIT_205s0049g01550	2.08164	6.41207	5.62281	3.53442e-05	0.00659324	2.43468
VIT_202s0025g03530	2.06406	5.98391	5.86802	2.19064e-05	0.0051956	2.90402
VIT_218s0001g10480	1.93802	3.8093	5.88393	2.12429e-05	0.0051956	2.95639
VIT_203s0063g00340	1.93356	2.72579	5.22967	7.73307e-05	0.00989787	1.7479
VIT_208s0007g08290	1.86708	4.68898	5.35612	5.99898e-05	0.00859245	1.9398
VIT_215s0045g00370	1.80147	4.82469	5.9215	1.97573e-05	0.00494001	3.01214
VIT_209s0054g01620	1.76519	4.14443	5.45749	4.901e-05	0.00742156	2.1478
VIT_201s0011g02760	1.45208	3.18975	6.24934	1.05789e-05	0.00344662	3.63968
VIT_206s0004g02370	-1.30777	4.1048	-5.31438	6.52207e-05	0.00887621	1.85582
VIT_202s0025g03240	-1.31077	5.58188	-5.21716	7.93057e-05	0.00995236	1.64031
VIT_203s0038g01350	-1.39636	4.50956	-5.82954	2.36021e-05	0.00534479	2.83709
VIT_213s0156g00140	-1.45737	6.49144	-5.78451	2.57598e-05	0.00559508	2.7403
VIT_212s0059g00230	-1.49628	5.66673	-5.3447	6.1376e-05	0.00859245	1.89204
VIT_205s0077g02020	-1.5299	6.53283	-5.52744	4.26611e-05	0.00686783	2.24558
VIT_203s0063g00030	-1.55334	5.22095	-6.08263	1.45079e-05	0.00421572	3.30966
VIT_218s0157g00090	-1.58669	3.73029	-5.29109	6.83411e-05	0.00912756	1.85289
VIT_200s0181g00020	-1.58897	4.82934	-5.58763	3.78791e-05	0.00664791	2.37881
VIT_206s0004g05850	-1.62576	2.93098	-5.30146	6.69331e-05	0.00899539	1.86738
VIT_216s0100g00310	-1.63345	2.91842	-5.81281	2.43807e-05	0.00534957	2.84456
VIT_218s0122g00610	-1.65368	8.58347	-5.99587	1.71251e-05	0.00472103	3.14747
VIT_208s0040g02330	-1.6911	10.0033	-5.21302	7.99712e-05	0.00995236	1.64656
VIT_203s0038g03560	-1.69124	5.27435	-7.20192	1.87187e-06	0.0013417	5.30067
VIT_208s0032g00910	-1.69248	7.11355	-5.62348	3.52973e-05	0.00659324	2.4314
VIT_206s0004g02640	-1.6948	5.79175	-5.82873	2.36391e-05	0.00534479	2.8281
VIT_219s0015g01550	-1.74684	3.26478	-5.68054	3.15575e-05	0.00623234	2.59971
VIT_214s0068g01580	-1.75275	2.43213	-5.67294	3.20311e-05	0.00623234	2.58369
VIT_214s0081g00520	-1.78725	3.38576	-6.9734	2.80424e-06	0.00172285	4.89811
VIT_213s0067g03490	-1.78845	3.45057	-6.22366	1.11034e-05	0.00356353	3.5926
VIT_204s0044g00120	-1.79703	1.99601	-5.53806	4.17738e-05	0.00685697	2.33302
VIT_209s0018g02110	-1.80331	7.16846	-7.43859	1.24075e-06	0.000988144	5.69857
VIT_200s0225g00080	-1.81476	3.6518	-6.32926	9.10468e-06	0.00315771	3.783
VIT_201s0026g01050	-1.81513	4.7453	-6.61833	5.32956e-06	0.00238753	4.28979
VIT_218s0117g00390	-1.8248	3.33342	-5.3099	6.58089e-05	0.00889993	1.89956
VIT_209s0018g01870	-1.82673	6.58066	-5.85554	2.24422e-05	0.00524538	2.87964
VIT_211s0016g03050	-1.84438	2.66888	-7.08459	2.30155e-06	0.00147015	5.06623
VIT_215s0045g01416	-1.84582	3.93126	-5.40111	5.48334e-05	0.0080759	2.03369
VIT_202s0241g00120	-1.8497	4.42955	-6.57826	5.73641e-06	0.002467	4.22126
VIT_218s0001g06220	-1.88388	3.78498	-5.75861	2.70922e-05	0.00568676	2.73476
VIT_211s0037g00070	-1.88637	5.99914	-6.59961	5.51581e-06	0.00242054	4.25176
VIT_204s0008g01490	-1.94472	5.60478	-5.59044	3.76696e-05	0.00664791	2.36821
VIT_213s0019g03190	-1.9495	7.20287	-7.20406	1.86487e-06	0.0013417	5.30376
VIT_211s0037g00860	-1.98073	5.79564	-6.08412	1.44668e-05	0.00421572	3.314
VIT_203s0038g04250	-1.98711	8.2599	-6.9082	3.15114e-06	0.00183132	4.79499
VIT_206s0009g01530	-1.98936	3.79148	-6.89246	3.24138e-06	0.0018342	4.77192
VIT_218s0089g00400	-1.99376	3.31407	-5.52582	4.27982e-05	0.00686783	2.30051
VIT_217s0000g03280	-2.00038	8.07209	-5.23696	7.62029e-05	0.00981355	1.6811
VIT_214s0066g01390	-2.04487	4.46391	-6.73753	4.28786e-06	0.00208709	4.50388
VIT_215s0046g00120	-2.05053	4.92537	-6.35017	8.75539e-06	0.00308635	3.80699
VIT_207s0005g01710	-2.09427	6.64614	-6.01299	1.65722e-05	0.00462795	3.17297
VIT_214s0060g00760	-2.09681	6.68949	-5.46349	4.84289e-05	0.00742156	2.12457
VIT_205s0049g00980	-2.11486	6.91144	-6.061	1.51187e-05	0.00433463	3.26304
VIT_214s0066g00810	-2.12541	6.60158	-6.52992	6.27047e-06	0.00262513	4.12837
VIT_213s0067g01880	-2.12917	1.59219	-5.22273	7.84195e-05	0.00995236	1.7478
VIT_217s0000g03780	-2.13075	4.19355	-6.45037	7.2648e-06	0.00269336	3.99884
VIT_208s0007g03040	-2.14893	5.35289	-7.78214	6.92133e-07	0.000826829	6.26055
VIT_211s0103g00210	-2.17079	3.35838	-5.5947	3.73547e-05	0.00664791	2.4376
VIT_206s0061g00590	-2.187	3.22062	-5.52724	4.26779e-05	0.00686783	2.31251
VIT_206s0061g01230	-2.22217	8.4583	-8.36478	2.66317e-07	0.000648356	7.17575
VIT_206s0009g03420	-2.22378	4.02187	-6.10836	1.38142e-05	0.00412564	3.38076
VIT_202s0087g00840	-2.23441	4.04448	-5.41846	5.29681e-05	0.00790953	2.08278
VIT_204s0023g00410	-2.23491	5.03505	-5.60805	3.63853e-05	0.00664791	2.42707
VIT_200s0203g00140	-2.2352	4.25694	-8.28755	3.01519e-07	0.000648356	7.03271
VIT_219s0090g00730	-2.23819	3.47263	-6.94709	2.93918e-06	0.00175559	4.86401
VIT_213s0067g02380	-2.23901	2.01897	-5.35622	5.99776e-05	0.00859245	1.99801
VIT_208s0007g06960	-2.26101	5.09091	-5.57582	3.87714e-05	0.00664791	2.34843
VIT_208s0058g00640	-2.26421	6.92084	-5.94676	1.88192e-05	0.00487554	3.04907
VIT_216s0100g00290	-2.26924	6.67556	-5.86611	2.19876e-05	0.0051956	2.90172
VIT_205s0049g00660	-2.27081	6.1722	-5.8239	2.38618e-05	0.00534479	2.82112
VIT_204s0008g01580	-2.30033	2.50786	-5.28014	6.98605e-05	0.00921602	1.84865
VIT_203s0063g02490	-2.32149	7.79848	-7.07897	2.32457e-06	0.00147015	5.09027
VIT_208s0058g01110	-2.34214	2.0642	-5.97194	1.793e-05	0.00473721	3.09828
VIT_213s0156g00100	-2.36496	6.00515	-6.84846	3.5083e-06	0.00193433	4.69063
VIT_209s0002g09080	-2.37464	1.283	-5.56214	3.98329e-05	0.00670594	2.28028
VIT_201s0011g02710	-2.38475	6.89362	-5.87035	2.18081e-05	0.0051956	2.90429
VIT_206s0004g01510	-2.39108	8.54394	-6.48659	6.79316e-06	0.00265588	4.04557
VIT_214s0060g00810	-2.40329	6.54261	-5.84586	2.28668e-05	0.00528715	2.87468
VIT_202s0025g03590	-2.40698	3.08232	-6.52245	6.3575e-06	0.00262513	4.0939
VIT_217s0000g00730	-2.41152	3.38862	-5.65476	3.31935e-05	0.00637286	2.54629
VIT_213s0073g00140	-2.42826	2.27315	-6.25045	1.05568e-05	0.00344662	3.5535
VIT_208s0007g08680	-2.43092	5.25951	-6.29342	9.73742e-06	0.00327312	3.70696
VIT_213s0067g03200	-2.48963	4.02876	-5.97061	1.79757e-05	0.00473721	3.1266
VIT_200s0211g00130	-2.498	1.80496	-5.6196	3.55679e-05	0.00659324	2.45526
VIT_218s0001g00280	-2.55561	4.17255	-7.46804	1.17948e-06	0.000988144	5.73538
VIT_205s0049g00570	-2.55679	10.4109	-9.45964	4.94847e-08	0.00035469	8.74804
VIT_208s0007g00020	-2.57035	3.96101	-7.59487	9.49595e-07	0.000859048	5.94068
VIT_215s0048g03000	-2.60321	4.59443	-8.75966	1.42791e-07	0.000614086	7.71882
VIT_206s0004g01750	-2.60511	7.77345	-5.81422	2.43142e-05	0.00534957	2.79942
VIT_217s0000g02450	-2.61558	1.65854	-5.77141	2.64246e-05	0.00562583	2.59991
VIT_209s0002g02230	-2.6314	4.66264	-8.40898	2.48135e-07	0.000648356	7.21825
VIT_208s0007g03710	-2.63899	3.44346	-5.2739	7.07425e-05	0.00922335	1.84262
VIT_205s0094g01130	-2.64012	7.5764	-12.5179	8.66037e-10	1.86224e-05	12.4706
VIT_208s0040g00710	-2.71904	2.67739	-5.96803	1.8065e-05	0.00473721	3.13031
VIT_218s0001g10600	-2.76913	1.66335	-5.57736	3.86541e-05	0.00664791	2.39156
VIT_207s0031g02340	-2.79401	2.18308	-5.34719	6.10713e-05	0.00859245	1.96162
VIT_207s0141g00690	-2.79455	5.75047	-5.58175	3.83208e-05	0.00664791	2.36936
VIT_218s0001g11560	-2.81343	3.66592	-8.17305	3.62942e-07	0.000650363	6.86393
VIT_218s0001g11860	-2.83587	5.05916	-7.5892	9.58804e-07	0.000859048	5.94386
VIT_202s0012g00890	-2.84233	3.86819	-5.47904	4.69557e-05	0.00731658	2.20815
VIT_201s0011g03430	-2.88318	3.43502	-8.00961	4.74263e-07	0.000656227	6.56078
VIT_206s0080g01160	-2.91989	4.14162	-7.64976	8.65116e-07	0.000859048	6.01615
VIT_200s0211g00170	-2.93071	3.04786	-7.32559	1.50852e-06	0.00115849	5.43863
VIT_201s0026g00880	-2.95576	3.4464	-6.71177	4.49348e-06	0.00210051	4.42888
VIT_214s0068g00160	-2.95626	5.5865	-7.99193	4.88287e-07	0.000656227	6.59173
VIT_202s0025g04340	-3.01851	8.08853	-8.31129	2.90206e-07	0.000648356	7.09496
VIT_215s0046g00310	-3.06461	3.89832	-6.43381	7.49159e-06	0.00273037	3.91697
VIT_205s0020g01350	-3.13607	0.83822	-5.55556	4.03535e-05	0.00670594	2.26527
VIT_216s0013g00900	-3.15292	2.11678	-6.76008	4.11591e-06	0.00207349	4.41889
VIT_210s0116g01780	-3.19086	9.88605	-6.8239	3.66715e-06	0.00197137	4.64999
VIT_215s0048g02650	-3.19683	1.92867	-5.87368	2.16681e-05	0.0051956	2.89047
VIT_217s0000g02700	-3.23146	2.01564	-5.69775	3.05114e-05	0.00616489	2.58432
VIT_200s0411g00030	-3.24448	2.21046	-5.55321	4.05419e-05	0.00670594	2.31378
VIT_205s0062g00430	-3.26994	2.26574	-5.33962	6.20039e-05	0.00859245	1.91676
VIT_205s0049g00730	-3.27078	6.8313	-5.92264	1.97139e-05	0.00494001	3.00824
VIT_209s0002g02450	-3.36933	2.41001	-5.21862	7.90732e-05	0.00995236	1.73394
VIT_205s0077g02150	-3.38033	2.50533	-7.64266	8.75591e-07	0.000859048	5.89477
VIT_211s0016g04920	-3.38519	6.95051	-5.37701	5.7536e-05	0.00841631	1.95605
VIT_205s0049g00720	-3.43038	8.00118	-5.4797	4.68946e-05	0.00731658	2.15726
VIT_213s0106g00030	-3.4308	1.17607	-5.93014	1.94311e-05	0.00494001	2.84494
VIT_200s1321g00010	-3.47224	4.9445	-6.45672	7.17962e-06	0.00269336	4.00885
VIT_204s0044g01990	-3.48209	2.41945	-6.51292	6.47034e-06	0.00262513	3.95925
VIT_218s0089g00380	-3.48439	1.19382	-5.46403	4.83773e-05	0.00742156	2.12032
VIT_214s0030g00220	-3.49915	1.52274	-6.13416	1.31533e-05	0.0040405	3.14283
VIT_212s0059g01050	-3.52101	3.69557	-6.19552	1.17094e-05	0.00367354	3.5289
VIT_218s0166g00260	-3.5259	6.49332	-5.40852	5.40284e-05	0.00801222	2.01736
VIT_208s0007g02020	-3.54395	3.10807	-7.93994	5.32109e-07	0.000673056	6.03808
VIT_205s0049g00520	-3.60802	5.79419	-6.19199	1.17879e-05	0.00367354	3.51692
VIT_218s0164g00100	-3.67233	7.41271	-5.51508	4.37177e-05	0.00696342	2.22691
VIT_205s0051g00670	-3.74027	6.53363	-8.58428	1.87895e-07	0.000648356	7.5056
VIT_218s0072g00150	-3.78396	0.828321	-7.16556	1.99527e-06	0.00138401	4.86666
VIT_210s0003g05420	-3.79798	2.50994	-5.34095	6.1838e-05	0.00859245	1.94012
VIT_210s0071g01120	-3.85231	0.989388	-7.12722	2.13461e-06	0.00143439	4.80939
VIT_206s0004g01180	-3.85274	7.36408	-9.01036	9.70617e-08	0.00052178	8.13611
VIT_201s0137g00740	-3.93115	0.68223	-6.79512	3.86288e-06	0.00202594	3.47336
VIT_203s0063g01530	-3.9767	4.27244	-6.72738	4.36771e-06	0.00208709	4.4771
VIT_201s0137g00240	-4.04661	4.11391	-6.63008	5.2161e-06	0.00238642	4.21849
VIT_200s0256g00050	-4.0712	2.18582	-5.57344	3.89544e-05	0.00664791	2.32866
VIT_218s0001g12690	-4.13397	1.90313	-5.33694	6.23365e-05	0.00859245	1.86479
VIT_210s0003g00600	-4.22158	-0.344625	-5.34095	6.18383e-05	0.00859245	1.40968
VIT_203s0091g00490	-4.24275	2.84329	-9.73009	3.3347e-08	0.00035469	8.72878
VIT_214s0060g00990	-4.32557	3.92008	-8.04055	4.50731e-07	0.000656227	6.52097
VIT_205s0077g01920	-4.4616	1.53751	-6.47656	6.92044e-06	0.00265732	3.76907
VIT_218s0166g00250	-4.53102	10.1208	-7.61059	9.24558e-07	0.000859048	5.97975
VIT_214s0083g00400	-4.56218	4.94224	-6.29318	9.74187e-06	0.00327312	3.7181
VIT_203s0063g01480	-4.58969	4.46783	-8.09032	4.15394e-07	0.000656227	6.65118
VIT_218s0075g01090	-4.83074	0.966529	-5.31464	6.51863e-05	0.00887621	1.72362
VIT_213s0019g03700	-4.94316	-0.232503	-5.42098	5.27028e-05	0.00790953	1.67599
VIT_211s0052g00893	-4.95073	-2.29235	-5.64549	3.38033e-05	0.00643249	1.25939
VIT_212s0059g00190	-4.99684	4.30328	-6.75601	4.14639e-06	0.00207349	4.3599
VIT_215s0046g00630	-5.01701	-2.09906	-5.67397	3.19662e-05	0.00623234	1.44539
VIT_211s0037g00290	-5.07295	0.234251	-5.7257	2.8889e-05	0.0059162	1.61764
VIT_208s0007g05000	-5.13059	4.91852	-5.33892	6.20906e-05	0.00859245	1.96411
VIT_209s0054g01740	-5.13973	-1.67937	-5.23688	7.62156e-05	0.00981355	0.77291
VIT_208s0007g00950	-5.18257	0.885271	-5.21241	8.00706e-05	0.00995236	1.3394
VIT_208s0007g02630	-5.44992	-0.543931	-6.02	1.63514e-05	0.00462637	2.22334
VIT_208s0007g08460	-5.66641	-0.529181	-5.2077	8.08346e-05	0.00998958	1.16051
VIT_211s0016g00330	-5.92657	4.18829	-8.18302	3.57106e-07	0.000650363	6.397
VIT_206s0004g06210	-5.95907	3.09785	-5.49266	4.57038e-05	0.00722624	2.16086
VIT_208s0007g05360	-6.16882	0.906665	-7.46009	1.1957e-06	0.000988144	3.72503
VIT_211s0016g01020	-6.44224	4.8599	-5.57688	3.86909e-05	0.00664791	2.3598
VIT_204s0008g01860	-6.79302	0.29908	-6.124	1.34095e-05	0.00406118	2.26203
VIT_209s0018g01340	-7.04818	1.31902	-5.98751	1.74018e-05	0.00473659	2.21401
VIT_217s0000g00950	-7.32369	2.64929	-5.46042	4.87252e-05	0.00742156	1.74304

## Sheet: June-Sept DEGs
	logFC	AveExpr	t	P.Value	adj.P.Val	B
VIT_200s0179g00340	11.0057	-0.707097	7.47299	1.1695e-06	4.1091e-05	5.12833
VIT_213s0067g02930	10.6213	-0.58295	8.65045	1.69335e-07	1.21987e-05	6.84022
VIT_214s0083g00260	10.4875	2.08231	6.57931	5.72535e-06	0.000116294	4.02771
VIT_205s0102g00030	10.1138	-1.36384	13.6077	2.48047e-10	3.13751e-07	10.6867
VIT_201s0011g05220	10.0469	-2.89563	10.9962	5.81254e-09	1.81141e-06	8.82911
VIT_217s0000g06210	9.96879	-1.64889	11.5289	2.91812e-09	1.3635e-06	10.1927
VIT_214s0108g00440	9.93966	2.81957	7.79614	6.76088e-07	2.79039e-05	6.18831
VIT_201s0011g05200	9.87533	0.580054	11.2253	4.30783e-09	1.58415e-06	9.95444
VIT_205s0062g01260	9.87386	-0.261329	4.33299	0.000492045	0.00344977	0.0403176
VIT_211s0103g00190	9.73894	-0.885583	8.79395	1.35387e-07	1.06764e-05	6.95614
VIT_204s0008g01080	9.7084	-1.68728	8.12135	3.94849e-07	1.97452e-05	5.88685
VIT_205s0077g02330	9.69342	-1.2205	10.8574	6.98582e-09	1.8777e-06	8.85443
VIT_218s0122g00980	9.64399	-0.925549	6.14347	1.29229e-05	0.000213919	3.20479
VIT_207s0129g01080	9.59145	-0.59091	6.52775	6.29563e-06	0.000125696	3.71675
VIT_214s0006g02915	9.58933	-1.72183	6.98527	2.74551e-06	6.9701e-05	4.79423
VIT_217s0053g00990	9.58015	0.698599	6.26675	1.02379e-05	0.000177967	3.57564
VIT_212s0121g00230	9.57689	0.284286	7.65463	8.58007e-07	3.32176e-05	5.7482
VIT_207s0005g01030	9.57125	0.791031	5.56431	3.96625e-05	0.000489588	2.33514
VIT_217s0000g04740	9.56268	-2.02265	10.4596	1.19517e-08	2.62243e-06	8.35767
VIT_204s0023g03360	9.53044	-0.160724	6.5633	5.89638e-06	0.000118717	3.94847
VIT_200s0499g00020	9.51865	1.40775	6.24727	1.06202e-05	0.000183279	3.51023
VIT_210s0003g05480	9.47107	-0.488341	6.545	6.09843e-06	0.000122441	3.8816
VIT_205s0020g00420	9.40325	-1.56996	8.82088	1.29856e-07	1.04974e-05	7.15733
VIT_204s0069g00990	9.34065	-0.357869	6.57022	5.82185e-06	0.000117657	3.92059
VIT_206s0004g01690	9.30909	0.144482	6.37286	8.39213e-06	0.0001557	3.69882
VIT_212s0121g00380	9.29753	-1.77902	6.06778	1.49246e-05	0.000237722	3.05014
VIT_207s0005g00740	9.29465	-0.589154	11.5106	2.98675e-09	1.3635e-06	10.6465
VIT_208s0007g05860	9.13549	-2.59926	8.61887	1.77939e-07	1.25005e-05	6.57207
VIT_213s0064g01750	9.1264	-1.3635	5.44549	5.01932e-05	0.000582058	2.02203
VIT_216s0050g01620	9.10574	0.199728	8.80706	1.32665e-07	1.06161e-05	7.40082
VIT_201s0026g02770	9.04519	-2.75475	6.3562	8.65722e-06	0.000158701	3.566
VIT_202s0025g04000	9.0347	-0.95643	7.58043	9.7322e-07	3.58137e-05	5.32846
VIT_208s0058g00540	8.97178	-0.285684	5.55222	4.06207e-05	0.00049941	2.22667
VIT_213s0084g00090	8.95769	-2.10503	7.07571	2.338e-06	6.25298e-05	4.50689
VIT_217s0000g04330	8.93882	-1.01654	6.51422	6.4548e-06	0.000128042	3.74539
VIT_206s0061g01380	8.91256	-0.794798	5.22355	7.82904e-05	0.000822413	1.63991
VIT_218s0001g07340	8.91192	1.61286	6.1944	1.17343e-05	0.000198368	3.54037
VIT_204s0008g06670	8.87978	0.558105	7.82228	6.47162e-07	2.69348e-05	6.03545
VIT_211s0052g00750	8.84856	-2.07396	7.54761	1.02923e-06	3.73214e-05	5.64372
VIT_217s0000g10370	8.80894	-1.98034	8.73647	1.48037e-07	1.12854e-05	6.78729
VIT_204s0008g02570	8.80583	-1.9663	8.80593	1.32896e-07	1.06161e-05	6.68057
VIT_201s0127g00400	8.70943	-2.19668	8.22325	3.34537e-07	1.78247e-05	6.36473
VIT_219s0014g02740	8.686	0.285539	6.13603	1.31066e-05	0.000216294	3.21343
VIT_218s0001g11710	8.68157	-1.48581	6.56934	5.83119e-06	0.00011769	3.82691
VIT_203s0088g00490	8.67732	-1.30194	6.61233	5.38852e-06	0.00011152	3.96311
VIT_214s0066g01650	8.66309	0.461764	9.31738	6.10996e-08	6.37779e-06	7.8818
VIT_205s0077g00880	8.60978	-2.17527	8.60175	1.82794e-07	1.26398e-05	6.62535
VIT_218s0072g00360	8.60103	-0.315553	7.65296	8.60447e-07	3.32176e-05	5.67229
VIT_202s0025g01220	8.5904	0.0224829	7.11452	2.18298e-06	5.99497e-05	4.92605
VIT_215s0107g00320	8.54445	-1.88945	7.54852	1.02764e-06	3.73214e-05	5.22185
VIT_205s0020g01270	8.52398	-0.940859	5.57353	3.89473e-05	0.000482836	2.23649
VIT_214s0128g00440	8.51938	-0.876657	7.8441	6.24001e-07	2.63613e-05	5.6779
VIT_211s0016g01320	8.5126	-1.3537	9.67044	3.63549e-08	4.88588e-06	8.03604
VIT_202s0154g00310	8.51129	0.563979	10.0431	2.13265e-08	3.58269e-06	9.58009
VIT_212s0059g02180	8.47914	-0.163782	9.30918	6.18507e-08	6.425e-06	7.4954
VIT_209s0002g06110	8.46539	-2.69421	7.94858	5.24552e-07	2.34603e-05	5.95699
VIT_218s0001g02060	8.4597	-1.24572	6.62156	5.29815e-06	0.000110521	3.97713
VIT_218s0001g15420	8.4471	-1.99463	8.49686	2.15743e-07	1.37252e-05	6.59104
VIT_203s0038g02010	8.40034	-1.74326	8.59505	1.84733e-07	1.27318e-05	6.80528
VIT_201s0011g04030	8.39734	-1.76069	5.07361	0.00010607	0.0010429	1.37677
VIT_207s0191g00240	8.30949	-2.412	8.29547	2.97694e-07	1.66701e-05	6.17534
VIT_205s0020g03650	8.30583	-2.48135	7.08255	2.30989e-06	6.21648e-05	4.62741
VIT_202s0025g00260	8.28762	1.1647	5.8487	2.27414e-05	0.000323846	2.78187
VIT_202s0012g02820	8.26025	-1.46422	5.88223	2.13127e-05	0.000309236	2.91794
VIT_203s0038g02060	8.24349	-1.70385	9.7662	3.16541e-08	4.47801e-06	8.34071
VIT_215s0046g02000	8.23727	1.48488	7.86603	6.01602e-07	2.57694e-05	6.38602
VIT_219s0090g01600	8.22101	-0.0636623	5.78093	2.59397e-05	0.000355275	2.71719
VIT_200s1365g00010	8.21509	-2.29557	6.43358	7.49486e-06	0.000144023	3.56362
VIT_206s0004g07680	8.18743	-1.58842	4.98965	0.000125873	0.00118609	1.28606
VIT_201s0127g00800	8.16985	1.64324	7.63004	8.94531e-07	3.39243e-05	5.9552
VIT_217s0000g02590	8.15799	-3.32205	7.79383	6.78711e-07	2.79585e-05	5.45603
VIT_208s0007g07490	8.13287	-1.52237	6.88364	3.29315e-06	7.86806e-05	4.39209
VIT_217s0000g03290	8.12658	-0.281258	7.75674	7.22283e-07	2.93596e-05	5.81784
VIT_207s0104g01810	8.07615	-1.75991	8.17436	3.62168e-07	1.87204e-05	5.928
VIT_209s0002g08680	8.07485	-0.170891	9.47354	4.8481e-08	5.69665e-06	8.09435
VIT_200s1404g00010	8.07155	-2.27467	8.53085	2.04433e-07	1.34208e-05	6.45388
VIT_212s0028g03330	8.06583	0.0109318	6.86187	3.42458e-06	8.05676e-05	4.49223
VIT_211s0052g01650	8.03615	0.295447	7.16019	2.01421e-06	5.67647e-05	4.96511
VIT_210s0003g05680	8.02558	-2.36954	7.0368	2.50499e-06	6.58495e-05	4.43939
VIT_202s0025g02690	8.02055	-1.89599	14.3012	1.16904e-10	2.39413e-07	13.2025
VIT_203s0063g00860	8.01104	2.01301	8.51387	2.10004e-07	1.34755e-05	7.23336
VIT_202s0012g00990	7.99971	-1.21076	7.64427	8.73199e-07	3.34724e-05	5.60434
VIT_212s0057g00200	7.99939	-2.72304	7.63031	8.94118e-07	3.39243e-05	5.58467
VIT_217s0000g09810	7.99332	2.8007	6.64575	5.06869e-06	0.000107065	4.31243
VIT_211s0016g03020	7.98839	0.334214	5.94607	1.88443e-05	0.000282769	3.00269
VIT_205s0102g00830	7.98067	-3.06399	10.5844	1.00813e-08	2.3563e-06	8.42881
VIT_213s0064g01740	7.95552	-2.66878	5.61113	3.61655e-05	0.000456645	2.2604
VIT_201s0010g02240	7.9498	-1.80651	6.89419	3.23137e-06	7.78097e-05	4.30081
VIT_204s0008g04260	7.94907	-0.761897	6.80732	3.77856e-06	8.60703e-05	4.41302
VIT_209s0018g01630	7.93957	-2.80802	6.26114	1.03465e-05	0.000179131	3.29697
VIT_214s0068g00270	7.90022	-1.11337	5.85335	2.25377e-05	0.000322012	2.74658
VIT_201s0146g00215	7.89074	-0.786207	7.60247	9.37407e-07	3.48411e-05	5.57302
VIT_207s0151g00340	7.88429	1.64582	6.93742	2.99046e-06	7.39976e-05	4.76106
VIT_200s0516g00020	7.86524	-1.46049	6.76549	4.07576e-06	9.10795e-05	4.15833
VIT_200s0252g00040	7.86495	-2.24673	8.62631	1.75872e-07	1.24443e-05	6.64671
VIT_219s0014g01780	7.86106	-3.37467	8.07777	4.24027e-07	2.07224e-05	5.80437
VIT_204s0008g02770	7.85613	0.413901	6.93832	2.98565e-06	7.39636e-05	4.7197
VIT_208s0040g00930	7.85297	0.207266	5.76991	2.65023e-05	0.00036114	2.74094
VIT_216s0098g01510	7.8503	-2.85023	7.6537	8.5937e-07	3.32176e-05	5.26859
VIT_208s0007g04060	7.84776	-2.4235	8.52042	2.07838e-07	1.34208e-05	6.43895
VIT_214s0108g01020	7.84663	4.00161	11.8391	1.97623e-09	1.03646e-06	11.8575
VIT_213s0067g01530	7.83281	-2.49837	8.47267	2.24191e-07	1.41788e-05	6.27623
VIT_208s0007g06060	7.82021	0.943306	4.5364	0.000321201	0.00246056	0.436681
VIT_202s0025g01300	7.81624	-0.985259	7.98608	4.93024e-07	2.24153e-05	5.85146
VIT_203s0038g03090	7.80162	-2.68002	4.69484	0.000230967	0.00189851	0.699502
VIT_219s0027g01850	7.79514	-2.19303	6.61396	5.37246e-06	0.000111402	3.82643
VIT_213s0067g02030	7.79478	-0.708172	5.50764	4.43671e-05	0.000532991	2.20851
VIT_200s0508g00040	7.78429	-1.02677	6.27419	1.00957e-05	0.00017635	3.40386
VIT_212s0134g00670	7.76894	0.801419	9.69122	3.52759e-08	4.83146e-06	8.68844
VIT_213s0064g01660	7.72219	-1.38561	6.11685	1.3593e-05	0.000222106	3.25998
VIT_203s0038g04720	7.71049	-2.02956	8.73435	1.48527e-07	1.12854e-05	6.5719
VIT_209s0018g01800	7.70492	-1.481	3.85156	0.00136461	0.00756075	-0.859641
VIT_204s0008g04160	7.69491	-3.40377	7.17695	1.95574e-06	5.5701e-05	4.62743
VIT_213s0064g00560	7.6823	1.46109	10.0882	2.00148e-08	3.499e-06	9.48049
VIT_208s0007g03220	7.67908	-2.28577	7.15588	2.02952e-06	5.70468e-05	4.67205
VIT_214s0068g01620	7.67044	-1.31617	6.61059	5.40577e-06	0.00011176	3.88002
VIT_208s0007g00750	7.66703	-1.34707	8.30014	2.95462e-07	1.65883e-05	6.47874
VIT_209s0002g05680	7.66424	-1.56339	6.63437	5.17533e-06	0.000108571	3.9891
VIT_200s0901g00010	7.66342	0.533506	6.58702	5.64475e-06	0.000115247	3.84305
VIT_201s0026g02620	7.64639	5.18821	8.93627	1.08708e-07	9.32114e-06	8.05318
VIT_211s0037g00880	7.64423	-2.35376	6.98625	2.74075e-06	6.96622e-05	4.42902
VIT_211s0016g05840	7.63246	1.28435	13.1355	4.21868e-10	4.12337e-07	13.3646
VIT_201s0150g00510	7.62974	0.934553	8.06699	4.31587e-07	2.08954e-05	6.4801
VIT_208s0007g03100	7.62327	-2.45008	6.40601	7.88921e-06	0.000149069	3.63575
VIT_218s0001g11930	7.61574	0.836378	4.96505	0.000132367	0.0012343	1.25468
VIT_206s0004g01710	7.60937	1.49519	8.06321	4.34268e-07	2.09374e-05	6.6736
VIT_205s0020g04220	7.58641	1.98965	6.80874	3.76887e-06	8.59629e-05	4.53754
VIT_203s0088g00060	7.56087	-1.2665	4.97417	0.00012992	0.00121656	1.1978
VIT_217s0000g02690	7.55953	-3.01153	8.52701	2.05678e-07	1.34208e-05	6.33007
VIT_216s0115g00392	7.55911	-2.55821	7.34271	1.46436e-06	4.6306e-05	4.92699
VIT_215s0021g00540	7.54432	-2.69803	7.45672	1.20265e-06	4.17781e-05	5.00186
VIT_214s0036g01120	7.54376	-1.80222	5.96224	1.8267e-05	0.000277398	2.90167
VIT_212s0028g03190	7.54233	0.0594269	6.01445	1.65261e-05	0.000257881	3.18501
VIT_213s0019g00800	7.53945	0.08009	7.14268	2.07725e-06	5.78656e-05	5.06844
VIT_205s0062g00260	7.53053	-2.36649	8.29063	3.00024e-07	1.66703e-05	6.39565
VIT_212s0057g01030	7.52536	-0.739644	10.9344	6.30646e-09	1.84789e-06	9.84661
VIT_212s0028g00940	7.52214	-1.4331	6.73626	4.29775e-06	9.48814e-05	4.16477
VIT_208s0007g08800	7.52135	-2.60745	6.6974	4.61256e-06	9.9883e-05	4.14861
VIT_205s0077g02325	7.51127	-2.42394	7.94063	5.315e-07	2.36133e-05	5.8691
VIT_206s0004g07970	7.51123	-0.410822	7.26222	1.68448e-06	5.05858e-05	5.14266
VIT_203s0017g02210	7.49389	-2.80262	7.1074	2.21061e-06	6.04e-05	4.59862
VIT_218s0001g13960	7.48515	-3.02451	6.35166	8.73094e-06	0.000159644	3.42777
VIT_204s0008g03540	7.47749	-2.10893	5.12451	9.56532e-05	0.000959791	1.52964
VIT_212s0028g03360	7.46525	-2.05948	7.68784	8.11158e-07	3.18873e-05	5.45416
VIT_215s0046g03600	7.46157	-1.61677	9.25932	6.6633e-08	6.66423e-06	7.25876
VIT_210s0116g00080	7.4526	-2.11876	6.59298	5.5833e-06	0.000114232	3.84878
VIT_216s0098g00380	7.4475	-3.07445	8.93563	1.08815e-07	9.32114e-06	6.78495
VIT_208s0056g01530	7.44741	-0.7968	5.05871	0.000109335	0.0010643	1.40576
VIT_211s0052g00790	7.44624	-2.34214	7.21452	1.831e-06	5.34219e-05	5.16924
VIT_204s0044g00560	7.43951	-0.00291471	7.33344	1.48808e-06	4.67811e-05	5.43351
VIT_218s0041g00550	7.4354	-2.84706	8.04019	4.50996e-07	2.13138e-05	5.74477
VIT_211s0016g05830	7.43534	-2.46825	8.06055	4.36165e-07	2.09818e-05	6.31663
VIT_214s0030g00230	7.41654	-3.13879	9.02826	9.44499e-08	8.4272e-06	7.0054
VIT_202s0025g01380	7.41374	3.74315	4.56855	0.000300353	0.00233414	0.393405
VIT_208s0040g00800	7.41337	-1.53876	5.22477	7.80979e-05	0.000821757	1.60555
VIT_207s0104g01120	7.37602	-0.764196	6.9444	2.95336e-06	7.34138e-05	4.6932
VIT_209s0002g05930	7.37555	0.513033	10.0559	2.09442e-08	3.568e-06	9.36167
VIT_204s0023g02160	7.3651	-2.53448	8.71147	1.53921e-07	1.16132e-05	6.64554
VIT_211s0118g00770	7.35304	-1.00872	5.84079	2.30926e-05	0.000328196	2.82037
VIT_209s0002g01340	7.34745	-2.74168	5.64989	3.35123e-05	0.000431765	2.31643
VIT_209s0002g04840	7.34425	-3.10223	7.19218	1.90411e-06	5.47381e-05	4.71459
VIT_202s0025g01770	7.3325	-1.05837	8.40843	2.48353e-07	1.49589e-05	6.89265
VIT_217s0000g03550	7.32728	-1.64556	6.12871	1.32899e-05	0.000218314	3.1315
VIT_203s0091g00550	7.30405	-1.84817	6.51056	6.49865e-06	0.000128556	3.81543
VIT_217s0000g09320	7.30185	-2.24029	8.46746	2.26056e-07	1.418e-05	6.53804
VIT_208s0058g01420	7.279	-2.11675	7.17058	1.97772e-06	5.61782e-05	4.68298
VIT_210s0003g01590	7.27029	-2.39971	7.19875	1.88232e-06	5.42566e-05	5.03149
VIT_214s0030g01300	7.26811	-1.93236	4.96757	0.000131686	0.00122848	1.15953
VIT_205s0020g03640	7.26033	-2.36883	5.74351	2.79015e-05	0.000375448	2.59907
VIT_200s0333g00050	7.25224	1.16095	8.09799	4.10216e-07	2.01851e-05	6.65895
VIT_213s0067g01450	7.22771	-1.32756	12.0242	1.57221e-09	9.65881e-07	10.9495
VIT_204s0008g07370	7.22633	-1.91141	7.36108	1.41847e-06	4.54564e-05	5.13298
VIT_208s0040g02960	7.2139	-2.65692	7.12319	2.14983e-06	5.9443e-05	4.53989
VIT_213s0019g01210	7.20815	-2.81656	5.22494	7.80721e-05	0.000821757	1.60317
VIT_203s0038g02800	7.20035	-2.29994	6.64691	5.05787e-06	0.000107003	3.97111
VIT_219s0014g00230	7.20011	-1.97688	7.27787	1.6391e-06	4.95622e-05	5.04843
VIT_219s0085g00690	7.17931	-1.66116	6.91644	3.10496e-06	7.56983e-05	4.37098
VIT_203s0091g01200	7.17537	-2.69026	5.87022	2.18134e-05	0.000315012	2.8247
VIT_218s0122g00790	7.17008	-1.55527	3.90835	0.00120925	0.00688264	-0.755931
VIT_201s0011g06580	7.15984	0.500902	10.5354	1.07765e-08	2.4605e-06	9.43241
VIT_214s0108g01010	7.15421	-2.61438	9.90717	2.58631e-08	3.94861e-06	7.91586
VIT_208s0007g04070	7.14686	-2.68708	7.32996	1.4971e-06	4.68591e-05	4.81959
VIT_203s0088g00680	7.14589	-3.40721	4.55233	0.000310688	0.00239728	0.422196
VIT_201s0137g00750	7.12161	-1.74432	5.95875	1.839e-05	0.000279068	2.93075
VIT_207s0129g00340	7.10958	-3.21885	7.41546	1.29121e-06	4.34784e-05	5.01889
VIT_216s0022g00870	7.0887	-1.40274	4.92553	0.000143526	0.0013105	1.10799
VIT_201s0010g01390	7.07281	-1.23969	8.19136	3.52297e-07	1.83814e-05	6.47456
VIT_218s0075g00250	7.05569	0.272042	7.94235	5.29982e-07	2.35946e-05	6.00465
VIT_218s0001g02500	7.03976	-2.97318	8.0658	4.32426e-07	2.08954e-05	5.86017
VIT_206s0004g05870	7.03633	2.79185	8.00223	4.80067e-07	2.2112e-05	6.61697
VIT_217s0000g05640	7.02456	-2.43783	5.28621	6.90144e-05	0.000748747	1.7049
VIT_206s0061g00070	7.01742	-0.473628	5.66716	3.23958e-05	0.000421132	2.55307
VIT_206s0080g00290	7.00842	-3.24522	8.68185	1.61211e-07	1.20785e-05	6.48155
VIT_207s0104g00410	7.00047	-1.12537	5.20921	8.05895e-05	0.000841629	1.64878
VIT_212s0142g00620	6.99207	-2.084	7.40127	1.32323e-06	4.37638e-05	5.05506
VIT_201s0011g06350	6.98908	-1.76015	7.88252	5.85319e-07	2.52733e-05	5.6268
VIT_204s0008g05640	6.98903	-3.165	5.92551	1.96051e-05	0.000291138	2.80182
VIT_206s0004g01841	6.98626	0.461838	5.57116	3.91301e-05	0.000484089	2.38268
VIT_209s0018g01670	6.98556	2.3034	7.81435	6.55802e-07	2.71709e-05	6.24516
VIT_216s0022g02370	6.97481	-1.64485	7.30677	1.55866e-06	4.78744e-05	5.16045
VIT_214s0083g00050	6.95829	-2.83937	7.64422	8.73274e-07	3.34724e-05	5.31757
VIT_219s0090g00400	6.92994	-0.61818	6.85628	3.45921e-06	8.11933e-05	4.70278
VIT_207s0005g03990	6.928	-1.12543	4.81448	0.000180343	0.00154869	0.964138
VIT_214s0108g00710	6.91923	-0.192162	8.80398	1.333e-07	1.06161e-05	7.57381
VIT_200s0189g00010	6.90974	-1.04468	5.66835	3.23204e-05	0.000420602	2.40885
VIT_211s0149g00130	6.88628	-0.198016	10.3965	1.30331e-08	2.71866e-06	9.68026
VIT_212s0057g00700	6.87698	-2.33199	7.62217	9.06547e-07	3.41392e-05	5.35201
VIT_219s0014g00460	6.8759	-2.59639	4.38192	0.000443938	0.00318731	0.125823
VIT_207s0104g00500	6.86939	-1.58179	5.25399	7.36333e-05	0.000787054	1.78033
VIT_210s0116g00520	6.85811	-3.2818	4.93031	0.000142127	0.0013016	1.11453
VIT_210s0003g02440	6.85708	0.341887	8.15801	3.71933e-07	1.90171e-05	6.49119
VIT_201s0137g00740	6.83544	0.68223	13.1481	4.15878e-10	4.12337e-07	11.716
VIT_205s0077g01960	6.82619	-1.55329	7.80745	6.63406e-07	2.74331e-05	5.96541
VIT_216s0022g02170	6.82414	-1.17359	8.97568	1.0234e-07	8.94564e-06	7.5273
VIT_210s0003g00220	6.80972	2.94586	4.3487	0.000476051	0.00335514	-0.0122308
VIT_208s0007g05240	6.80814	-1.48	7.38745	1.35521e-06	4.42873e-05	5.20148
VIT_211s0016g02380	6.8059	3.3677	6.33299	9.04127e-06	0.000163099	3.77175
VIT_219s0015g00490	6.80268	2.14079	6.01866	1.63934e-05	0.000255997	3.22188
VIT_211s0016g01845	6.77963	-0.545109	6.35002	8.75786e-06	0.000159729	3.63008
VIT_200s0187g00160	6.77694	1.46765	6.61333	5.37868e-06	0.000111424	4.23361
VIT_218s0001g14170	6.77438	-0.205827	5.85745	2.23594e-05	0.000320222	2.92251
VIT_213s0019g02140	6.77199	-2.7784	7.694	8.02769e-07	3.16153e-05	5.28163
VIT_207s0005g02580	6.77005	-2.03108	5.95534	1.85112e-05	0.00028071	2.8807
VIT_204s0043g00620	6.76816	-2.97457	5.97964	1.76667e-05	0.000271154	2.88483
VIT_205s0020g03520	6.76285	-0.227008	7.02329	2.56587e-06	6.68524e-05	4.63363
VIT_212s0059g00190	6.75351	4.30328	9.27687	6.49075e-08	6.57691e-06	8.47987
VIT_212s0028g03120	6.74281	0.794706	5.01799	0.000118795	0.00113582	1.33765
VIT_218s0072g00270	6.73836	-2.23956	5.25947	7.28255e-05	0.000780253	1.7718
VIT_213s0067g01420	6.71815	-1.37833	5.60477	3.66212e-05	0.000460507	2.4051
VIT_201s0011g04080	6.70726	-0.712839	11.0445	5.45434e-09	1.76722e-06	10.5288
VIT_213s0147g00230	6.70651	0.191658	6.54011	6.1537e-06	0.000123206	3.83034
VIT_215s0048g00650	6.70389	-3.14533	7.51273	1.09248e-06	3.90875e-05	5.04395
VIT_216s0022g00060	6.70288	0.404766	9.90143	2.60755e-08	3.94861e-06	9.10751
VIT_213s0019g04420	6.68436	-0.89912	6.87476	3.34613e-06	7.9417e-05	4.43786
VIT_200s2032g00010	6.67748	0.190657	4.10523	0.000796046	0.00499632	-0.403943
VIT_207s0151g01130	6.67058	-0.416578	6.47002	7.00482e-06	0.000136559	3.9086
VIT_213s0064g01340	6.66607	1.77972	8.48194	2.20913e-07	1.40126e-05	7.31793
VIT_201s0127g00850	6.66568	1.83663	12.5076	8.7673e-10	6.73298e-07	12.3595
VIT_211s0052g00770	6.66398	-1.59552	7.78189	6.9243e-07	2.84147e-05	5.94989
VIT_213s0019g03610	6.64411	0.0125122	4.86873	0.00016128	0.00142832	1.07717
VIT_204s0008g04150	6.64224	-1.91561	7.11205	2.19254e-06	6.00589e-05	4.50297
VIT_210s0003g00870	6.62891	-2.09685	6.29793	9.65535e-06	0.000170234	3.38518
VIT_206s0004g03200	6.61756	-2.34164	5.7091	2.98413e-05	0.000395366	2.44229
VIT_214s0083g00250	6.61407	-1.49123	5.28797	6.87707e-05	0.00074648	1.78347
VIT_214s0219g00090	6.60991	-0.444289	7.9333	5.37987e-07	2.38032e-05	6.1993
VIT_207s0005g02220	6.59736	0.620425	11.6607	2.47003e-09	1.20712e-06	11.1875
VIT_206s0004g04860	6.59265	3.10965	7.86357	6.04077e-07	2.57728e-05	6.38889
VIT_215s0048g00840	6.59116	-2.95203	8.66033	1.66732e-07	1.21945e-05	6.43185
VIT_218s0001g02290	6.58253	-1.8305	5.65615	3.31029e-05	0.000427515	2.52013
VIT_218s0001g15550	6.58196	0.718877	6.57704	5.74924e-06	0.000116628	4.16942
VIT_217s0000g00830	6.58016	-1.928	6.647	5.05706e-06	0.000107003	3.84127
VIT_217s0000g07630	6.57687	-0.924752	7.99827	4.83214e-07	2.21296e-05	6.0701
VIT_210s0003g05230	6.56263	-3.14543	7.06501	2.38274e-06	6.34896e-05	4.43417
VIT_201s0010g02800	6.55299	-0.4238	6.48957	6.75575e-06	0.00013303	3.79192
VIT_209s0002g03350	6.54624	-0.297449	6.86513	3.40457e-06	8.01845e-05	4.66843
VIT_207s0104g01830	6.54215	0.401037	9.52737	4.47937e-08	5.54829e-06	8.49575
VIT_214s0066g01270	6.54082	-2.02307	8.50467	2.13087e-07	1.35965e-05	6.56192
VIT_211s0016g01220	6.52594	-2.13924	5.1531	9.02683e-05	0.000919924	1.59843
VIT_210s0003g01310	6.51725	0.657991	6.23432	1.08825e-05	0.000187036	3.55692
VIT_206s0004g01080	6.5158	-0.145574	9.39268	5.46323e-08	6.00849e-06	8.48628
VIT_200s0704g00040	6.51412	-1.94611	5.17375	8.65734e-05	0.000890537	1.58143
VIT_208s0007g05668	6.51359	-3.01071	7.15086	2.04752e-06	5.74027e-05	4.76143
VIT_203s0038g01310	6.5113	-3.47627	9.04088	9.26515e-08	8.30119e-06	6.84259
VIT_214s0068g02000	6.50793	1.45681	8.84222	1.25641e-07	1.03813e-05	7.80344
VIT_210s0003g02170	6.49966	-0.507881	5.75545	2.72595e-05	0.000369119	2.63873
VIT_200s0259g00110	6.4951	1.8795	12.6023	7.83607e-10	6.48073e-07	12.5751
VIT_211s0037g00290	6.49059	0.234251	7.86412	6.03521e-07	2.57728e-05	5.66354
VIT_207s0104g01270	6.47743	-1.20747	6.11424	1.36606e-05	0.000222871	3.29158
VIT_207s0005g04130	6.46886	0.378362	10.941	6.2519e-09	1.84789e-06	10.2741
VIT_214s0066g00650	6.46659	-2.44817	8.38285	2.58722e-07	1.53259e-05	6.37167
VIT_219s0015g01230	6.45883	-0.968208	8.62657	1.75802e-07	1.24443e-05	7.34963
VIT_209s0002g01710	6.45843	-0.367784	4.89743	0.000152043	0.00136852	1.13192
VIT_208s0007g01600	6.45838	-1.93308	6.34822	8.78733e-06	0.000159998	3.67061
VIT_207s0104g00270	6.45711	0.0307456	4.66329	0.000246602	0.00200026	0.665796
VIT_205s0062g01360	6.4389	-0.238697	16.0317	2.03598e-11	8.75594e-08	15.2611
VIT_205s0020g02920	6.43264	0.882797	6.56677	5.85889e-06	0.000118073	4.11556
VIT_206s0009g01320	6.42689	2.11237	11.2742	4.04395e-09	1.58104e-06	10.904
VIT_213s0019g02710	6.40999	-0.229077	7.24346	1.74057e-06	5.18386e-05	5.26891
VIT_218s0122g00250	6.39619	0.282728	10.0516	2.10732e-08	3.568e-06	9.4141
VIT_218s0001g01410	6.39068	-3.16855	6.30547	9.51979e-06	0.000169457	3.3267
VIT_208s0007g00440	6.38945	1.07914	9.8085	2.97853e-08	4.32753e-06	9.24462
VIT_212s0057g01510	6.38392	-1.32514	4.79713	0.000186916	0.00159247	0.922688
VIT_201s0010g00330	6.37873	-0.72688	6.64756	5.05192e-06	0.000107003	4.20252
VIT_207s0005g03060	6.36662	-2.47845	7.01628	2.59805e-06	6.71564e-05	4.69123
VIT_206s0061g00550	6.35814	1.5892	4.08998	0.000822193	0.00512008	-0.450693
VIT_207s0005g00090	6.35778	-3.50379	6.97234	2.80959e-06	7.05777e-05	4.29603
VIT_219s0015g00730	6.34798	0.815853	7.05254	2.43598e-06	6.4271e-05	4.98572
VIT_200s0245g00040	6.33581	-3.07475	7.07651	2.3347e-06	6.25298e-05	4.43957
VIT_209s0002g08960	6.33427	-0.425637	8.65939	1.66978e-07	1.21945e-05	7.25197
VIT_219s0027g01120	6.33164	-2.89302	5.83275	2.34556e-05	0.000331819	2.58942
VIT_215s0048g02910	6.31878	0.773142	5.21374	7.98549e-05	0.000835988	1.69717
VIT_219s0014g00090	6.31842	1.07272	6.13435	1.31483e-05	0.000216816	3.32234
VIT_218s0001g01210	6.31773	-1.97293	8.65454	1.68253e-07	1.21987e-05	6.82076
VIT_208s0007g02470	6.3086	1.21977	6.27236	1.01303e-05	0.000176812	3.66847
VIT_201s0011g00590	6.30667	-1.21405	6.37015	8.43461e-06	0.000156112	3.82881
VIT_208s0007g05360	6.30196	0.906665	7.84545	6.22604e-07	2.6354e-05	5.62524
VIT_213s0064g00430	6.29859	-3.21225	6.54219	6.13011e-06	0.000122848	3.6766
VIT_201s0182g00150	6.28673	-1.78116	6.99175	2.714e-06	6.90639e-05	4.65072
VIT_214s0083g00060	6.28281	-2.97439	6.85709	3.45422e-06	8.11761e-05	4.26155
VIT_212s0034g02570	6.28095	-1.31248	7.14777	2.05871e-06	5.75882e-05	4.74634
VIT_213s0073g00520	6.28002	-2.1813	6.32737	9.13694e-06	0.000164243	3.55281
VIT_200s1616g00010	6.24546	-3.52198	7.09722	2.25071e-06	6.1262e-05	4.46384
VIT_219s0015g00510	6.2428	-3.1951	6.36654	8.49167e-06	0.000156601	3.41299
VIT_205s0077g02260	6.24253	0.900837	7.48305	1.14949e-06	4.06077e-05	5.55146
VIT_218s0001g00040	6.23195	-1.03218	5.93518	1.92432e-05	0.000287951	3.03574
VIT_215s0048g02630	6.22947	-1.98461	5.98051	1.76372e-05	0.000270895	3.0317
VIT_206s0004g04370	6.22844	1.9734	8.58123	1.88798e-07	1.2888e-05	7.52616
VIT_203s0038g02370	6.22232	-2.37679	6.90273	3.18219e-06	7.68838e-05	4.47549
VIT_207s0141g00720	6.22146	-2.88419	6.37418	8.37137e-06	0.0001555	3.5315
VIT_214s0030g01870	6.2213	0.535615	13.1512	4.14372e-10	4.12337e-07	13.0259
VIT_206s0009g03350	6.21955	-0.0432471	10.0252	2.1872e-08	3.64583e-06	9.22502
VIT_212s0059g01740	6.2151	-3.39464	7.72976	7.55805e-07	3.04346e-05	5.398
VIT_203s0088g01160	6.21212	-1.575	7.23377	1.77032e-06	5.23622e-05	5.19437
VIT_206s0009g00310	6.21209	2.07214	4.64568	0.000255788	0.00205846	0.64995
VIT_210s0092g00590	6.20397	0.8966	10.3225	1.44338e-08	2.90065e-06	9.37334
VIT_204s0008g01290	6.20253	-2.54979	4.60208	0.000280078	0.00220767	0.521584
VIT_202s0025g05030	6.20198	-2.01184	4.28709	0.00054199	0.00371989	-0.0341788
VIT_218s0001g10740	6.20103	-1.75293	6.88939	3.25931e-06	7.82198e-05	4.24972
VIT_213s0067g03230	6.20045	-0.0832129	7.66395	8.44589e-07	3.28664e-05	5.87468
VIT_214s0108g00420	6.19745	-2.18447	6.38244	8.24346e-06	0.000154004	3.67912
VIT_200s0228g00060	6.18686	-1.87671	6.01252	1.65871e-05	0.000258646	3.00569
VIT_208s0007g04950	6.17881	-0.827043	5.73389	2.84306e-05	0.000380899	2.5838
VIT_214s0060g00490	6.1726	1.14013	7.67816	8.24533e-07	3.22362e-05	6.0909
VIT_212s0059g02010	6.16578	-0.912682	9.78297	3.08987e-08	4.42944e-06	8.87276
VIT_214s0066g00070	6.16095	-2.12067	3.79138	0.00155126	0.00831676	-0.974714
VIT_212s0059g02146	6.15746	-2.06668	6.09064	1.4288e-05	0.000230484	3.1677
VIT_214s0060g00450	6.15668	-0.764795	8.75716	1.43347e-07	1.10139e-05	7.54998
VIT_217s0000g06360	6.15002	5.4516	7.3325	1.49053e-06	4.67895e-05	5.44295
VIT_215s0046g01360	6.14999	-1.15268	4.60146	0.000280443	0.00220873	0.54553
VIT_215s0046g00070	6.14543	-2.7701	6.62146	5.29911e-06	0.000110521	3.78588
VIT_206s0004g01550	6.13565	1.27952	7.41831	1.28488e-06	4.34784e-05	5.43177
VIT_212s0035g01820	6.1346	-1.36518	5.88087	2.13692e-05	0.000309592	2.71171
VIT_216s0098g00790	6.12938	-0.230104	5.0628	0.000108428	0.00105834	1.38144
VIT_214s0108g00650	6.12925	-3.44998	7.37107	1.39413e-06	4.50803e-05	4.82643
VIT_209s0018g01340	6.12225	1.31902	5.21638	7.94307e-05	0.000831952	1.65286
VIT_212s0057g00240	6.12208	-0.584742	5.53921	4.16788e-05	0.000510084	2.31033
VIT_207s0129g00030	6.12016	1.42587	8.29075	2.99964e-07	1.66703e-05	6.94132
VIT_204s0008g05150	6.11282	-3.31998	4.55977	0.000305903	0.00236642	0.444265
VIT_204s0008g01830	6.11075	-2.59234	6.15609	1.26172e-05	0.000209828	3.37989
VIT_214s0060g00500	6.11007	-3.68571	4.41185	0.000416891	0.00302851	0.159405
VIT_209s0002g00800	6.10985	-2.9077	5.83053	2.35567e-05	0.000332812	2.70249
VIT_212s0059g02420	6.10072	1.1646	4.43508	0.000397064	0.00291863	0.25005
VIT_218s0001g05300	6.09366	-2.68913	4.1805	0.0006788	0.00441362	-0.260187
VIT_200s0261g00040	6.08304	0.32713	9.68453	3.56198e-08	4.84767e-06	8.92079
VIT_212s0028g00040	6.07961	-3.33759	5.28028	6.98422e-05	0.000756201	1.67603
VIT_205s0077g01930	6.06445	-3.31165	4.33384	0.000491167	0.00344586	0.0332021
VIT_218s0001g00300	6.06343	-2.75514	6.93046	3.02795e-06	7.44984e-05	4.36042
VIT_214s0083g00980	6.05074	-2.53523	7.29776	1.5833e-06	4.83605e-05	5.0176
VIT_207s0005g00940	6.03452	1.07995	6.67829	4.77613e-06	0.000102723	4.39517
VIT_208s0007g08460	6.02557	-0.529181	5.74714	2.77051e-05	0.000373506	2.60844
VIT_212s0028g02630	6.02388	-1.60728	4.18167	0.000677119	0.00440706	-0.258646
VIT_200s2086g00010	6.02296	3.36775	11.5785	2.74027e-09	1.30942e-06	11.5014
VIT_209s0070g00080	6.02268	-2.96826	6.86992	3.3754e-06	7.98472e-05	4.21553
VIT_207s0005g05520	6.02217	1.12171	4.55611	0.000308246	0.00237997	0.474314
VIT_205s0094g01430	6.01276	-0.74156	6.78415	3.94031e-06	8.86281e-05	4.32921
VIT_204s0008g02760	6.00295	-2.44519	5.91668	1.99416e-05	0.000295117	2.71181
VIT_219s0014g02000	6.00283	-0.66626	7.92024	5.49767e-07	2.41258e-05	6.01502
VIT_218s0001g13980	5.99232	-0.82662	6.42627	7.59736e-06	0.000145473	3.76124
VIT_215s0048g02510	5.99227	-2.03722	7.7899	6.83197e-07	2.80895e-05	5.98562
VIT_203s0038g00940	5.98826	-0.925305	6.98302	2.75654e-06	6.98985e-05	4.6024
VIT_215s0048g01210	5.98524	-1.76454	4.44194	0.00039139	0.00288136	0.212202
VIT_217s0000g08680	5.98377	0.428304	11.8879	1.85993e-09	1.00072e-06	11.2781
VIT_219s0014g03660	5.98097	1.07144	9.57596	4.17178e-08	5.3716e-06	8.79476
VIT_209s0002g09020	5.97626	-2.23247	4.89027	0.000154297	0.00138302	1.07143
VIT_200s0313g00010	5.97513	-1.23326	6.89717	3.21413e-06	7.74814e-05	4.68634
VIT_217s0053g00700	5.96938	-2.74415	4.39679	0.000430284	0.00310692	0.146901
VIT_208s0007g05990	5.9586	-1.33	4.27901	0.000551307	0.00376581	-0.0519696
VIT_200s0125g00200	5.9565	-0.0656147	5.08568	0.0001035	0.00102324	1.4369
VIT_219s0014g02070	5.95607	0.822088	6.60769	5.43455e-06	0.000112149	4.27509
VIT_207s0104g00960	5.95423	2.42315	8.78865	1.36506e-07	1.06764e-05	7.82676
VIT_207s0005g05260	5.95335	-0.323063	4.17127	0.000692179	0.00447906	-0.469765
VIT_215s0048g00370	5.95091	3.28311	14.3142	1.153e-10	2.39413e-07	14.6526
VIT_214s0068g00040	5.94913	5.09807	7.09859	2.24529e-06	6.11921e-05	5.09432
VIT_203s0038g00950	5.94521	1.14888	8.39906	2.52099e-07	1.51324e-05	7.06653
VIT_204s0079g00220	5.94265	-3.71434	4.0416	0.000911048	0.00552929	-0.515222
VIT_203s0038g02030	5.94012	-1.91774	6.12111	1.34834e-05	0.000220817	3.28601
VIT_219s0014g01980	5.93355	-1.9576	6.34302	8.87325e-06	0.00016051	3.53307
VIT_207s0005g06500	5.92246	-1.59449	5.35126	6.05751e-05	0.000677704	1.93079
VIT_205s0049g01720	5.90183	-1.83207	5.62765	3.50093e-05	0.000446503	2.43734
VIT_219s0014g03220	5.89671	-1.39648	5.81195	2.44218e-05	0.000341667	2.82944
VIT_200s0394g00040	5.89547	-2.36727	7.26919	1.66411e-06	5.00468e-05	4.91189
VIT_200s0228g00070	5.8831	-1.94472	7.34157	1.46725e-06	4.63116e-05	5.2098
VIT_215s0046g01580	5.88021	-0.0678138	7.0534	2.43229e-06	6.42526e-05	4.86909
VIT_209s0002g07030	5.87657	-3.36545	5.94751	1.8792e-05	0.000282278	2.81021
VIT_208s0007g06500	5.86696	-0.0602936	5.98503	1.74849e-05	0.000269518	3.08831
VIT_207s0005g04390	5.86561	-2.11852	4.97672	0.000129242	0.00121093	1.23993
VIT_217s0000g05830	5.86228	0.65806	5.75463	2.73033e-05	0.00036948	2.73967
VIT_207s0104g00470	5.86222	0.196334	6.09195	1.42526e-05	0.000230096	3.29074
VIT_203s0110g00360	5.86054	-3.72762	4.07645	0.000846134	0.0052343	-0.451991
VIT_218s0001g02400	5.84775	0.77214	10.5213	1.09849e-08	2.4605e-06	10.2747
VIT_214s0083g00700	5.83839	0.267072	5.96526	1.81613e-05	0.000276453	3.03899
VIT_218s0001g03180	5.81195	-2.24884	5.48871	4.6064e-05	0.000547493	2.12471
VIT_200s2668g00010	5.80949	-1.64092	5.82351	2.38795e-05	0.000336268	2.79554
VIT_213s0019g00750	5.80518	-0.451874	5.27911	7.00052e-05	0.000757585	1.7053
VIT_207s0031g00020	5.80339	-1.45709	6.09021	1.42998e-05	0.000230502	3.28477
VIT_201s0150g00390	5.80294	1.62245	11.1536	4.72873e-09	1.614e-06	11.0219
VIT_216s0013g00630	5.79371	-3.48174	5.49936	4.51009e-05	0.00053878	2.03229
VIT_211s0065g00720	5.79285	-0.533743	8.24482	3.23058e-07	1.74103e-05	6.9197
VIT_217s0000g04940	5.78979	-3.55386	7.39697	1.33308e-06	4.37638e-05	4.83815
VIT_202s0025g01350	5.78709	-1.39027	9.52948	4.46549e-08	5.54829e-06	8.52165
VIT_201s0010g02560	5.78217	-1.09098	11.1926	4.49476e-09	1.58444e-06	10.6364
VIT_209s0002g04450	5.78198	-2.22547	7.00793	2.63692e-06	6.7747e-05	4.66471
VIT_200s0992g00030	5.78101	-2.93351	6.52365	6.34335e-06	0.000126532	3.74739
VIT_208s0040g01860	5.77813	2.43342	12.7637	6.48267e-10	5.57587e-07	12.5638
VIT_201s0011g01475	5.77201	-2.60418	5.61506	3.58869e-05	0.000453661	2.33672
VIT_216s0022g00595	5.7667	-3.4782	7.40517	1.31434e-06	4.37638e-05	4.94434
VIT_208s0040g02590	5.76394	-0.926142	6.81901	3.69967e-06	8.4903e-05	4.56307
VIT_207s0104g01800	5.75996	4.82414	13.7899	2.02938e-10	3.11698e-07	14.1122
VIT_207s0104g00020	5.74232	-2.33026	5.63161	3.4738e-05	0.000444362	2.4069
VIT_208s0056g01480	5.7423	-2.72965	3.99861	0.000998114	0.00592081	-0.59531
VIT_214s0128g00110	5.74194	1.40818	4.85425	0.000166156	0.00145891	0.951874
VIT_208s0007g00700	5.74011	0.139619	5.52707	4.2692e-05	0.000519536	2.29621
VIT_218s0001g02350	5.73613	-1.52579	6.43237	7.51168e-06	0.000144218	3.94433
VIT_211s0016g00730	5.73566	-1.87258	7.52351	1.07251e-06	3.85654e-05	5.42781
VIT_219s0014g05070	5.73054	0.283138	7.07607	2.33653e-06	6.25298e-05	5.05909
VIT_206s0061g00850	5.72904	-2.98932	5.15004	9.08284e-05	0.000923007	1.44651
VIT_218s0001g08240	5.70527	-0.59386	7.16216	2.00722e-06	5.67165e-05	4.95275
VIT_203s0088g00260	5.70525	4.87679	13.6686	2.31888e-10	3.13751e-07	14.0132
VIT_206s0004g01780	5.70157	1.43989	4.59067	0.000286819	0.00224517	0.526478
VIT_205s0062g00780	5.70044	-2.1871	3.82072	0.00145724	0.0079613	-0.922147
VIT_205s0020g02370	5.69651	-2.22563	5.17075	8.71007e-05	0.000893999	1.55627
VIT_206s0080g00600	5.69368	1.91409	7.41688	1.28807e-06	4.34784e-05	5.64435
VIT_204s0008g01810	5.69151	0.205887	7.12153	2.15615e-06	5.95168e-05	5.1188
VIT_204s0044g00290	5.69018	-3.25595	5.9712	1.79553e-05	0.000274213	2.78425
VIT_213s0064g01165	5.68888	-1.83439	5.60874	3.63361e-05	0.000457724	2.44593
VIT_218s0001g04890	5.6886	-1.88422	5.4435	5.03925e-05	0.000582575	2.06497
VIT_206s0004g06950	5.68793	-2.61018	4.5977	0.000282648	0.00221975	0.485949
VIT_206s0004g06300	5.68729	-2.29836	6.3001	9.61609e-06	0.000170045	3.63593
VIT_207s0005g05420	5.67433	-3.36037	6.41381	7.77539e-06	0.000147438	3.60561
VIT_217s0000g01370	5.67348	-2.57442	7.29557	1.58934e-06	4.84074e-05	5.08943
VIT_213s0064g01020	5.66875	-1.62708	5.18593	8.4468e-05	0.000873648	1.65985
VIT_214s0066g01060	5.66575	-1.79394	4.0891	0.000823737	0.00512672	-0.441404
VIT_204s0008g05140	5.65756	-1.7453	5.73559	2.83365e-05	0.000379986	2.64131
VIT_216s0098g01070	5.65405	-0.633341	9.45962	4.94856e-08	5.72537e-06	8.30633
VIT_215s0021g00220	5.65179	1.40357	11.9378	1.74875e-09	9.89562e-07	11.6923
VIT_207s0005g01060	5.65171	0.109529	7.96595	5.09697e-07	2.2977e-05	6.40768
VIT_210s0071g00890	5.65061	-1.79461	5.31871	6.46567e-05	0.000710431	1.81291
VIT_204s0008g05130	5.64896	-0.709568	7.33666	1.47979e-06	4.65886e-05	5.41091
VIT_214s0108g00660	5.64231	-2.69089	6.87371	3.35243e-06	7.94789e-05	4.32931
VIT_215s0045g01490	5.64091	0.442682	5.07688	0.000105367	0.00103694	1.4689
VIT_213s0019g04900	5.63125	-2.96841	5.97721	1.77492e-05	0.000272032	2.88935
VIT_200s0225g00160	5.62816	-3.18486	8.00099	4.81049e-07	2.2112e-05	5.89376
VIT_205s0077g01780	5.62688	-3.12816	5.06397	0.000108171	0.00105679	1.33348
VIT_203s0017g02270	5.62417	-1.65112	4.07887	0.000841799	0.00521348	-0.434063
VIT_211s0103g00050	5.62269	-3.59165	3.71633	0.00182031	0.0094069	-1.11226
VIT_212s0055g00930	5.62171	0.0586917	7.44984	1.21697e-06	4.20041e-05	5.63464
VIT_206s0009g02730	5.62166	-2.56202	6.39433	8.06267e-06	0.000151284	3.60508
VIT_208s0007g04820	5.61692	1.17041	8.22364	3.34327e-07	1.78247e-05	6.92851
VIT_217s0000g09800	5.61072	-1.1656	4.37721	0.000448351	0.00320935	0.139557
VIT_212s0028g00530	5.60546	-3.42148	5.49225	4.57414e-05	0.000544315	2.01421
VIT_207s0005g02780	5.60143	-3.2349	5.37713	5.75218e-05	0.000649287	1.82425
VIT_205s0062g01380	5.59827	-3.77366	5.78591	2.56897e-05	0.000352909	2.48867
VIT_202s0234g00070	5.59649	-3.68086	7.37107	1.39415e-06	4.50803e-05	4.78999
VIT_209s0002g03750	5.59263	-0.353463	5.11697	9.71265e-05	0.000971852	1.54014
VIT_215s0048g01730	5.59245	-2.6643	5.23018	7.72506e-05	0.000815473	1.61699
VIT_210s0003g05130	5.59062	-2.64156	6.47517	6.93832e-06	0.00013578	3.54308
VIT_206s0004g00050	5.58387	-3.27267	7.29172	1.60005e-06	4.85274e-05	4.89329
VIT_204s0008g06050	5.5836	1.38619	6.07126	1.48257e-05	0.000237007	3.31772
VIT_206s0061g00730	5.57641	3.21704	7.626	9.00681e-07	3.40346e-05	5.98612
VIT_204s0008g04710	5.57457	0.918704	5.69698	3.05577e-05	0.000403608	2.63292
VIT_207s0104g01440	5.57375	-2.32636	5.24112	7.55663e-05	0.000800444	1.67695
VIT_206s0004g01770	5.57233	3.0611	14.1857	1.32214e-10	2.39413e-07	14.4351
VIT_211s0052g00160	5.56288	1.15952	9.45897	4.95336e-08	5.72537e-06	8.72591
VIT_207s0005g02510	5.55245	-1.91492	4.57841	0.000294238	0.00229489	0.472999
VIT_216s0148g00060	5.5508	1.32314	4.92845	0.000142669	0.0013049	1.14484
VIT_213s0073g00680	5.54457	-2.1962	6.63746	5.14612e-06	0.000108321	3.96784
VIT_203s0063g00250	5.53934	-2.68708	6.53318	6.23281e-06	0.000124558	3.625
VIT_218s0001g15240	5.53765	-3.78424	6.05435	1.53121e-05	0.0002421	2.90662
VIT_203s0063g02130	5.53734	-1.67918	7.31979	1.5238e-06	4.72739e-05	5.33528
VIT_202s0025g01910	5.53547	0.220277	8.1777	3.60205e-07	1.86638e-05	6.65656
VIT_207s0104g01420	5.52529	-1.2242	5.89593	2.07564e-05	0.000303004	2.93579
VIT_209s0002g00320	5.52105	0.612157	4.51129	0.000338501	0.00256838	0.349734
VIT_216s0022g01210	5.50971	1.01963	7.6468	8.69465e-07	3.34456e-05	5.93385
VIT_205s0051g00540	5.50713	-2.49092	4.64008	0.000258787	0.00207802	0.627731
VIT_204s0008g00530	5.5009	0.865708	5.78461	2.57545e-05	0.000353414	2.79216
VIT_208s0058g00930	5.50087	-0.870169	5.20131	8.18838e-05	0.000852663	1.6593
VIT_215s0046g02490	5.49971	-3.69811	8.11589	3.98387e-07	1.97841e-05	5.71237
VIT_200s0228g00010	5.49763	-0.837445	5.20149	8.1854e-05	0.000852663	1.64185
VIT_205s0077g01670	5.49712	-1.24801	4.92636	0.000143281	0.00130965	1.18415
VIT_214s0128g00460	5.48926	0.379681	6.29091	9.78338e-06	0.000171732	3.71119
VIT_210s0003g03940	5.48731	-3.56298	7.40352	1.31809e-06	4.37638e-05	4.8241
VIT_218s0122g01130	5.47886	-1.59284	8.77617	1.39176e-07	1.0804e-05	7.51477
VIT_219s0014g03970	5.47731	-3.32493	4.21262	0.000634241	0.00420539	-0.207871
VIT_212s0035g00260	5.47413	-2.58947	6.12568	1.33668e-05	0.000219241	3.22435
VIT_205s0020g03910	5.47202	-2.40404	5.16329	8.84243e-05	0.000903702	1.50202
VIT_210s0116g01040	5.46981	-2.22691	5.78606	2.56821e-05	0.000352909	2.48322
VIT_208s0056g00210	5.46487	1.57667	6.83673	3.58324e-06	8.30284e-05	4.67539
VIT_216s0022g00670	5.45999	1.66587	6.06916	1.48853e-05	0.000237447	3.27366
VIT_211s0016g00220	5.4571	-3.32314	5.41627	5.31998e-05	0.000607195	1.88372
VIT_207s0141g00740	5.45527	-3.14411	4.8744	0.00015941	0.00141644	0.998679
VIT_218s0041g00580	5.44984	-2.3592	4.89811	0.000151833	0.0013672	1.09503
VIT_219s0014g03240	5.4496	-0.731693	8.28803	3.01286e-07	1.66847e-05	6.71979
VIT_217s0000g01290	5.44925	2.3519	5.43858	5.08886e-05	0.000586105	2.15137
VIT_201s0011g06240	5.44866	-3.18226	4.59966	0.000281498	0.00221318	0.484844
VIT_217s0000g05870	5.44359	-1.59957	4.4906	0.000353472	0.00265666	0.311854
VIT_209s0002g03030	5.44229	-2.15567	4.4831	0.000359065	0.00268743	0.277772
VIT_214s0030g00240	5.43795	-3.35369	5.64297	3.39708e-05	0.000435907	2.33775
VIT_207s0031g00470	5.43625	1.12606	10.5905	9.99856e-09	2.3563e-06	10.2701
VIT_210s0042g00940	5.43387	0.535127	10.1327	1.88004e-08	3.36887e-06	9.66135
VIT_206s0061g00890	5.43246	2.04171	8.65818	1.67296e-07	1.21945e-05	7.5651
VIT_204s0023g00990	5.42692	-3.25368	7.49186	1.13224e-06	4.03089e-05	5.03967
VIT_205s0051g00590	5.42208	3.39819	5.62221	3.53855e-05	0.000449701	2.44189
VIT_210s0003g01820	5.41873	-2.98276	4.55717	0.000307569	0.00237559	0.431551
VIT_204s0043g00930	5.416	-3.80523	6.34509	8.83889e-06	0.00016051	3.34106
VIT_213s0064g01260	5.41256	3.66032	9.90291	2.60206e-08	3.94861e-06	9.44717
VIT_205s0020g03980	5.41103	1.343	8.07213	4.27962e-07	2.08673e-05	6.64803
VIT_217s0000g04270	5.40764	-1.53496	5.86515	2.20286e-05	0.000317157	2.83689
VIT_205s0077g02090	5.40431	-3.43624	6.53504	6.21146e-06	0.000124246	3.61928
VIT_218s0001g08750	5.39102	-0.896649	5.38573	5.65416e-05	0.000639903	1.93508
VIT_208s0032g00890	5.39026	0.519479	6.36049	8.58814e-06	0.000157704	3.83892
VIT_212s0057g00720	5.3768	-3.3737	5.4078	5.41057e-05	0.0006159	1.94007
VIT_215s0048g02050	5.36569	-2.46138	5.50762	4.43684e-05	0.000532991	2.08177
VIT_217s0000g08060	5.36399	-3.08901	7.06763	2.37171e-06	6.32739e-05	4.59491
VIT_218s0001g13130	5.36055	-1.51354	8.13939	3.83391e-07	1.93978e-05	6.72809
VIT_200s0181g00180	5.35696	-3.50637	6.27753	1.00325e-05	0.000175532	3.23612
VIT_214s0060g01945	5.35654	-2.08974	6.06044	1.51351e-05	0.00023983	2.90654
VIT_205s0020g01040	5.35504	-2.46592	3.824	0.00144712	0.00791593	-0.917752
VIT_218s0001g05910	5.35049	1.1746	8.56915	1.92431e-07	1.30121e-05	7.42558
VIT_212s0035g01045	5.35045	0.963113	7.46646	1.1827e-06	4.14196e-05	5.70776
VIT_214s0081g00060	5.34776	2.51222	11.2129	4.37783e-09	1.58415e-06	11.1042
VIT_208s0007g07790	5.34698	-0.0911693	6.73232	4.3286e-06	9.52251e-05	4.46247
VIT_211s0037g00580	5.34594	-3.04097	6.83609	3.5874e-06	8.30354e-05	4.31493
VIT_210s0116g01600	5.32954	-2.35934	6.22833	1.1006e-05	0.000188276	3.55431
VIT_201s0026g00030	5.32841	0.244259	6.34107	8.90563e-06	0.000160787	3.79465
VIT_214s0068g00510	5.32417	-1.84813	8.54148	2.01025e-07	1.33174e-05	7.22963
VIT_215s0048g01590	5.31877	1.13358	6.02281	1.62637e-05	0.000254341	3.14439
VIT_218s0041g01800	5.31435	1.37502	10.9227	6.4055e-09	1.84789e-06	10.3068
VIT_206s0004g02860	5.31061	-2.54782	4.89985	0.000151291	0.00136403	1.03805
VIT_204s0008g03640	5.3083	-2.46321	5.88539	2.1183e-05	0.000307769	2.69078
VIT_218s0001g08700	5.30782	-0.387616	6.41676	7.7329e-06	0.000146939	3.92698
VIT_219s0085g00740	5.30766	-0.384358	6.37079	8.42449e-06	0.000156112	3.81575
VIT_218s0001g12860	5.29975	-2.24221	7.73197	7.52997e-07	3.03784e-05	5.799
VIT_206s0004g07700	5.29839	-3.37009	5.6259	3.51299e-05	0.000447064	2.27141
VIT_201s0011g05120	5.2981	-1.07583	5.64838	3.3612e-05	0.000432273	2.4081
VIT_208s0032g00340	5.29625	-3.46163	6.00888	1.67034e-05	0.000259706	2.82374
VIT_206s0009g01090	5.2926	-3.19753	4.68957	0.000233507	0.00191499	0.640045
VIT_207s0104g00650	5.29079	-0.353011	3.87129	0.00130849	0.00731579	-0.830003
VIT_201s0011g00670	5.2905	-2.3479	5.48339	4.65521e-05	0.000551521	2.10355
VIT_218s0001g14660	5.28393	0.0690917	8.75775	1.43215e-07	1.10139e-05	7.67974
VIT_205s0077g01020	5.28058	-2.26245	6.29372	9.73203e-06	0.00017111	3.53025
VIT_214s0066g00010	5.27972	-2.74988	3.94741	0.00111285	0.00643615	-0.684191
VIT_213s0084g00380	5.27848	-3.73775	6.7426	4.24854e-06	9.41817e-05	3.90877
VIT_208s0058g01250	5.27812	-2.65589	5.52449	4.2911e-05	0.000521292	2.13405
VIT_211s0016g00340	5.27341	-0.277357	6.85061	3.4947e-06	8.13275e-05	4.63223
VIT_213s0106g00550	5.27158	-1.06641	4.08859	0.000824626	0.00513077	-0.422885
VIT_206s0004g01700	5.26265	-2.30489	6.30087	9.60216e-06	0.000169938	3.54505
VIT_204s0043g00900	5.25896	-3.83349	4.98298	0.0001276	0.00119711	1.14833
VIT_212s0035g00020	5.25663	-2.41812	5.66098	3.27908e-05	0.000423993	2.27381
VIT_207s0129g01070	5.24524	2.37345	11.4663	3.16001e-09	1.36378e-06	11.3511
VIT_215s0046g03110	5.24197	-3.67039	6.18514	1.19417e-05	0.000200768	3.09021
VIT_211s0016g00960	5.24191	4.74381	8.12517	3.92394e-07	1.96946e-05	6.78109
VIT_218s0001g10040	5.23845	2.8541	6.82517	3.65871e-06	8.41426e-05	4.65626
VIT_204s0008g03570	5.23762	-1.65722	8.13727	3.84719e-07	1.94193e-05	6.48397
VIT_201s0011g06430	5.23698	0.752775	8.12434	3.92922e-07	1.96946e-05	6.76489
VIT_219s0015g00620	5.23487	-1.05482	6.12209	1.34583e-05	0.000220574	3.35532
VIT_217s0000g06700	5.23273	-0.568952	4.89813	0.000151827	0.0013672	1.07729
VIT_203s0038g01410	5.23266	0.472844	5.52037	4.32619e-05	0.000523501	2.24604
VIT_201s0011g01310	5.23107	-2.85661	4.26523	0.000567565	0.00385117	-0.0999713
VIT_218s0001g12880	5.23088	0.0534592	8.56104	1.94907e-07	1.31382e-05	7.21113
VIT_218s0001g05380	5.22902	-0.955794	4.60014	0.000281211	0.00221254	0.535976
VIT_213s0320g00060	5.22855	0.0045463	7.26145	1.68674e-06	5.05858e-05	5.29776
VIT_205s0020g00620	5.2269	0.142509	7.58772	9.61218e-07	3.5575e-05	5.91291
VIT_203s0091g01290	5.22373	4.26674	14.079	1.48256e-10	2.45227e-07	14.396
VIT_218s0001g05950	5.22172	-0.738627	5.68371	3.13619e-05	0.000411572	2.60238
VIT_204s0008g00870	5.21826	-0.182388	6.60661	5.44542e-06	0.000112158	4.21258
VIT_214s0060g01190	5.20878	3.53121	7.183	1.93505e-06	5.53317e-05	5.21828
VIT_212s0057g01005	5.20682	-0.380942	8.38299	2.58665e-07	1.53259e-05	7.12144
VIT_218s0001g03000	5.20229	2.43358	13.149	4.15455e-10	4.12337e-07	13.4542
VIT_200s0184g00110	5.19827	-3.40676	4.86148	0.000163704	0.00144326	0.937237
VIT_219s0014g02030	5.19644	-2.4339	4.71638	0.000220882	0.00182959	0.776273
VIT_218s0001g02590	5.19636	-3.52099	5.00053	0.000123105	0.00116613	1.17655
VIT_204s0023g03720	5.1914	0.716412	6.1745	1.21845e-05	0.000204053	3.50371
VIT_201s0011g03770	5.1892	-3.56715	5.22705	7.77407e-05	0.000819039	1.55936
VIT_209s0002g02030	5.18853	-3.51582	6.05915	1.51725e-05	0.000240246	2.8955
VIT_204s0008g04090	5.18851	-3.84666	4.9973	0.000123921	0.00117283	1.17056
VIT_211s0052g00620	5.1857	2.27352	7.89633	5.72032e-07	2.48493e-05	6.43149
VIT_208s0058g01010	5.18148	-1.4796	5.31876	6.46496e-05	0.000710431	1.8333
VIT_213s0019g02530	5.1766	1.96029	5.576	3.87582e-05	0.000481466	2.40893
VIT_207s0104g00890	5.17514	0.473955	5.15152	9.05578e-05	0.000921128	1.58892
VIT_211s0016g01020	5.17224	4.8599	4.47309	0.000366666	0.0027329	0.200278
VIT_219s0027g01130	5.16386	-2.07963	6.76788	4.05814e-06	9.08981e-05	4.23952
VIT_206s0009g00980	5.16322	-0.113597	9.3506	5.81522e-08	6.19752e-06	8.30341
VIT_205s0020g03880	5.15423	2.19479	11.2055	4.42028e-09	1.58415e-06	11.0833
VIT_212s0059g00840	5.15377	-3.85216	7.00723	2.64019e-06	6.7747e-05	4.26741
VIT_201s0026g01950	5.14839	1.964	10.014	2.22228e-08	3.64776e-06	9.59021
VIT_213s0019g04880	5.14043	-0.489514	4.00106	0.000992938	0.00589485	-0.613218
VIT_207s0005g01430	5.13908	0.677416	9.19707	7.3156e-08	7.11798e-06	8.3853
VIT_209s0002g00450	5.13471	4.76617	12.0013	1.61706e-09	9.65881e-07	12.175
VIT_200s0616g00030	5.13286	-2.07422	7.42007	1.28099e-06	4.34784e-05	5.50036
VIT_214s0108g00740	5.12759	7.36325	9.86297	2.75484e-08	4.1137e-06	9.39912
VIT_207s0005g02180	5.11839	-3.60177	3.88038	0.00128343	0.00720938	-0.816205
VIT_207s0005g01160	5.11784	-1.12737	7.2024	1.87029e-06	5.40549e-05	5.20021
VIT_204s0008g01360	5.11152	-2.49079	5.70463	3.01038e-05	0.000397863	2.46966
VIT_208s0007g05616	5.09852	-3.59192	4.76356	0.000200336	0.00168802	0.794258
VIT_216s0013g00310	5.09814	-2.43112	6.57912	5.72735e-06	0.000116294	4.06907
VIT_212s0059g01070	5.09558	-0.754784	7.33043	1.49589e-06	4.68591e-05	5.43441
VIT_202s0025g04720	5.09148	6.61613	13.2065	3.89099e-10	4.12337e-07	13.5718
VIT_202s0025g02700	5.08927	-0.31896	8.64723	1.70191e-07	1.21987e-05	7.42876
VIT_213s0067g03750	5.08429	3.54854	4.04385	0.000906719	0.00550984	-0.679952
VIT_209s0070g00560	5.08264	-0.21011	6.13104	1.32312e-05	0.000217891	3.18859
VIT_212s0059g01220	5.08237	-2.50067	4.82118	0.00017787	0.00153481	0.936833
VIT_218s0041g02150	5.07881	3.20873	7.3778	1.37799e-06	4.48954e-05	5.53453
VIT_204s0044g01410	5.07557	2.76842	8.26891	3.10721e-07	1.70881e-05	7.0415
VIT_214s0068g00730	5.07112	-2.58072	3.75792	0.00166588	0.00877763	-1.04043
VIT_207s0141g00330	5.06926	0.853446	10.8081	7.45977e-09	1.95619e-06	10.4523
VIT_204s0044g01150	5.06722	-2.71738	4.28428	0.00054522	0.00373134	-0.0844529
VIT_200s1631g00005	5.06676	-1.39325	5.80103	2.49453e-05	0.000347183	2.58534
VIT_213s0019g04140	5.06108	1.41445	8.24087	3.2513e-07	1.74782e-05	6.94919
VIT_201s0026g01020	5.06019	1.33946	10.8585	6.97532e-09	1.8777e-06	10.6371
VIT_207s0005g03120	5.05523	-3.31734	6.19186	1.17908e-05	0.00019901	3.08913
VIT_203s0038g02180	5.05342	1.81297	8.83877	1.26313e-07	1.03813e-05	7.88387
VIT_204s0023g00320	5.05105	-1.73301	5.26822	7.15549e-05	0.000769707	1.72455
VIT_206s0004g04130	5.04947	-0.938532	6.77016	4.04136e-06	9.06167e-05	4.47442
VIT_214s0060g00240	5.04844	-3.08845	5.51229	4.39599e-05	0.000530157	2.0744
VIT_212s0028g00320	5.04431	-0.82395	4.08729	0.000826895	0.00513746	-0.457061
VIT_217s0000g09290	5.04057	-0.649106	7.6059	9.31948e-07	3.47651e-05	5.82392
VIT_218s0001g09360	5.03965	4.31961	6.37602	8.34276e-06	0.00015532	3.77824
VIT_213s0064g00740	5.03875	-2.97705	6.20422	1.15185e-05	0.000195179	3.17879
VIT_204s0023g01025	5.03545	-3.28842	5.6099	3.6253e-05	0.000456945	2.27027
VIT_204s0008g04020	5.03194	0.0547807	5.82773	2.36852e-05	0.000333969	2.85456
VIT_216s0022g01970	5.0319	-3.12729	5.38606	5.65054e-05	0.000639829	1.81727
VIT_204s0008g01140	5.03042	-1.12866	4.62144	0.000269014	0.00214648	0.597762
VIT_206s0004g03110	5.02217	-2.15135	4.54925	0.000312696	0.00240742	0.411336
VIT_215s0046g01450	5.01249	0.72121	8.52656	2.05827e-07	1.34208e-05	7.32438
VIT_214s0030g01420	5.00185	-3.52707	5.63006	3.48439e-05	0.000445451	2.21244
VIT_203s0091g01240	5.00162	3.28399	9.48194	4.78852e-08	5.68881e-06	8.85286
VIT_214s0006g02160	4.99831	-3.69334	5.41026	5.38419e-05	0.000613547	1.85557
VIT_203s0180g00040	4.99682	4.06859	9.09555	8.52713e-08	7.85835e-06	8.28725
VIT_211s0065g00460	4.99572	0.0447516	8.83295	1.27455e-07	1.03813e-05	7.86561
VIT_209s0002g03140	4.98482	3.07326	4.061	0.000874314	0.00536479	-0.728557
VIT_218s0076g00320	4.98384	-2.78302	5.85262	2.25696e-05	0.000322253	2.62583
VIT_210s0003g02900	4.98083	-0.37136	4.76135	0.000201254	0.00169443	0.853163
VIT_216s0022g00552	4.98068	-3.6529	5.44914	4.98298e-05	0.000580988	1.9185
VIT_206s0004g01730	4.98032	0.575652	6.07509	1.47178e-05	0.000236001	3.32533
VIT_207s0031g03220	4.97847	1.84905	9.95881	2.40306e-08	3.74602e-06	9.52851
VIT_213s0067g02400	4.97798	-0.77425	5.58975	3.7721e-05	0.000471853	2.41753
VIT_202s0087g00490	4.97731	-3.4248	4.66806	0.000244171	0.00198503	0.594597
VIT_218s0001g07930	4.9772	0.842003	7.35044	1.44485e-06	4.60958e-05	5.51332
VIT_218s0001g13590	4.9751	-1.26113	9.09581	8.52379e-08	7.85835e-06	8.18554
VIT_203s0038g03080	4.97405	-3.88515	5.57604	3.87547e-05	0.000481466	2.12379
VIT_216s0050g02600	4.97183	-2.38365	4.73926	0.000210662	0.00176191	0.718797
VIT_216s0100g00540	4.97144	2.05596	10.2937	1.50201e-08	2.96394e-06	9.93381
VIT_200s1847g00010	4.97001	-1.76805	6.88639	3.27691e-06	7.85546e-05	4.69675
VIT_204s0044g00990	4.96874	-2.39396	4.19936	0.000652255	0.0042865	-0.238718
VIT_207s0031g00520	4.96299	-3.51278	5.06285	0.000108418	0.00105834	1.27477
VIT_200s0665g00020	4.96199	-3.26221	5.01957	0.000118414	0.00113368	1.20103
VIT_219s0085g00790	4.95822	-1.79622	5.46566	4.82206e-05	0.000566875	2.12676
VIT_210s0003g00340	4.95328	-0.955585	5.9629	1.8244e-05	0.000277245	2.73361
VIT_203s0038g00470	4.9491	-1.16793	6.91471	3.11456e-06	7.58464e-05	4.68182
VIT_201s0026g00350	4.94613	2.65204	9.16366	7.69293e-08	7.43251e-06	8.3739
VIT_203s0038g04000	4.94486	-1.51769	3.87206	0.00130634	0.00730566	-0.822616
VIT_203s0091g00280	4.9427	-3.04481	6.63509	5.16853e-06	0.000108534	3.99792
VIT_218s0089g01170	4.9401	3.42162	12.05	1.52312e-09	9.65881e-07	12.1548
VIT_219s0015g01800	4.93977	0.29886	9.16237	7.70799e-08	7.43251e-06	8.12823
VIT_219s0090g00500	4.93714	-3.02283	4.6112	0.000274813	0.00217895	0.52007
VIT_218s0001g01390	4.93387	-2.12398	4.31521	0.000510811	0.00355583	0.0205306
VIT_204s0079g00280	4.93281	-3.22357	4.96979	0.000131088	0.00122396	1.11528
VIT_201s0011g02960	4.92495	4.81304	14.1759	1.33607e-10	2.39413e-07	14.5563
VIT_214s0083g00350	4.91845	-3.26629	4.20845	0.000639854	0.00422827	-0.223063
VIT_219s0014g01230	4.91656	-3.28258	5.65373	3.32608e-05	0.000429038	2.34391
VIT_206s0009g00450	4.91544	-3.12464	5.49228	4.57388e-05	0.000544315	2.03648
VIT_217s0000g09655	4.90826	-0.684007	4.65664	0.00025003	0.00201892	0.665591
VIT_212s0134g00500	4.90345	0.35475	7.4773	1.16088e-06	4.0922e-05	5.71114
VIT_207s0031g01790	4.89381	-3.32274	4.71963	0.0002194	0.00181942	0.729413
VIT_215s0021g01380	4.89348	-0.714141	8.78084	1.3817e-07	1.07648e-05	7.6688
VIT_219s0014g02350	4.89007	1.43129	10.8825	6.75613e-09	1.86253e-06	10.6169
VIT_219s0014g05150	4.883	0.12088	7.5698	9.91012e-07	3.61795e-05	5.82659
VIT_216s0039g02470	4.86896	-1.88524	6.7277	4.36515e-06	9.56817e-05	4.37361
VIT_213s0064g00420	4.86882	-3.45035	5.30182	6.68847e-05	0.000729692	1.71674
VIT_219s0014g02500	4.86605	-0.209961	5.30105	6.69884e-05	0.000730452	1.88764
VIT_219s0014g02830	4.86449	1.31635	6.34431	8.85178e-06	0.00016051	3.80794
VIT_205s0077g01370	4.8578	0.757071	6.37501	8.35845e-06	0.000155477	3.85922
VIT_218s0001g06430	4.856	1.3621	9.95741	2.40782e-08	3.74602e-06	9.49593
VIT_208s0056g00720	4.85484	-3.76922	5.6913	3.08994e-05	0.000407376	2.30231
VIT_219s0015g01350	4.85318	0.176305	6.60069	5.50488e-06	0.000112836	4.26397
VIT_206s0080g00920	4.85218	2.88779	9.83905	2.85081e-08	4.18459e-06	9.34905
VIT_211s0052g00240	4.85086	-0.737177	5.32778	6.34917e-05	0.000700494	1.92986
VIT_211s0037g01230	4.84654	-2.99574	4.48786	0.000355504	0.00266913	0.325824
VIT_206s0080g00420	4.84561	2.8446	5.47246	4.75738e-05	0.000560844	2.16779
VIT_214s0060g00330	4.84384	-0.949724	5.24804	7.45205e-05	0.000792795	1.79335
VIT_211s0016g03970	4.84047	-3.67799	6.00979	1.66743e-05	0.000259441	2.79896
VIT_208s0040g03180	4.83941	-0.293057	3.865	0.00132612	0.00739702	-0.867084
VIT_201s0010g02430	4.83345	-0.873736	6.91192	3.13019e-06	7.60547e-05	4.78511
VIT_208s0007g07470	4.82946	-1.49152	7.34845	1.44984e-06	4.61867e-05	5.23166
VIT_213s0064g00950	4.82818	-3.15667	4.09003	0.000822108	0.00512008	-0.423675
VIT_218s0001g02410	4.82669	1.11226	7.53149	1.05798e-06	3.82349e-05	5.85071
VIT_211s0016g04910	4.82005	-0.84132	5.77143	2.6424e-05	0.000360759	2.75886
VIT_218s0001g03570	4.81559	-3.49626	4.42166	0.000408399	0.00298295	0.15621
VIT_206s0004g02850	4.8114	2.87927	4.69383	0.000231454	0.00190106	0.599448
VIT_214s0066g02590	4.80436	-3.82022	4.85451	0.000166069	0.00145891	0.913549
VIT_209s0002g03390	4.80384	-3.63467	4.59614	0.000283566	0.00222537	0.46413
VIT_214s0219g00030	4.80292	-1.25438	5.95126	1.86571e-05	0.000281458	3.06818
VIT_202s0025g02720	4.80244	-3.65751	5.3429	6.1598e-05	0.000686008	1.7358
VIT_202s0012g02810	4.80164	0.62715	6.11814	1.35595e-05	0.000221896	3.38061
VIT_203s0017g02240	4.80092	-3.08654	3.88702	0.0012654	0.00712116	-0.806831
VIT_213s0019g01160	4.80031	-1.15427	7.48387	1.14787e-06	4.06077e-05	5.50119
VIT_216s0098g00410	4.79569	0.678051	5.33082	6.31059e-05	0.000697759	1.94853
VIT_210s0003g01460	4.79323	0.462086	6.36727	8.48013e-06	0.000156522	3.83
VIT_208s0007g01040	4.78773	0.206229	8.31987	2.86226e-07	1.62397e-05	6.89478
VIT_212s0134g00640	4.78605	-3.19969	4.50233	0.000344902	0.00260591	0.372073
VIT_204s0008g01740	4.78485	-2.0471	4.11952	0.000772311	0.00487581	-0.352947
VIT_210s0003g04340	4.78448	0.0699712	8.01527	4.69864e-07	2.19165e-05	6.61276
VIT_213s0064g00435	4.78352	-0.643289	4.00988	0.000974523	0.00580797	-0.584018
VIT_218s0122g00550	4.78046	1.6511	6.93942	2.9798e-06	7.39038e-05	4.84218
VIT_210s0003g05160	4.778	0.398006	7.31271	1.54267e-06	4.75726e-05	5.36847
VIT_216s0050g00150	4.77245	-3.46096	4.93038	0.000142105	0.0013016	1.04236
VIT_202s0025g02670	4.76933	-2.20093	4.33417	0.000490827	0.00344572	0.0493799
VIT_216s0050g02720	4.76461	-0.171043	4.9304	0.0001421	0.0013016	1.19339
VIT_216s0098g00220	4.76256	-1.88965	4.68305	0.000236687	0.00193737	0.682293
VIT_206s0004g06680	4.762	-3.29201	4.6501	0.000253454	0.0020435	0.613149
VIT_207s0141g00090	4.75061	-1.25273	3.68372	0.00195136	0.00992198	-1.27906
VIT_207s0130g00240	4.74957	-3.7465	5.68028	3.15731e-05	0.000413218	2.33801
VIT_202s0033g00610	4.74269	-1.69163	7.71886	7.698e-07	3.09272e-05	5.95336
VIT_214s0060g02650	4.74067	-0.975302	7.40534	1.31397e-06	4.37638e-05	5.47695
VIT_204s0023g03230	4.74025	-3.33774	5.06184	0.000108641	0.00105946	1.26455
VIT_203s0091g00040	4.7396	3.38855	8.93052	1.09671e-07	9.32114e-06	8.05616
VIT_206s0004g04640	4.73922	4.42719	8.06599	4.32295e-07	2.08954e-05	6.67443
VIT_209s0002g08590	4.7373	-3.46931	4.54559	0.000315092	0.00242066	0.399484
VIT_218s0001g14450	4.73477	-2.51638	5.23028	7.72358e-05	0.000815473	1.65176
VIT_206s0080g00120	4.73067	2.59348	5.09707	0.000101131	0.00100398	1.5065
VIT_208s0007g00320	4.72992	-2.86442	4.62132	0.000269085	0.00214648	0.571524
VIT_207s0031g02270	4.72887	-3.92805	4.56732	0.000301124	0.00233926	0.411509
VIT_208s0007g06800	4.72706	0.512918	6.8283	3.63812e-06	8.39382e-05	4.66029
VIT_204s0023g01840	4.72107	-2.57173	6.86706	3.39275e-06	8.01384e-05	4.63421
VIT_215s0021g00880	4.71992	-0.223826	8.2869	3.01835e-07	1.66847e-05	6.96472
VIT_217s0000g04933	4.70974	0.74482	9.86955	2.72902e-08	4.10365e-06	9.15505
VIT_206s0004g05065	4.70708	-2.27377	5.48918	4.60203e-05	0.000547331	2.15542
VIT_205s0077g00870	4.69135	2.55142	8.26026	3.15092e-07	1.7277e-05	7.02436
VIT_211s0016g01800	4.687	-2.43733	6.22466	1.10826e-05	0.000189296	3.37878
VIT_213s0067g03140	4.6852	1.5283	7.65024	8.64411e-07	3.33108e-05	5.96788
VIT_205s0094g01030	4.68468	0.995883	8.1195	3.9604e-07	1.97588e-05	6.79812
VIT_216s0039g02400	4.68292	1.0048	7.14681	2.06217e-06	5.75882e-05	5.20778
VIT_213s0047g00200	4.68181	-0.14377	5.06244	0.000108509	0.00105865	1.43847
VIT_205s0094g00420	4.68179	-1.17019	6.6002	5.50982e-06	0.000112836	4.21904
VIT_216s0013g01990	4.67965	2.46688	8.65855	1.67198e-07	1.21945e-05	7.63738
VIT_211s0016g01400	4.67902	2.84708	7.39805	1.3306e-06	4.37638e-05	5.61414
VIT_209s0002g03650	4.67736	-2.76645	4.2466	0.000590324	0.00397923	-0.140381
VIT_207s0129g00360	4.6758	1.08193	4.01677	0.000960357	0.00573946	-0.653341
VIT_203s0063g01840	4.66838	-3.84558	5.12688	9.51941e-05	0.000956522	1.37123
VIT_212s0034g01160	4.66703	-2.84088	3.95044	0.00110572	0.00640696	-0.672887
VIT_207s0031g00300	4.66698	-2.71092	4.38788	0.000438415	0.00315503	0.141645
VIT_207s0005g03960	4.66647	-1.79772	4.83345	0.000173427	0.00150675	0.966265
VIT_203s0038g01960	4.6643	3.18143	8.42268	2.42769e-07	1.48303e-05	7.27658
VIT_218s0001g10710	4.6526	-3.012	5.31964	6.45358e-05	0.000709827	1.80295
VIT_210s0003g01550	4.65121	0.0316364	6.81645	3.71679e-06	8.51141e-05	4.64049
VIT_218s0001g00800	4.64621	-0.696679	5.25157	7.39934e-05	0.000790265	1.73696
VIT_216s0022g01820	4.64473	1.27334	7.2033	1.86734e-06	5.40422e-05	5.2985
VIT_205s0062g00630	4.63713	-1.53748	4.84582	0.000169065	0.0014766	1.01012
VIT_219s0085g00795	4.62754	0.460948	7.20513	1.86138e-06	5.39423e-05	5.26944
VIT_207s0005g03090	4.62704	-0.6088	8.52092	2.07672e-07	1.34208e-05	7.36443
VIT_207s0031g02650	4.62335	-2.25167	5.58894	3.77814e-05	0.000472059	2.37841
VIT_216s0148g00110	4.62088	0.414058	4.86434	0.000162743	0.00143654	1.04461
VIT_214s0006g00920	4.62034	-2.67644	4.31254	0.0005137	0.00356901	-0.0217728
VIT_213s0067g01350	4.61953	1.83158	12.36	1.04586e-09	7.49636e-07	12.3453
VIT_204s0008g04530	4.61777	-0.489549	8.79277	1.35635e-07	1.06764e-05	7.68685
VIT_200s0218g00220	4.61584	-0.497076	5.21118	8.02683e-05	0.000839091	1.68199
VIT_204s0069g01120	4.61544	-1.24618	4.84003	0.000171094	0.0014919	0.968211
VIT_205s0029g01490	4.61433	-2.70781	4.88004	0.000157574	0.00140303	1.03208
VIT_216s0039g01260	4.61399	-1.49049	4.03456	0.000924762	0.00557945	-0.514495
VIT_201s0137g00160	4.61066	-1.68941	3.67966	0.00196835	0.00999892	-1.24992
VIT_201s0011g06600	4.60253	1.86856	4.71686	0.000220664	0.00182849	0.671975
VIT_219s0014g02390	4.60229	1.15409	6.42813	7.57106e-06	0.000145228	3.95609
VIT_215s0046g01380	4.59868	-3.40914	5.49975	4.50661e-05	0.000538664	2.0711
VIT_202s0012g00660	4.59566	-3.50297	5.31674	6.4912e-05	0.000712872	1.76339
VIT_216s0100g00610	4.58669	-0.208823	4.50772	0.000341038	0.00258307	0.371363
VIT_200s0347g00040	4.58031	-2.84547	3.88515	0.00127045	0.00714537	-0.812281
VIT_204s0008g03270	4.5793	-2.7407	3.79935	0.00152514	0.00820901	-0.960796
VIT_200s0199g00210	4.57874	-1.77599	7.09535	2.25818e-06	6.13101e-05	5.08624
VIT_202s0025g03680	4.57485	3.33092	7.28366	1.62267e-06	4.91439e-05	5.37285
VIT_201s0026g02600	4.57415	1.95642	8.93318	1.09224e-07	9.32114e-06	8.03787
VIT_209s0018g00520	4.57243	1.06355	8.44704	2.33522e-07	1.44294e-05	7.31465
VIT_210s0003g03430	4.5715	-3.60479	4.45317	0.000382285	0.00282581	0.206359
VIT_208s0007g05670	4.5715	-3.37498	3.78988	0.00155621	0.00832971	-0.985533
VIT_206s0004g03470	4.56501	0.249531	6.49815	6.6494e-06	0.000131176	4.08281
VIT_207s0005g02530	4.56242	-2.00856	5.4453	5.02125e-05	0.000582058	2.07837
VIT_210s0003g03080	4.55796	0.956282	9.12556	8.14845e-08	7.68492e-06	8.3311
VIT_214s0030g01550	4.55088	-2.24667	6.66226	4.918e-06	0.000104912	3.83716
VIT_215s0021g00470	4.54913	-2.32848	4.61209	0.000274301	0.00217584	0.550872
VIT_213s0019g02540	4.54789	2.55306	5.77042	2.64759e-05	0.000361009	2.76825
VIT_218s0001g13360	4.54646	2.87639	5.97175	1.79366e-05	0.000274122	3.01793
VIT_204s0008g02690	4.54079	-3.86696	5.05345	0.000110512	0.00107284	1.24287
VIT_217s0000g03930	4.53933	-1.39239	4.38658	0.000439611	0.00316152	0.123
VIT_208s0056g01140	4.53797	-0.580409	5.38139	5.70342e-05	0.000644799	2.04525
VIT_210s0071g00250	4.52986	-0.156831	3.9321	0.00114967	0.00660117	-0.774846
VIT_202s0154g00080	4.52807	3.03792	8.44924	2.32705e-07	1.44242e-05	7.3059
VIT_219s0014g00260	4.52486	-0.685776	5.66206	3.27218e-05	0.000423679	2.55932
VIT_215s0048g01750	4.52245	3.75236	7.95522	5.18819e-07	2.32906e-05	6.4852
VIT_213s0019g01830	4.52125	0.809442	8.93472	1.08966e-07	9.32114e-06	8.00173
VIT_209s0002g04040	4.51721	-0.981996	4.11385	0.000781642	0.00491883	-0.44459
VIT_209s0002g00140	4.51645	-2.26413	3.80945	0.00149267	0.0080869	-0.950391
VIT_201s0010g03620	4.51387	4.16263	17.1663	7.07169e-12	7.71298e-08	17.2231
VIT_211s0016g04270	4.50891	-1.51077	4.1304	0.000754716	0.00479145	-0.331402
VIT_206s0004g02620	4.50356	6.48421	10.74	8.17261e-09	2.1173e-06	10.6024
VIT_210s0116g01610	4.49736	0.892607	11.4455	3.24499e-09	1.36818e-06	11.4676
VIT_208s0007g00760	4.49021	-3.432	3.90375	0.00122114	0.00693393	-0.769476
VIT_214s0083g01210	4.48991	2.5569	8.00277	4.7964e-07	2.2112e-05	6.60644
VIT_214s0030g01425	4.48414	-0.55023	8.05713	4.38622e-07	2.10529e-05	6.4436
VIT_214s0030g00860	4.48333	-0.882983	5.37829	5.7389e-05	0.000648468	1.99708
VIT_208s0007g07330	4.47763	0.120265	5.11708	9.71045e-05	0.000971852	1.52792
VIT_212s0142g00280	4.47359	-1.00359	6.26354	1.02998e-05	0.000178478	3.65776
VIT_211s0016g04470	4.47172	-3.97273	4.29604	0.00053187	0.00366095	-0.0744987
VIT_218s0041g00270	4.46934	-0.734765	4.25574	0.000579042	0.00391176	-0.123142
VIT_200s0211g00070	4.4676	-3.01685	4.17279	0.000689959	0.00446873	-0.250511
VIT_208s0007g00330	4.46583	8.21352	7.98213	4.9625e-07	2.25124e-05	6.51323
VIT_208s0007g05500	4.46149	0.676729	7.83228	6.36444e-07	2.67294e-05	6.33095
VIT_213s0067g02840	4.45939	-1.50031	7.23979	1.75179e-06	5.21005e-05	5.24125
VIT_213s0084g00820	4.45889	5.87692	10.9235	6.39836e-09	1.84789e-06	10.8438
VIT_206s0009g00820	4.45701	0.901404	10.6373	9.38423e-09	2.2421e-06	10.3974
VIT_203s0063g01350	4.45667	-1.61344	4.85359	0.000166382	0.00145966	0.980806
VIT_208s0007g08375	4.45374	-3.26427	6.25319	1.05023e-05	0.000181391	3.45078
VIT_202s0025g02410	4.45021	-0.502435	7.85249	6.15328e-07	2.6149e-05	6.30478
VIT_214s0006g03100	4.44261	-2.43281	4.40779	0.000420459	0.00304518	0.196761
VIT_203s0038g02140	4.4405	0.868371	8.91714	1.11947e-07	9.47716e-06	8.03557
VIT_206s0004g03980	4.4348	1.91386	8.64845	1.69865e-07	1.21987e-05	7.62849
VIT_216s0013g00500	4.4343	-3.5854	4.09154	0.000819478	0.00511502	-0.441334
VIT_208s0040g00480	4.43007	-1.25201	6.04594	1.55599e-05	0.000245297	3.25542
VIT_210s0003g03410	4.4296	-3.84504	4.06455	0.000867757	0.00533125	-0.490015
VIT_206s0004g07910	4.42701	-3.66604	5.14737	9.13215e-05	0.000927141	1.44065
VIT_204s0023g02220	4.42504	-3.7944	4.96816	0.000131527	0.00122753	1.09408
VIT_208s0007g04510	4.41445	-1.84277	7.36228	1.41552e-06	4.54564e-05	5.46323
VIT_201s0010g01660	4.41379	2.38725	9.48463	4.7696e-08	5.68881e-06	8.86806
VIT_204s0044g00190	4.41372	2.99138	5.28236	6.95496e-05	0.000753792	1.65475
VIT_209s0002g04010	4.41356	-1.55964	4.92263	0.000144382	0.00131608	1.14124
VIT_218s0001g12390	4.41314	1.20774	6.7122	4.48997e-06	9.76217e-05	4.41402
VIT_200s0226g00070	4.40841	0.048941	6.04322	1.56411e-05	0.000246216	3.2558
VIT_214s0066g02320	4.40782	1.72163	7.12296	2.15071e-06	5.9443e-05	5.15657
VIT_205s0029g01540	4.40687	-1.21152	5.45455	4.92971e-05	0.000576106	2.16777
VIT_217s0000g08640	4.40684	-3.48454	5.01008	0.000120727	0.00114969	1.20522
VIT_204s0023g02430	4.3917	1.03328	9.27439	6.51482e-08	6.57691e-06	8.51667
VIT_218s0001g07800	4.38689	-0.129224	7.90653	5.62417e-07	2.45806e-05	6.40144
VIT_202s0087g00280	4.38515	-2.56036	4.11683	0.000776724	0.00489781	-0.359294
VIT_215s0024g01760	4.38513	-1.88405	5.08523	0.000103594	0.0010237	1.39275
VIT_211s0016g05450	4.38491	1.82532	8.42966	2.40079e-07	1.47176e-05	7.29161
VIT_203s0038g00150	4.38095	1.79814	7.1346	2.10701e-06	5.84607e-05	5.18708
VIT_203s0038g03660	4.37948	1.32607	7.73657	7.47193e-07	3.02578e-05	6.18933
VIT_208s0040g01800	4.37675	-1.02312	5.25045	7.41607e-05	0.000791011	1.77894
VIT_209s0070g00390	4.37413	-3.26362	4.67169	0.000242336	0.0019716	0.617728
VIT_216s0039g02430	4.37405	1.12919	4.91466	0.000146762	0.00133213	1.0379
VIT_210s0003g05755	4.37166	-3.99053	4.24588	0.000591219	0.00398027	-0.165973
VIT_207s0130g00030	4.36469	4.0041	7.03465	2.51459e-06	6.59973e-05	4.8866
VIT_212s0059g02480	4.36374	-1.56759	6.3412	8.90354e-06	0.000160787	3.60335
VIT_207s0129g00560	4.3627	4.26235	7.29567	1.58906e-06	4.84074e-05	5.35976
VIT_205s0077g01390	4.36119	0.460142	5.79456	2.52609e-05	0.000349357	2.80979
VIT_208s0058g00960	4.36079	-0.936772	4.83384	0.000173288	0.00150675	0.982712
VIT_211s0016g04220	4.35752	-2.18327	4.86681	0.000161917	0.00143045	1.05878
VIT_218s0001g14180	4.35671	-3.51759	5.73308	2.84755e-05	0.000381263	2.45138
VIT_203s0180g00150	4.35627	4.33809	11.6802	2.41031e-09	1.20532e-06	11.7926
VIT_214s0068g00190	4.35354	-0.875793	8.24653	3.22167e-07	1.74103e-05	6.87927
VIT_213s0074g00110	4.35317	0.771309	7.01331	2.61179e-06	6.7259e-05	4.95901
VIT_217s0000g07400	4.35281	-0.549312	3.84565	0.0013819	0.00763097	-0.871168
VIT_214s0128g00210	4.3487	-0.597867	7.23436	1.76849e-06	5.23622e-05	5.3499
VIT_213s0067g03070	4.34193	-2.44387	3.70653	0.00185875	0.00956381	-1.13277
VIT_208s0058g00950	4.33962	-3.2058	4.56633	0.000301747	0.00234241	0.427952
VIT_218s0001g10540	4.33747	1.83232	7.95889	5.15678e-07	2.3198e-05	6.54294
VIT_212s0028g04015	4.33619	-2.21621	4.58967	0.000287415	0.00224865	0.468475
VIT_200s0160g00320	4.33581	-1.30265	4.62909	0.000264769	0.00211805	0.608935
VIT_201s0150g00540	4.33535	-2.23136	4.95738	0.00013446	0.00124732	1.18622
VIT_205s0020g01070	4.33212	0.733863	5.73571	2.83297e-05	0.000379986	2.70147
VIT_201s0011g05410	4.33177	-1.19112	5.12359	9.5831e-05	0.000961126	1.52953
VIT_216s0039g02750	4.33156	1.24502	5.639	3.42371e-05	0.000438476	2.50954
VIT_204s0079g00260	4.33092	2.79245	7.20726	1.85442e-06	5.38132e-05	5.30551
VIT_213s0064g01640	4.33048	-3.83227	3.76668	0.00163508	0.00866414	-1.02965
VIT_206s0004g01250	4.32858	1.04348	7.3434	1.46261e-06	4.6306e-05	5.46809
VIT_204s0008g01700	4.32445	0.398858	5.03926	0.000113754	0.00109836	1.37826
VIT_204s0023g03370	4.32329	6.79501	11.0328	5.53944e-09	1.76722e-06	10.9858
VIT_214s0081g00720	4.32313	-0.510529	6.39452	8.05987e-06	0.000151284	3.87021
VIT_203s0038g00630	4.32212	-0.371178	8.1559	3.73213e-07	1.90171e-05	6.82497
VIT_214s0036g01360	4.32065	-1.18045	3.93232	0.00114914	0.00660117	-0.720127
VIT_210s0116g01735	4.31722	0.51498	6.30363	9.55258e-06	0.000169619	3.71712
VIT_201s0011g05020	4.31255	-2.67795	5.06935	0.000106993	0.00104862	1.35919
VIT_203s0017g01140	4.30453	-0.864776	5.68718	3.11498e-05	0.000410174	2.45211
VIT_210s0003g05210	4.30438	0.674021	5.12205	9.61313e-05	0.000963688	1.55634
VIT_214s0030g00660	4.30326	1.8023	8.8349	1.27071e-07	1.03813e-05	7.9033
VIT_200s0218g00140	4.30263	2.30466	6.29799	9.65434e-06	0.000170234	3.70511
VIT_208s0007g00340	4.30252	-0.472446	5.64463	3.38605e-05	0.000435207	2.5364
VIT_217s0000g05690	4.29833	-2.74219	3.72749	0.00177751	0.00923233	-1.09133
VIT_210s0042g01240	4.29206	-2.30409	4.41141	0.000417276	0.00302949	0.150422
VIT_201s0011g03270	4.29041	0.240892	5.19589	8.27847e-05	0.000860377	1.69506
VIT_209s0002g00490	4.28924	0.919828	4.87011	0.000160824	0.00142661	1.07974
VIT_204s0023g01610	4.28877	1.48059	11.2138	4.37275e-09	1.58415e-06	11.1648
VIT_214s0060g02465	4.28565	-2.83174	4.00372	0.000987353	0.00586979	-0.580548
VIT_206s0061g00680	4.28435	2.01337	5.83711	2.32582e-05	0.000329678	2.86521
VIT_218s0001g07550	4.28384	2.15966	9.28283	6.43317e-08	6.56798e-06	8.57393
VIT_215s0048g01060	4.28124	0.464896	6.72111	4.41777e-06	9.62768e-05	4.46002
VIT_205s0020g04410	4.27728	-1.734	4.20999	0.000637769	0.00421729	-0.185497
VIT_203s0038g00830	4.26482	0.869905	7.32614	1.50707e-06	4.69658e-05	5.50936
VIT_205s0020g03040	4.26416	-1.48268	7.76818	7.08532e-07	2.891e-05	6.06326
VIT_208s0007g04040	4.26397	-4.0102	4.42024	0.000409615	0.00298676	0.140654
VIT_213s0067g03250	4.25973	-3.33517	3.83851	0.00140308	0.00772015	-0.900184
VIT_201s0137g00240	4.25515	4.11391	7.1369	2.0985e-06	5.83418e-05	5.18802
VIT_208s0032g00300	4.25019	1.1436	6.88302	3.29685e-06	7.86816e-05	4.72957
VIT_201s0011g02930	4.24857	1.49705	6.72437	4.39163e-06	9.60391e-05	4.43476
VIT_201s0010g03550	4.24658	-0.428612	6.07538	1.47097e-05	0.000236001	3.31345
VIT_211s0016g03160	4.24402	0.256995	7.66159	8.47967e-07	3.29131e-05	5.88373
VIT_203s0063g01830	4.24342	-3.74044	3.77668	0.00160061	0.00852351	-1.01236
VIT_212s0057g01515	4.24122	-3.82781	4.16323	0.000704051	0.00453213	-0.316182
VIT_206s0009g03690	4.23521	-3.49753	4.06537	0.000866248	0.00532502	-0.491495
VIT_206s0009g02090	4.23506	-3.73557	4.49964	0.000346848	0.00261878	0.279433
VIT_219s0090g00900	4.23506	-3.8288	4.40419	0.000423651	0.0030652	0.111621
VIT_216s0148g00020	4.23453	-1.95494	3.74363	0.00171741	0.00897217	-1.06422
VIT_215s0048g01940	4.23173	-2.90549	3.81174	0.0014854	0.0080625	-0.949026
VIT_218s0072g00130	4.22919	-1.78389	4.65912	0.000248745	0.00201232	0.670373
VIT_204s0023g02130	4.22808	4.55876	8.27568	3.07346e-07	1.69458e-05	7.01598
VIT_202s0025g01790	4.22709	-0.0608811	7.03416	2.51675e-06	6.59973e-05	4.72572
VIT_215s0046g03310	4.22534	3.29882	7.37403	1.38703e-06	4.50532e-05	5.55935
VIT_207s0191g00250	4.22256	-1.32461	5.06469	0.000108013	0.00105573	1.44657
VIT_215s0048g01490	4.21683	1.28519	5.55597	4.03211e-05	0.000496578	2.34529
VIT_204s0008g03510	4.21618	-0.152343	8.02888	4.59461e-07	2.16188e-05	6.57365
VIT_218s0041g01880	4.21139	-2.86751	4.02455	0.000944617	0.00567063	-0.565228
VIT_205s0165g00266	4.20923	-3.08247	3.90374	0.00122117	0.00693393	-0.761802
VIT_215s0046g02820	4.20804	1.32052	11.7836	2.11766e-09	1.08419e-06	11.6618
VIT_208s0007g05160	4.20426	1.58087	9.95342	2.42151e-08	3.74602e-06	9.47694
VIT_205s0020g01160	4.20183	0.46714	6.26351	1.03005e-05	0.000178478	3.65733
VIT_203s0038g02170	4.1943	5.04569	11.1257	4.90421e-09	1.64774e-06	11.1014
VIT_206s0004g00980	4.19221	1.6806	5.92787	1.95162e-05	0.000290618	3.05757
VIT_213s0067g00840	4.19159	-1.76893	5.1316	9.42874e-05	0.000949186	1.55947
VIT_204s0044g01100	4.1915	0.458352	5.11185	9.81416e-05	0.000978821	1.47506
VIT_211s0052g00630	4.19035	-0.806491	6.96897	2.8265e-06	7.09198e-05	4.81072
VIT_217s0000g01980	4.18752	-1.59747	3.99213	0.00101195	0.00597307	-0.637361
VIT_208s0007g06520	4.18142	0.324214	4.9353	0.00014068	0.00129221	1.14789
VIT_214s0219g00210	4.17828	-1.75977	3.96259	0.00107752	0.00627911	-0.656835
VIT_218s0001g13580	4.178	-3.1091	4.85319	0.00016652	0.00145971	0.950246
VIT_200s0160g00360	4.17572	-2.65079	3.93418	0.00114461	0.00658267	-0.713288
VIT_217s0000g06350	4.17486	2.36556	10.4792	1.16355e-08	2.57937e-06	10.2008
VIT_210s0003g03320	4.17022	-3.93387	4.21135	0.000635942	0.00421018	-0.231753
VIT_219s0014g01110	4.16902	-1.21793	4.5111	0.000338635	0.00256849	0.392914
VIT_205s0049g00150	4.16798	0.781779	9.35388	5.78694e-08	6.19752e-06	8.63856
VIT_200s0878g00020	4.16523	-3.64391	4.86757	0.000161667	0.00142971	0.979523
VIT_218s0001g10380	4.16242	1.09055	8.18135	3.58076e-07	1.85983e-05	6.88747
VIT_218s0072g00800	4.14882	3.44806	7.92831	5.42462e-07	2.39519e-05	6.44629
VIT_211s0016g04810	4.14636	0.0777895	7.12005	2.16177e-06	5.95192e-05	5.14592
VIT_218s0001g04690	4.14124	-1.95034	3.81547	0.00147364	0.00802015	-1.02517
VIT_212s0028g02200	4.13877	-0.497445	4.94515	0.00013787	0.00127019	1.20763
VIT_202s0025g02640	4.13708	-2.58966	4.62746	0.000265666	0.00212444	0.59181
VIT_204s0008g01800	4.13276	0.889393	5.9293	1.94626e-05	0.000290225	3.04954
VIT_204s0008g00620	4.13138	-0.901485	5.1644	8.82272e-05	0.000902545	1.62112
VIT_217s0000g05980	4.13044	-2.2304	4.5435	0.000316468	0.00242776	0.454401
[truncated: 3,204 more rows]
