# Supplementary material for: The bud dormancy disconnect: latent buds of grapevine are dormant during summer despite a high metabolic rate
Source: J Exp Bot. 2022 Jan 11;73(7):2061–76. doi: 10.1093/jxb/erac001 (PMC8982382; doi:10.1093/jxb/erac001)
Supplement: erac001_suppl_supplementary_table_S4 [file erac001_suppl_supplementary_table_s4.xlsx]

## Sheet: Table Legend
Supplemental Table S4. Statistically significant gene ontology (GO) terms of differentially expressed genes in grapevine buds sampled from summer to spring in the Margaret River region of Western Australia in 2015. Comparisons are developmental contrasts for April/ February, June/ April and Sept/ June sampling dates.

## Sheet: Feb-April_UP
GOBPID	Pvalue	OddsRatio	ExpCount	Count	Size	Term
GO:0010235	0.00495683	Inf	0.00495683	1	1	guard mother cell cytokinesis
GO:0035435	0.00495683	Inf	0.00495683	1	1	phosphate ion transmembrane transport
GO:0048827	0.00690964	3.1269	2.83035	8	571	phyllome development
GO:0006426	0.00988948	204.016	0.00991366	1	2	glycyl-tRNA aminoacylation
GO:0034754	0.0106514	7.0598	0.456028	3	92	cellular hormone metabolic process
GO:0044271	0.0118734	1.99581	11.2768	19	2275	cellular nitrogen compound biosynthetic process
GO:0032502	0.0142969	1.90799	13.1604	21	2655	developmental process
GO:0098661	0.0147981	102	0.0148705	1	3	inorganic anion transmembrane transport
GO:0019419	0.0147981	102	0.0148705	1	3	sulfate reduction
GO:0043604	0.015493	3.20179	2.02734	6	409	amide biosynthetic process
GO:0042446	0.0181885	3.08305	2.10169	6	424	hormone biosynthetic process
GO:0001708	0.0183277	10.3383	0.208187	2	42	cell fate specification
GO:0010073	0.0183633	4.22276	1.01119	4	204	meristem maintenance
GO:0048466	0.019776	5.54957	0.574992	3	116	androecium development
GO:0048443	0.019776	5.54957	0.574992	3	116	stamen development
GO:0045165	0.0235608	8.98551	0.237928	2	48	cell fate commitment
GO:0048856	0.0238488	1.8121	12.9373	20	2610	anatomical structure development
GO:0000154	0.0245435	50.9918	0.0247841	1	5	rRNA modification
GO:0009959	0.0245435	50.9918	0.0247841	1	5	negative gravitropism
GO:0034660	0.0260833	3.18101	1.68036	5	339	ncRNA metabolic process
GO:0034641	0.0261217	1.72703	17.4728	25	3525	cellular nitrogen compound metabolic process
GO:0007275	0.0269598	1.82404	11.3908	18	2298	multicellular organism development
GO:0010158	0.0293806	40.7902	0.029741	1	6	abaxial cell fate specification
GO:0042445	0.0305446	2.71807	2.36936	6	478	hormone metabolic process
GO:0032501	0.0305862	1.77296	12.402	19	2502	multicellular organismal process
GO:1901566	0.0322842	1.89381	8.30269	14	1675	organonitrogen compound biosynthetic process
GO:0048653	0.033457	7.375	0.287496	2	58	anther development
GO:0009684	0.0345223	7.24503	0.292453	2	59	indoleacetic acid biosynthetic process
GO:0009683	0.0356008	7.11954	0.29741	2	60	indoleacetic acid metabolic process
GO:0006412	0.0357303	2.91161	1.82907	5	369	translation
GO:0043603	0.0365609	2.59773	2.47346	6	499	cellular amide metabolic process
GO:0009887	0.0366923	6.99831	0.302366	2	61	animal organ morphogenesis
GO:0043043	0.036802	2.88709	1.84394	5	372	peptide biosynthetic process
GO:0009561	0.0382437	4.25424	0.743524	3	150	megagametogenesis
GO:0048445	0.0389842	29.1311	0.0396546	1	8	carpel morphogenesis
GO:0009113	0.0389842	29.1311	0.0396546	1	8	purine nucleobase biosynthetic process
GO:0048268	0.0389842	29.1311	0.0396546	1	8	clathrin coat assembly
GO:0006518	0.0409015	2.80052	1.89846	5	383	peptide metabolic process
GO:0034470	0.0441854	3.17007	1.33339	4	269	ncRNA processing
GO:0009851	0.0446839	6.25253	0.337064	2	68	auxin biosynthetic process
GO:0006725	0.0447995	1.62398	17.3935	24	3509	cellular aromatic compound metabolic process
GO:0048367	0.045906	2.05256	4.75855	9	960	shoot system development
GO:0099402	0.0464163	2.04789	4.76847	9	962	plant organ development
GO:0046483	0.0468492	1.62308	16.5558	23	3340	heterocycle metabolic process
GO:0006144	0.0484942	22.6539	0.0495683	1	10	purine nucleobase metabolic process

## Sheet: Feb-April_Down
GOBPID	Pvalue	OddsRatio	ExpCount	Count	Size	Term
GO:1901700	3.96216e-12	4.63304	12.4077	40	1437	response to oxygen-containing compound
GO:0001101	9.58673e-11	4.99826	7.90918	30	916	response to acid chemical
GO:0009725	4.37114e-09	4.28245	8.70355	29	1008	response to hormone
GO:0009719	4.67711e-09	4.26825	8.72945	29	1011	response to endogenous stimulus
GO:0009611	1.6445e-08	8.93718	1.72689	13	200	response to wounding
GO:0002376	1.83626e-08	4.91889	5.48289	22	635	immune system process
GO:0010033	2.2112e-08	3.48458	13.7461	36	1592	response to organic substance
GO:0042221	8.56596e-08	3.04355	19.488	43	2257	response to chemical
GO:0006952	1.31605e-07	3.86115	8.34954	26	967	defense response
GO:0009414	1.55831e-07	7.27295	2.08954	13	242	response to water deprivation
GO:0009415	1.88436e-07	7.14574	2.12408	13	246	response to water
GO:0031347	1.90033e-07	6.04989	2.90982	15	337	regulation of defense response
GO:0051707	2.80782e-07	3.69897	8.67765	26	1005	response to other organism
GO:0043207	2.80782e-07	3.69897	8.67765	26	1005	response to external biotic stimulus
GO:0050896	3.11603e-07	2.68524	36.3166	62	4206	response to stimulus
GO:0044419	3.40505e-07	3.65836	8.76399	26	1015	interspecies interaction between organisms
GO:0045087	3.41847e-07	4.60836	4.90438	19	568	innate immune response
GO:0080134	3.451e-07	5.75587	3.04797	15	353	regulation of response to stress
GO:0009607	3.53782e-07	3.65034	8.78126	26	1017	response to biotic stimulus
GO:0006955	3.80631e-07	4.57348	4.93892	19	572	immune response
GO:0009737	5.86334e-07	5.50443	3.17749	15	368	response to abscisic acid
GO:0097305	6.06848e-07	5.48843	3.18612	15	369	response to alcohol
GO:0009620	6.68165e-07	5.8472	2.7803	14	322	response to fungus
GO:0098542	8.2784e-07	3.87452	6.82123	22	790	defense response to other organism
GO:0006950	9.32712e-07	2.72523	21.9488	44	2542	response to stress
GO:0033993	1.0693e-06	4.65939	4.27406	17	495	response to lipid
GO:0042493	1.31799e-06	4.18384	5.36201	19	621	response to drug
GO:0042538	1.68121e-06	11.1927	0.828909	8	96	hyperosmotic salinity response
GO:0009694	3.56084e-06	10.0424	0.915254	8	106	jasmonic acid metabolic process
GO:0009753	5.7475e-06	5.59456	2.44356	12	283	response to jasmonic acid
GO:0009605	6.07668e-06	2.91711	12.2178	29	1415	response to external stimulus
GO:0009695	1.13306e-05	10.4113	0.768468	7	89	jasmonic acid biosynthetic process
GO:0042445	1.44773e-05	4.15836	4.12728	15	478	hormone metabolic process
GO:0045088	1.5826e-05	5.48893	2.26223	11	262	regulation of innate immune response
GO:0042446	1.62902e-05	4.35547	3.66102	14	424	hormone biosynthetic process
GO:0050776	1.63989e-05	5.4667	2.27087	11	263	regulation of immune response
GO:0071229	1.67251e-05	4.34452	3.66965	14	425	cellular response to acid chemical
GO:0048583	1.67708e-05	4.1031	4.17909	15	484	regulation of response to stimulus
GO:0002682	1.82268e-05	5.40105	2.29677	11	266	regulation of immune system process
GO:0002831	1.95415e-05	5.35814	2.31404	11	268	regulation of response to biotic stimulus
GO:0032101	2.24194e-05	5.27428	2.34858	11	272	regulation of response to external stimulus
GO:0009814	3.49358e-05	4.61506	2.92709	12	339	defense response, incompatible interaction
GO:0010200	3.5025e-05	5.52154	2.0291	10	235	response to chitin
GO:0010035	3.65721e-05	3.15184	7.37384	20	854	response to inorganic substance
GO:0009738	3.92929e-05	7.05669	1.26927	8	147	abscisic acid-activated signaling pathway
GO:0010363	4.33849e-05	5.37547	2.08091	10	241	regulation of plant-type hypersensitive response
GO:0006612	5.16016e-05	5.25943	2.12408	10	246	protein targeting to membrane
GO:1901698	6.08881e-05	4.34186	3.09978	12	359	response to nitrogen compound
GO:0080135	6.11118e-05	5.14819	2.16725	10	251	regulation of cellular response to stress
GO:0010243	6.11118e-05	5.14819	2.16725	10	251	response to organonitrogen compound
GO:0071215	6.27408e-05	6.57772	1.35561	8	157	cellular response to abscisic acid stimulus
GO:0097306	6.27408e-05	6.57772	1.35561	8	157	cellular response to alcohol
GO:0032870	6.4601e-05	3.61943	4.69715	15	544	cellular response to hormone stimulus
GO:0071495	6.87407e-05	3.59811	4.72306	15	547	cellular response to endogenous stimulus
GO:0072657	7.20776e-05	5.04148	2.21043	10	256	protein localization to membrane
GO:0090150	7.20776e-05	5.04148	2.21043	10	256	establishment of protein localization to membrane
GO:0043067	7.69106e-05	5	2.22769	10	258	regulation of programmed cell death
GO:0006972	7.82547e-05	6.36156	1.39878	8	162	hyperosmotic response
GO:0010941	8.20165e-05	4.95918	2.24496	10	260	regulation of cell death
GO:0014070	8.4508e-05	3.92259	3.72146	13	431	response to organic cyclic compound
GO:0009863	8.61268e-05	5.48965	1.82187	9	211	salicylic acid mediated signaling pathway
GO:0071446	8.93054e-05	5.46216	1.83051	9	212	cellular response to salicylic acid stimulus
GO:0009651	9.42016e-05	3.66678	4.29997	14	498	response to salt stress
GO:0034050	9.60581e-05	4.85994	2.28814	10	265	host programmed cell death induced by symbiont
GO:0009751	9.60581e-05	4.85994	2.28814	10	265	response to salicylic acid
GO:0009626	9.60581e-05	4.85994	2.28814	10	265	plant-type hypersensitive response
GO:0010817	0.00011555	3.42294	4.94755	15	573	regulation of hormone levels
GO:0071236	0.000118471	5.25162	1.89958	9	220	cellular response to antibiotic
GO:0072330	0.000143626	3.94324	3.39335	12	393	monocarboxylic acid biosynthetic process
GO:0009627	0.000146684	4.6017	2.40902	10	279	systemic acquired resistance
GO:0071396	0.000150174	5.08007	1.96003	9	227	cellular response to lipid
GO:0035690	0.000160435	5.03306	1.97729	9	229	cellular response to drug
GO:0070887	0.00020076	3.00394	6.41541	17	743	cellular response to chemical stimulus
GO:0006970	0.000203503	3.38901	4.62808	14	536	response to osmotic stress
GO:0071407	0.000207534	4.85327	2.04637	9	237	cellular response to organic cyclic compound
GO:0046942	0.000219357	5.43111	1.62328	8	188	carboxylic acid transport
GO:0015849	0.000219357	5.43111	1.62328	8	188	organic acid transport
GO:0012501	0.000224307	4.35326	2.53854	10	294	programmed cell death
GO:0046677	0.000259825	3.68335	3.61784	12	419	response to antibiotic
GO:1901701	0.000280389	3.27742	4.77486	14	553	cellular response to oxygen-containing compound
GO:0015711	0.000333528	5.08667	1.72689	8	200	organic anion transport
GO:0008219	0.000473557	3.94047	2.78894	10	323	cell death
GO:0031348	0.000500743	5.47525	1.39878	7	162	negative regulation of defense response
GO:0071310	0.000581264	2.91091	5.75056	15	666	cellular response to organic substance
GO:0006865	0.000600466	5.30198	1.44196	7	167	amino acid transport
GO:0050832	0.000647566	4.57728	1.90822	8	221	defense response to fungus
GO:0007154	0.000880383	2.28875	11.5184	23	1334	cell communication
GO:0007165	0.000926053	2.41147	9.39431	20	1088	signal transduction
GO:0019401	0.00108324	58.4717	0.0518068	2	6	alditol biosynthetic process
GO:0009733	0.00122976	4.12339	2.10681	8	244	response to auxin
GO:0006820	0.00128711	3.43233	3.17749	10	368	anion transport
GO:0009723	0.00144386	4.52645	1.67509	7	194	response to ethylene
GO:0044283	0.00153161	2.40778	8.36681	18	969	small molecule biosynthetic process
GO:0023052	0.00157063	2.29798	9.80876	20	1136	signaling
GO:0035556	0.00160309	3.32697	3.27247	10	379	intracellular signal transduction
GO:0043069	0.00240974	5.79555	0.932523	5	108	negative regulation of programmed cell death
GO:0009755	0.00250662	2.93689	4.07547	11	472	hormone-mediated signaling pathway
GO:0060548	0.00250852	5.73936	0.941158	5	109	negative regulation of cell death
GO:0009409	0.00260508	3.10127	3.49696	10	405	response to cold
GO:0009628	0.00289828	1.94751	16.5523	28	1917	response to abiotic stimulus
GO:0009267	0.00295112	4.55771	1.41605	6	164	cellular response to starvation
GO:0042594	0.0034233	4.4161	1.45923	6	169	response to starvation
GO:0009266	0.0036967	2.54379	5.57787	13	646	response to temperature stimulus
GO:0048585	0.00403467	3.73337	2.01183	7	233	negative regulation of response to stimulus
GO:0031669	0.00406176	4.25722	1.51103	6	175	cellular response to nutrient levels
GO:0071702	0.00408373	2.1354	9.89511	19	1146	organic substance transport
GO:1901617	0.00414268	3.09348	3.13431	9	363	organic hydroxy compound biosynthetic process
GO:0071705	0.00440525	2.11884	9.96418	19	1154	nitrogen compound transport
GO:0051716	0.00440843	1.91812	15.4125	26	1785	cellular response to stimulus
GO:0006979	0.00485639	3.01453	3.21202	9	372	response to oxidative stress
GO:0046394	0.00500859	2.36373	6.46722	14	749	carboxylic acid biosynthetic process
GO:0016053	0.00506728	2.36031	6.47586	14	750	organic acid biosynthetic process
GO:0071395	0.00531642	4.0161	1.59738	6	185	cellular response to jasmonic acid stimulus
GO:0009867	0.00531642	4.0161	1.59738	6	185	jasmonic acid mediated signaling pathway
GO:0031667	0.00559806	3.97108	1.61465	6	187	response to nutrient levels
GO:0033554	0.00571245	2.1985	7.98689	16	925	cellular response to stress
GO:0016036	0.00622894	5.84948	0.73393	4	85	cellular response to phosphate starvation
GO:0006811	0.00636352	2.29393	6.64854	14	770	ion transport
GO:0031668	0.00752256	3.72051	1.71826	6	199	cellular response to extracellular stimulus
GO:0071496	0.00788462	3.68175	1.73553	6	201	cellular response to external stimulus
GO:0046165	0.00790541	5.44341	0.785737	4	91	alcohol biosynthetic process
GO:0015824	0.00816851	7.84444	0.414455	3	48	proline transport
GO:0019400	0.00819107	16.6927	0.138152	2	16	alditol metabolic process
GO:0019406	0.00863447	Inf	0.00863447	1	1	hexitol biosynthetic process
GO:0045792	0.00863447	Inf	0.00863447	1	1	negative regulation of cell size
GO:0019593	0.00863447	Inf	0.00863447	1	1	mannitol biosynthetic process
GO:0019594	0.00863447	Inf	0.00863447	1	1	mannitol metabolic process
GO:0006059	0.00863447	Inf	0.00863447	1	1	hexitol metabolic process
GO:0080169	0.00863447	Inf	0.00863447	1	1	cellular response to boron-containing substance deprivation
GO:0015774	0.00863447	Inf	0.00863447	1	1	polysaccharide transport
GO:0009813	0.00911688	4.16084	1.2779	5	148	flavonoid biosynthetic process
GO:0015804	0.00914239	7.50942	0.431724	3	50	neutral amino acid transport
GO:0009862	0.00937011	4.13161	1.28654	5	149	systemic acquired resistance, salicylic acid mediated signaling pathway
GO:0009991	0.0101041	3.48201	1.83051	6	212	response to extracellular stimulus
GO:0030968	0.0105675	4.98178	0.854813	4	99	endoplasmic reticulum unfolded protein response
GO:0035967	0.0113131	4.87827	0.872082	4	101	cellular response to topologically incorrect protein
GO:0034620	0.0113131	4.87827	0.872082	4	101	cellular response to unfolded protein
GO:0006986	0.0113131	4.87827	0.872082	4	101	response to unfolded protein
GO:0009692	0.0136966	6.41299	0.500799	3	58	ethylene metabolic process
GO:0009693	0.0136966	6.41299	0.500799	3	58	ethylene biosynthetic process
GO:0046173	0.0136966	6.41299	0.500799	3	58	polyol biosynthetic process
GO:0043450	0.0136966	6.41299	0.500799	3	58	alkene biosynthetic process
GO:1900673	0.0136966	6.41299	0.500799	3	58	olefin metabolic process
GO:1900674	0.0136966	6.41299	0.500799	3	58	olefin biosynthetic process
GO:0043449	0.0136966	6.41299	0.500799	3	58	cellular alkene metabolic process
GO:0009812	0.0141053	3.71359	1.42469	5	165	flavonoid metabolic process
GO:0065008	0.0146704	1.92292	9.62744	17	1115	regulation of biological quality
GO:0016098	0.0171951	115.879	0.0172689	1	2	monoterpenoid metabolic process
GO:0016099	0.0171951	115.879	0.0172689	1	2	monoterpenoid biosynthetic process
GO:0006605	0.017976	2.28984	4.65398	10	539	protein targeting
GO:0009269	0.0209766	9.72956	0.224496	2	26	response to desiccation
GO:0010193	0.0225287	9.33962	0.233131	2	27	response to ozone
GO:0046351	0.0241268	8.97968	0.241765	2	28	disaccharide biosynthetic process
GO:0009963	0.0251685	5.03265	0.630317	3	73	positive regulation of flavonoid biosynthetic process
GO:0006810	0.0254108	1.60994	18.5987	27	2154	transport
GO:0080086	0.0256824	57.9346	0.0259034	1	3	stamen filament development
GO:2000022	0.0256824	57.9346	0.0259034	1	3	regulation of jasmonic acid mediated signaling pathway
GO:0009445	0.0256824	57.9346	0.0259034	1	3	putrescine metabolic process
GO:0009446	0.0256824	57.9346	0.0259034	1	3	putrescine biosynthetic process
GO:0006468	0.0289263	1.91248	7.26159	13	841	protein phosphorylation
GO:1901615	0.0311308	2.17269	4.37768	9	507	organic hydroxy compound metabolic process
GO:0000165	0.0315201	3.52067	1.19156	4	138	MAPK cascade
GO:0023014	0.0322453	3.4943	1.20019	4	139	signal transduction by protein phosphorylation
GO:0080029	0.0340972	38.6199	0.0345379	1	4	cellular response to boron-containing substance levels
GO:0010036	0.0340972	38.6199	0.0345379	1	4	response to boron-containing substance
GO:0019690	0.0340972	38.6199	0.0345379	1	4	pyrimidine deoxyribonucleoside interconversion
GO:0019692	0.0340972	38.6199	0.0345379	1	4	deoxyribose phosphate metabolic process
GO:0019689	0.0340972	38.6199	0.0345379	1	4	pyrimidine nucleoside interconversion
GO:0009120	0.0340972	38.6199	0.0345379	1	4	deoxyribonucleoside metabolic process
GO:0048281	0.0340972	38.6199	0.0345379	1	4	inflorescence morphogenesis
GO:0015840	0.0340972	38.6199	0.0345379	1	4	urea transport
GO:0046125	0.0340972	38.6199	0.0345379	1	4	pyrimidine deoxyribonucleoside metabolic process
GO:0015949	0.0340972	38.6199	0.0345379	1	4	nucleobase-containing small molecule interconversion
GO:0006066	0.0352435	3.39264	1.23473	4	143	alcohol metabolic process
GO:0009962	0.0360421	4.34533	0.725296	3	84	regulation of flavonoid biosynthetic process
GO:0051234	0.0373569	1.5446	19.2376	27	2228	establishment of localization
GO:0019751	0.0393648	4.18912	0.751199	3	87	polyol metabolic process
GO:0019755	0.0424399	28.9626	0.0431724	1	5	one-carbon compound transport
GO:0009094	0.0424399	28.9626	0.0431724	1	5	L-phenylalanine biosynthetic process
GO:0080168	0.0424399	28.9626	0.0431724	1	5	abscisic acid transport
GO:0006114	0.0424399	28.9626	0.0431724	1	5	glycerol biosynthetic process
GO:1902223	0.0424399	28.9626	0.0431724	1	5	erythrose 4-phosphate/phosphoenolpyruvate family amino acid biosynthetic process
GO:0006527	0.0424399	28.9626	0.0431724	1	5	arginine catabolic process
GO:0046864	0.0424399	28.9626	0.0431724	1	5	isoprenoid transport
GO:0046865	0.0424399	28.9626	0.0431724	1	5	terpenoid transport
GO:0009312	0.0444955	6.30444	0.336744	2	39	oligosaccharide biosynthetic process
GO:0009804	0.0444955	6.30444	0.336744	2	39	coumarin metabolic process
GO:0009805	0.0444955	6.30444	0.336744	2	39	coumarin biosynthetic process
GO:0051179	0.0447977	1.5047	20.4464	28	2368	localization
GO:0044281	0.0458669	1.52875	17.8388	25	2066	small molecule metabolic process

## Sheet: Feb-April_All
GOBPID	Pvalue	OddsRatio	ExpCount	Count	Size	Term
GO:1901700	3.68389e-07	2.65814	19.5307	43	1437	response to oxygen-containing compound
GO:0009725	5.73733e-07	2.91684	13.7	34	1008	response to hormone
GO:0001101	6.11752e-07	3.00452	12.4496	32	916	response to acid chemical
GO:0009719	6.1449e-07	2.90711	13.7408	34	1011	response to endogenous stimulus
GO:0042446	1.23823e-06	3.93861	5.76271	20	424	hormone biosynthetic process
GO:0042445	2.05811e-06	3.66412	6.49664	21	478	hormone metabolic process
GO:0009611	3.33478e-06	5.38039	2.71826	13	200	response to wounding
GO:0009414	5.41669e-06	4.76664	3.28909	14	242	response to water deprivation
GO:0042538	6.02943e-06	7.87171	1.30476	9	96	hyperosmotic salinity response
GO:0009415	6.5426e-06	4.68291	3.34346	14	246	response to water
GO:0009737	1.0769e-05	3.79456	5.0016	17	368	response to abscisic acid
GO:0097305	1.11571e-05	3.78346	5.01519	17	369	response to alcohol
GO:0033993	1.27328e-05	3.32996	6.72769	20	495	response to lipid
GO:0010033	1.36071e-05	2.28375	21.6374	42	1592	response to organic substance
GO:0002376	1.61444e-05	2.99784	8.63048	23	635	immune system process
GO:0010817	3.27975e-05	3.00926	7.78782	21	573	regulation of hormone levels
GO:0042221	4.40941e-05	2.02512	30.6756	52	2257	response to chemical
GO:0031347	5.56394e-05	3.6113	4.58027	15	337	regulation of defense response
GO:0006972	7.22137e-05	5.01069	2.20179	10	162	hyperosmotic response
GO:0045087	8.90014e-05	2.86861	7.71986	20	568	innate immune response
GO:0080134	9.3789e-05	3.43577	4.79773	15	353	regulation of response to stress
GO:0009694	9.61042e-05	6.1678	1.44068	8	106	jasmonic acid metabolic process
GO:0006955	9.79417e-05	2.84686	7.77422	20	572	immune response
GO:0006952	0.000105438	2.39371	13.1428	28	967	defense response
GO:0009620	0.000127047	3.50524	4.3764	14	322	response to fungus
GO:0051707	0.000202143	2.29293	13.6593	28	1005	response to other organism
GO:0043207	0.000202143	2.29293	13.6593	28	1005	response to external biotic stimulus
GO:0009695	0.000204585	6.41867	1.20963	7	89	jasmonic acid biosynthetic process
GO:0044419	0.000238211	2.26771	13.7952	28	1015	interspecies interaction between organisms
GO:0009607	0.000246079	2.26272	13.8224	28	1017	response to biotic stimulus
GO:0072330	0.000302454	3.06196	5.34138	15	393	monocarboxylic acid biosynthetic process
GO:0098542	0.000431417	2.3604	10.7371	23	790	defense response to other organism
GO:0009753	0.000486613	3.38185	3.84634	12	283	response to jasmonic acid
GO:0009605	0.000637319	1.98353	19.2317	34	1415	response to external stimulus
GO:0009814	0.000734366	3.05099	4.60745	13	339	defense response, incompatible interaction
GO:0042493	0.00077924	2.45302	8.4402	19	621	response to drug
GO:0014070	0.000791451	2.77342	5.85785	15	431	response to organic cyclic compound
GO:0009738	0.000887539	4.33396	1.99792	8	147	abscisic acid-activated signaling pathway
GO:0045088	0.000905626	3.3315	3.56092	11	262	regulation of innate immune response
GO:0050776	0.000934221	3.31801	3.57451	11	263	regulation of immune response
GO:0050896	0.000969484	1.64609	57.165	77	4206	response to stimulus
GO:0002682	0.00102453	3.27816	3.61529	11	266	regulation of immune system process
GO:0002831	0.00108866	3.25211	3.64247	11	268	regulation of response to biotic stimulus
GO:0032101	0.00122689	3.20121	3.69683	11	272	regulation of response to external stimulus
GO:0009651	0.00123718	2.55559	6.76847	16	498	response to salt stress
GO:0010035	0.00124906	2.16656	11.607	23	854	response to inorganic substance
GO:0071215	0.00135736	4.03977	2.13383	8	157	cellular response to abscisic acid stimulus
GO:0097306	0.00135736	4.03977	2.13383	8	157	cellular response to alcohol
GO:0044283	0.00139008	2.08102	13.17	25	969	small molecule biosynthetic process
GO:0010200	0.00139632	3.36472	3.19396	10	235	response to chitin
GO:0010363	0.00168443	3.2757	3.2755	10	241	regulation of plant-type hypersensitive response
GO:0006612	0.0019598	3.20498	3.34346	10	246	protein targeting to membrane
GO:0071229	0.00198115	2.60431	5.7763	14	425	cellular response to acid chemical
GO:0080135	0.00227048	3.13719	3.41142	10	251	regulation of cellular response to stress
GO:0010243	0.00227048	3.13719	3.41142	10	251	response to organonitrogen compound
GO:0009863	0.00236808	3.35847	2.86776	9	211	salicylic acid mediated signaling pathway
GO:0071446	0.00244483	3.34165	2.88136	9	212	cellular response to salicylic acid stimulus
GO:0048583	0.00248551	2.44907	6.57819	15	484	regulation of response to stimulus
GO:0006970	0.00261162	2.36124	7.28494	16	536	response to osmotic stress
GO:0072657	0.00261967	3.07215	3.47937	10	256	protein localization to membrane
GO:0090150	0.00261967	3.07215	3.47937	10	256	establishment of protein localization to membrane
GO:0019401	0.00265756	36.7083	0.0815478	2	6	alditol biosynthetic process
GO:0043067	0.00277088	3.04688	3.50656	10	258	regulation of programmed cell death
GO:0046394	0.00289915	2.12327	10.1799	20	749	carboxylic acid biosynthetic process
GO:0010941	0.002929	3.022	3.53374	10	260	regulation of cell death
GO:0016053	0.00294367	2.12018	10.1935	20	750	organic acid biosynthetic process
GO:0071236	0.0031326	3.21283	2.99009	9	220	cellular response to antibiotic
GO:0034050	0.00335602	2.96152	3.60169	10	265	host programmed cell death induced by symbiont
GO:0009751	0.00335602	2.96152	3.60169	10	265	response to salicylic acid
GO:0009626	0.00335602	2.96152	3.60169	10	265	plant-type hypersensitive response
GO:0009409	0.00356111	2.52337	5.50448	13	405	response to cold
GO:1901698	0.00366214	2.62452	4.87928	12	359	response to nitrogen compound
GO:0071396	0.00385228	3.10787	3.08523	9	227	cellular response to lipid
GO:0035690	0.00408004	3.07911	3.11241	9	229	cellular response to drug
GO:0046942	0.0041551	3.33553	2.55516	8	188	carboxylic acid transport
GO:0015849	0.0041551	3.33553	2.55516	8	188	organic acid transport
GO:0008219	0.0046431	2.66663	4.38999	11	323	cell death
GO:0009627	0.0048201	2.80414	3.79197	10	279	systemic acquired resistance
GO:0006950	0.00490079	1.59921	34.5491	49	2542	response to stress
GO:0071407	0.0050985	2.96911	3.22114	9	237	cellular response to organic cyclic compound
GO:0015711	0.00600305	3.12397	2.71826	8	200	organic anion transport
GO:0009733	0.0061427	2.879	3.31628	9	244	response to auxin
GO:0031348	0.00663774	3.37546	2.20179	7	162	negative regulation of defense response
GO:0012501	0.00690395	2.65273	3.99584	10	294	programmed cell death
GO:0009267	0.00708424	3.33191	2.22897	7	164	cellular response to starvation
GO:0032870	0.00727192	2.16031	7.39367	15	544	cellular response to hormone stimulus
GO:0071495	0.00763265	2.14759	7.43444	15	547	cellular response to endogenous stimulus
GO:0006865	0.0077953	3.26863	2.26975	7	167	amino acid transport
GO:0048653	0.00790194	5.48148	0.788295	4	58	anther development
GO:0009692	0.00790194	5.48148	0.788295	4	58	ethylene metabolic process
GO:0009693	0.00790194	5.48148	0.788295	4	58	ethylene biosynthetic process
GO:0043450	0.00790194	5.48148	0.788295	4	58	alkene biosynthetic process
GO:1900673	0.00790194	5.48148	0.788295	4	58	olefin metabolic process
GO:1900674	0.00790194	5.48148	0.788295	4	58	olefin biosynthetic process
GO:0043449	0.00790194	5.48148	0.788295	4	58	cellular alkene metabolic process
GO:0042594	0.00829781	3.22775	2.29693	7	169	response to starvation
GO:0031669	0.0099488	3.11094	2.37848	7	175	cellular response to nutrient levels
GO:0050832	0.0106636	2.81111	3.00368	8	221	defense response to fungus
GO:1901617	0.0107615	2.35574	4.93364	11	363	organic hydroxy compound biosynthetic process
GO:0006820	0.0118321	2.32178	5.0016	11	368	anion transport
GO:0046677	0.0119673	2.22642	5.69476	12	419	response to antibiotic
GO:0019406	0.0135913	Inf	0.0135913	1	1	hexitol biosynthetic process
GO:0045792	0.0135913	Inf	0.0135913	1	1	negative regulation of cell size
GO:0019593	0.0135913	Inf	0.0135913	1	1	mannitol biosynthetic process
GO:0019594	0.0135913	Inf	0.0135913	1	1	mannitol metabolic process
GO:0006059	0.0135913	Inf	0.0135913	1	1	hexitol metabolic process
GO:0080169	0.0135913	Inf	0.0135913	1	1	cellular response to boron-containing substance deprivation
GO:0015774	0.0135913	Inf	0.0135913	1	1	polysaccharide transport
GO:0010235	0.0135913	Inf	0.0135913	1	1	guard mother cell cytokinesis
GO:0035435	0.0135913	Inf	0.0135913	1	1	phosphate ion transmembrane transport
GO:0031667	0.0139518	2.90068	2.54157	7	187	response to nutrient levels
GO:0009266	0.0147888	1.93082	8.77998	16	646	response to temperature stimulus
GO:0043069	0.0158644	3.59959	1.46786	5	108	negative regulation of programmed cell death
GO:0060548	0.0164497	3.56469	1.48145	5	109	negative regulation of cell death
GO:0009723	0.01676	2.79049	2.63671	7	194	response to ethylene
GO:0009741	0.0173426	4.28462	0.992165	4	73	response to brassinosteroid
GO:1901701	0.0186021	1.96454	7.51599	14	553	cellular response to oxygen-containing compound
GO:0031668	0.0189965	2.71671	2.70467	7	199	cellular response to extracellular stimulus
GO:0019400	0.0194475	10.4796	0.217461	2	16	alditol metabolic process
GO:0071496	0.0199472	2.68826	2.73185	7	201	cellular response to external stimulus
GO:0048466	0.0209526	3.33797	1.57659	5	116	androecium development
GO:0048443	0.0209526	3.33797	1.57659	5	116	stamen development
GO:0006995	0.0243604	9.16815	0.244643	2	18	cellular response to nitrogen starvation
GO:0070887	0.0243749	1.77717	10.0983	17	743	cellular response to chemical stimulus
GO:0009991	0.025776	2.5417	2.88136	7	212	response to extracellular stimulus
GO:0006426	0.026999	73	0.0271826	1	2	glycyl-tRNA aminoacylation
GO:0016098	0.026999	73	0.0271826	1	2	monoterpenoid metabolic process
GO:0016099	0.026999	73	0.0271826	1	2	monoterpenoid biosynthetic process
GO:0015824	0.0273	4.90739	0.652382	3	48	proline transport
GO:0065008	0.0284163	1.61134	15.1543	23	1115	regulation of biological quality
GO:0016036	0.0284984	3.64629	1.15526	4	85	cellular response to phosphate starvation
GO:0015804	0.0303382	4.6978	0.679565	3	50	neutral amino acid transport
GO:0035556	0.0342241	2.02727	5.1511	10	379	intracellular signal transduction
GO:0046165	0.0353648	3.39316	1.23681	4	91	alcohol biosynthetic process
GO:0007154	0.037494	1.52257	18.1308	26	1334	cell communication
GO:0071310	0.0376789	1.73733	9.05181	15	666	cellular response to organic substance
GO:0007165	0.0384693	1.57183	14.7873	22	1088	signal transduction
GO:0043562	0.0385446	6.98243	0.3126	2	23	cellular response to nitrogen levels
GO:0048585	0.0399406	2.30154	3.16677	7	233	negative regulation of response to stimulus
GO:0080086	0.0402254	36.497	0.0407739	1	3	stamen filament development
GO:2000022	0.0402254	36.497	0.0407739	1	3	regulation of jasmonic acid mediated signaling pathway
GO:0009445	0.0402254	36.497	0.0407739	1	3	putrescine metabolic process
GO:0009446	0.0402254	36.497	0.0407739	1	3	putrescine biosynthetic process
GO:0098661	0.0402254	36.497	0.0407739	1	3	inorganic anion transmembrane transport
GO:0019419	0.0402254	36.497	0.0407739	1	3	sulfate reduction
GO:0071395	0.040602	2.48515	2.51439	6	185	cellular response to jasmonic acid stimulus
GO:0009867	0.040602	2.48515	2.51439	6	185	jasmonic acid mediated signaling pathway
GO:0046173	0.0441833	4.01187	0.788295	3	58	polyol biosynthetic process
GO:0016114	0.0452316	2.41662	2.58235	6	190	terpenoid biosynthetic process
GO:0030968	0.0458872	3.10539	1.34554	4	99	endoplasmic reticulum unfolded protein response
GO:0048827	0.0476142	1.74805	7.76063	13	571	phyllome development
GO:0009269	0.0482268	6.10813	0.353374	2	26	response to desiccation
GO:0035967	0.0487626	3.04086	1.37272	4	101	cellular response to topologically incorrect protein
GO:0034620	0.0487626	3.04086	1.37272	4	101	cellular response to unfolded protein
GO:0006986	0.0487626	3.04086	1.37272	4	101	response to unfolded protein

## Sheet: April-June_UP
GOBPID	Pvalue	OddsRatio	ExpCount	Count	Size	Term
GO:0009266	1.31128e-05	18.525	0.619763	6	646	response to temperature stimulus
GO:0009404	0.000323719	28.5926	0.14103	3	147	toxin metabolic process
GO:0009409	0.000435976	15.081	0.388551	4	405	response to cold
GO:0006950	0.000647292	7.86267	2.43876	8	2542	response to stress
GO:0009056	0.000734143	8.47384	1.27119	6	1325	catabolic process
GO:0010028	0.000959386	Inf	0.000959386	1	1	xanthophyll cycle
GO:0000024	0.000959386	Inf	0.000959386	1	1	maltose biosynthetic process
GO:0046148	0.00120923	17.9357	0.221618	3	231	pigment biosynthetic process
GO:0019184	0.00191793	1135.91	0.00191877	1	2	nonribosomal peptide biosynthetic process
GO:0006750	0.00191793	1135.91	0.00191877	1	2	glutathione biosynthetic process
GO:0030388	0.00191793	1135.91	0.00191877	1	2	fructose 1,6-bisphosphate metabolic process
GO:0044248	0.00224778	7.5887	1.03614	5	1080	cellular catabolic process
GO:0042440	0.0025106	13.7864	0.285897	3	298	pigment metabolic process
GO:0061077	0.00287563	567.909	0.00287816	1	3	chaperone-mediated protein folding
GO:1901575	0.00290537	7.12216	1.09754	5	1144	organic substance catabolic process
GO:0006073	0.0038025	11.846	0.330988	3	345	cellular glucan metabolic process
GO:0044042	0.0038025	11.846	0.330988	3	345	glucan metabolic process
GO:0016117	0.00381046	25.8333	0.0940198	2	98	carotenoid biosynthetic process
GO:0016109	0.00381046	25.8333	0.0940198	2	98	tetraterpenoid biosynthetic process
GO:0009395	0.00383248	378.576	0.00383754	1	4	phospholipid catabolic process
GO:0050896	0.00410903	5.93209	4.03518	9	4206	response to stimulus
GO:0016116	0.00428018	24.302	0.0997761	2	104	carotenoid metabolic process
GO:0016108	0.00428018	24.302	0.0997761	2	104	tetraterpenoid metabolic process
GO:0015995	0.00511989	22.1143	0.10937	2	114	chlorophyll biosynthetic process
GO:0009628	0.00515927	5.53898	1.83914	6	1917	response to abiotic stimulus
GO:0019748	0.00575825	10.1587	0.383754	3	400	secondary metabolic process
GO:0051188	0.00596117	10.0282	0.388551	3	405	cofactor biosynthetic process
GO:0009403	0.00669801	189.242	0.0067157	1	7	toxin biosynthetic process
GO:0009700	0.00669801	189.242	0.0067157	1	7	indole phytoalexin biosynthetic process
GO:0006749	0.00669801	189.242	0.0067157	1	7	glutathione metabolic process
GO:0052314	0.00669801	189.242	0.0067157	1	7	phytoalexin metabolic process
GO:0052315	0.00669801	189.242	0.0067157	1	7	phytoalexin biosynthetic process
GO:0046217	0.00669801	189.242	0.0067157	1	7	indole phytoalexin metabolic process
GO:0000023	0.00680704	19.0246	0.126639	2	132	maltose metabolic process
GO:0034637	0.0069056	9.49057	0.409658	3	427	cellular carbohydrate biosynthetic process
GO:0009407	0.0076279	17.9101	0.134314	2	140	toxin catabolic process
GO:0006779	0.00773353	17.7799	0.135273	2	141	porphyrin-containing compound biosynthetic process
GO:0033014	0.00805444	17.4	0.138152	2	144	tetrapyrrole biosynthetic process
GO:0044255	0.0084214	6.43452	0.868244	4	905	cellular lipid metabolic process
GO:0098754	0.00928208	16.1346	0.148705	2	155	detoxification
GO:0031425	0.00955597	126.131	0.00959386	1	10	chloroplast RNA processing
GO:0044264	0.00997898	8.25498	0.46818	3	488	cellular polysaccharide metabolic process
GO:0006098	0.0108346	14.8554	0.161177	2	168	pentose-phosphate shunt
GO:0051156	0.0108346	14.8554	0.161177	2	168	glucose 6-phosphate metabolic process
GO:0006740	0.0109585	14.7653	0.162136	2	169	NADPH regeneration
GO:0019637	0.0109737	5.92798	0.936361	4	976	organophosphate metabolic process
GO:0006739	0.0113341	14.5012	0.165014	2	172	NADP metabolic process
GO:0052544	0.0114571	103.182	0.0115126	1	12	defense response by callose deposition in cell wall
GO:0016122	0.0114571	103.182	0.0115126	1	12	xanthophyll metabolic process
GO:0052482	0.0114571	103.182	0.0115126	1	12	defense response by cell wall thickening
GO:0015994	0.0118437	14.1632	0.168852	2	176	chlorophyll metabolic process
GO:0044242	0.0118437	14.1632	0.168852	2	176	cellular lipid catabolic process
GO:0005984	0.0122325	13.9198	0.17173	2	179	disaccharide metabolic process
GO:0016042	0.012893	13.5319	0.176527	2	184	lipid catabolic process
GO:0005976	0.0131496	7.42334	0.518068	3	540	polysaccharide metabolic process
GO:0016114	0.0137061	13.0936	0.182283	2	190	terpenoid biosynthetic process
GO:0009069	0.0138438	13.0233	0.183243	2	191	serine family amino acid metabolic process
GO:0009072	0.0138438	13.0233	0.183243	2	191	aromatic amino acid family metabolic process
GO:0005982	0.0139821	12.9537	0.184202	2	192	starch metabolic process
GO:0009311	0.0144006	12.7492	0.18708	2	195	oligosaccharide metabolic process
GO:0006091	0.0144388	7.15827	0.536297	3	559	generation of precursor metabolites and energy
GO:0006520	0.0154342	6.97427	0.549728	3	573	cellular amino acid metabolic process
GO:0044262	0.0157258	6.92334	0.553566	3	577	cellular carbohydrate metabolic process
GO:0006778	0.0158349	12.1113	0.196674	2	205	porphyrin-containing compound metabolic process
GO:0033013	0.0159816	12.051	0.197634	2	206	tetrapyrrole metabolic process
GO:0006629	0.0163749	5.22161	1.05149	4	1096	lipid metabolic process
GO:0006721	0.0164254	11.8734	0.200512	2	209	terpenoid metabolic process
GO:0009408	0.0165745	11.8154	0.201471	2	210	response to heat
GO:0005983	0.0171404	66.7326	0.0172689	1	18	starch catabolic process
GO:0009251	0.0180847	63.0202	0.0182283	1	19	glucan catabolic process
GO:0044247	0.0180847	63.0202	0.0182283	1	19	cellular polysaccharide catabolic process
GO:0006364	0.0182536	11.2119	0.212024	2	221	rRNA processing
GO:0016072	0.0184097	11.16	0.212984	2	222	rRNA metabolic process
GO:0000302	0.0185664	11.1086	0.213943	2	223	response to reactive oxygen species
GO:0009816	0.0190282	59.6986	0.0191877	1	20	defense response to bacterium, incompatible interaction
GO:0046434	0.0190282	59.6986	0.0191877	1	20	organophosphate catabolic process
GO:0002213	0.0190282	59.6986	0.0191877	1	20	defense response to insect
GO:0005985	0.0199708	56.7091	0.0201471	1	21	sucrose metabolic process
GO:0016051	0.0215241	6.11455	0.622642	3	649	carbohydrate biosynthetic process
GO:0042742	0.0226695	9.95935	0.237928	2	248	defense response to bacterium
GO:0051186	0.02323	5.93033	0.64087	3	668	cofactor metabolic process
GO:0009250	0.023532	9.75697	0.242725	2	253	glucan biosynthetic process
GO:0000096	0.0247625	9.48682	0.24944	2	260	sulfur amino acid metabolic process
GO:0010193	0.0256092	43.6014	0.0259034	1	27	response to ozone
GO:0034470	0.0263833	9.1603	0.258075	2	269	ncRNA processing
GO:0046351	0.0265461	41.9832	0.0268628	1	28	disaccharide biosynthetic process
GO:0042254	0.0282345	8.82238	0.267669	2	279	ribosome biogenesis
GO:0006396	0.0285866	5.45185	0.693636	3	723	RNA processing
GO:0046395	0.0297531	8.56912	0.275344	2	287	carboxylic acid catabolic process
GO:0016054	0.0297531	8.56912	0.275344	2	287	organic acid catabolic process
GO:0022613	0.0299452	8.53846	0.276303	2	288	ribonucleoprotein complex biogenesis
GO:0009106	0.0302852	36.5543	0.0307004	1	32	lipoate metabolic process
GO:0042398	0.0302852	36.5543	0.0307004	1	32	cellular modified amino acid biosynthetic process
GO:0052543	0.0312179	35.4091	0.0316597	1	33	callose deposition in cell wall
GO:0016052	0.0318945	8.24324	0.285897	2	298	carbohydrate catabolic process
GO:0009636	0.0320923	8.21481	0.286856	2	299	response to toxic substance
GO:0052386	0.0321498	34.3333	0.0326191	1	34	cell wall thickening
GO:0006575	0.0321498	34.3333	0.0326191	1	34	cellular modified amino acid metabolic process
GO:0019216	0.0349405	31.4646	0.0354973	1	37	regulation of lipid metabolic process
GO:0044275	0.0349405	31.4646	0.0354973	1	37	cellular carbohydrate catabolic process
GO:0006631	0.0363584	7.65912	0.307004	2	320	fatty acid metabolic process
GO:0009312	0.0367969	29.8038	0.0374161	1	39	oligosaccharide biosynthetic process
GO:0052542	0.0377239	29.0373	0.0383754	1	40	defense response by callose deposition
GO:0009773	0.0386501	28.3091	0.0393348	1	41	photosynthetic electron transport in photosystem I
GO:0009718	0.0386501	28.3091	0.0393348	1	41	anthocyanin-containing compound biosynthetic process
GO:0034660	0.0404012	7.21602	0.325232	2	339	ncRNA metabolic process
GO:0009071	0.0404999	26.9567	0.0412536	1	43	serine family amino acid catabolic process
GO:0006546	0.0404999	26.9567	0.0412536	1	43	glycine catabolic process
GO:0009617	0.041713	7.0863	0.330988	2	345	response to bacterium
GO:0042135	0.0423465	25.7273	0.0431724	1	45	neurotransmitter catabolic process
GO:0044272	0.0459745	6.70387	0.349217	2	364	sulfur compound biosynthetic process
GO:0006544	0.0460299	23.5758	0.0470099	1	49	glycine metabolic process
GO:0006090	0.0462033	6.68485	0.350176	2	365	pyruvate metabolic process
GO:0008299	0.0464325	6.66593	0.351135	2	366	isoprenoid biosynthetic process
GO:0006979	0.0478168	6.55459	0.356892	2	372	response to oxidative stress
GO:0000272	0.0478668	22.6291	0.0489287	1	51	polysaccharide catabolic process
GO:0006644	0.0487484	6.48235	0.360729	2	376	phospholipid metabolic process
GO:0042221	0.0493086	3.24918	2.16533	5	2257	response to chemical

## Sheet: April-June_Down
GOBPID	Pvalue	OddsRatio	ExpCount	Count	Size	Term
GO:0046165	0.000879108	10.334	0.429245	4	91	alcohol biosynthetic process
GO:0006066	0.00458197	6.44081	0.674528	4	143	alcohol metabolic process
GO:0019406	0.00471698	Inf	0.00471698	1	1	hexitol biosynthetic process
GO:0019593	0.00471698	Inf	0.00471698	1	1	mannitol biosynthetic process
GO:0019594	0.00471698	Inf	0.00471698	1	1	mannitol metabolic process
GO:0006059	0.00471698	Inf	0.00471698	1	1	hexitol metabolic process
GO:0042402	0.00569437	8.95874	0.363208	3	77	cellular biogenic amine catabolic process
GO:0009310	0.00569437	8.95874	0.363208	3	77	amine catabolic process
GO:0009688	0.00612028	18.9565	0.117925	2	25	abscisic acid biosynthetic process
GO:1902645	0.00612028	18.9565	0.117925	2	25	tertiary alcohol biosynthetic process
GO:0043289	0.00612028	18.9565	0.117925	2	25	apocarotenoid biosynthetic process
GO:0016106	0.0071176	17.4372	0.127358	2	27	sesquiterpenoid biosynthetic process
GO:0055114	0.0080941	2.56505	4.86792	11	1032	oxidation-reduction process
GO:0009687	0.0093162	15.0272	0.146226	2	31	abscisic acid metabolic process
GO:1902644	0.0093162	15.0272	0.146226	2	31	tertiary alcohol metabolic process
GO:0043288	0.0093162	15.0272	0.146226	2	31	apocarotenoid metabolic process
GO:0010115	0.00941209	214.621	0.00943396	1	2	regulation of abscisic acid biosynthetic process
GO:0019748	0.0111234	3.46375	1.88679	6	400	secondary metabolic process
GO:0006714	0.0117779	13.2015	0.165094	2	35	sesquiterpenoid metabolic process
GO:0006576	0.0136419	6.42129	0.5	3	106	cellular biogenic amine metabolic process
GO:0016137	0.0140854	107.302	0.0141509	1	3	glycoside metabolic process
GO:0016139	0.0140854	107.302	0.0141509	1	3	glycoside catabolic process
GO:0044106	0.0161781	6.00925	0.533019	3	113	cellular amine metabolic process
GO:1902930	0.0187371	71.5287	0.0188679	1	4	regulation of alcohol biosynthetic process
GO:0046477	0.0187371	71.5287	0.0188679	1	4	glycosylceramide catabolic process
GO:0046479	0.0187371	71.5287	0.0188679	1	4	glycosphingolipid catabolic process
GO:0006564	0.0187371	71.5287	0.0188679	1	4	L-serine biosynthetic process
GO:0006556	0.0187371	71.5287	0.0188679	1	4	S-adenosylmethionine biosynthetic process
GO:0006687	0.0187371	71.5287	0.0188679	1	4	glycosphingolipid metabolic process
GO:0006677	0.0187371	71.5287	0.0188679	1	4	glycosylceramide metabolic process
GO:0030104	0.0187371	71.5287	0.0188679	1	4	water homeostasis
GO:0019377	0.0187371	71.5287	0.0188679	1	4	glycolipid catabolic process
GO:0046514	0.0187371	71.5287	0.0188679	1	4	ceramide catabolic process
GO:1901606	0.021104	5.41291	0.589623	3	125	alpha-amino acid catabolic process
GO:0010089	0.0223201	9.25868	0.231132	2	49	xylem development
GO:0006569	0.0223201	9.25868	0.231132	2	49	tryptophan catabolic process
GO:0046218	0.0223201	9.25868	0.231132	2	49	indolalkylamine catabolic process
GO:0009063	0.0224504	5.28171	0.603774	3	128	cellular amino acid catabolic process
GO:0046466	0.0233672	53.6422	0.0235849	1	5	membrane lipid catabolic process
GO:0030149	0.0233672	53.6422	0.0235849	1	5	sphingolipid catabolic process
GO:0046500	0.0233672	53.6422	0.0235849	1	5	S-adenosylmethionine metabolic process
GO:0042436	0.0240545	8.87934	0.240566	2	51	indole-containing compound catabolic process
GO:0009074	0.0267564	8.36505	0.254717	2	54	aromatic amino acid family catabolic process
GO:0019401	0.0279758	42.9103	0.0283019	1	6	alditol biosynthetic process
GO:0010345	0.0279758	42.9103	0.0283019	1	6	suberin biosynthetic process
GO:0010196	0.0279758	42.9103	0.0283019	1	6	nonphotochemical quenching
GO:1990066	0.0279758	42.9103	0.0283019	1	6	energy quenching
GO:0030007	0.0279758	42.9103	0.0283019	1	6	cellular potassium ion homeostasis
GO:0030001	0.0284833	3.10931	1.7217	5	365	metal ion transport
GO:0046173	0.0305399	7.76504	0.273585	2	58	polyol biosynthetic process
GO:0006979	0.0305722	3.04824	1.75472	5	372	response to oxidative stress
GO:0009684	0.0315172	7.62819	0.278302	2	59	indoleacetic acid biosynthetic process
GO:0009683	0.0325068	7.49607	0.283019	2	60	indoleacetic acid metabolic process
GO:0009820	0.032563	35.7557	0.0330189	1	7	alkaloid metabolic process
GO:0009821	0.032563	35.7557	0.0330189	1	7	alkaloid biosynthetic process
GO:0006561	0.032563	35.7557	0.0330189	1	7	proline biosynthetic process
GO:0009813	0.032602	4.54581	0.698113	3	148	flavonoid biosynthetic process
GO:0009308	0.0348764	4.42234	0.716981	3	152	amine metabolic process
GO:0006568	0.035548	7.12568	0.29717	2	63	tryptophan metabolic process
GO:0006586	0.035548	7.12568	0.29717	2	63	indolalkylamine metabolic process
GO:0010325	0.0371289	30.6453	0.0377358	1	8	raffinose family oligosaccharide biosynthetic process
GO:0055075	0.0371289	30.6453	0.0377358	1	8	potassium ion homeostasis
GO:0006885	0.0371289	30.6453	0.0377358	1	8	regulation of pH
GO:0010087	0.0386952	6.79002	0.311321	2	66	phloem or xylem histogenesis
GO:0070838	0.0390503	4.2215	0.75	3	159	divalent metal ion transport
GO:0072511	0.0396666	4.19427	0.754717	3	160	divalent inorganic cation transport
GO:0009851	0.0408504	6.5832	0.320755	2	68	auxin biosynthetic process
GO:0019747	0.0416737	26.8125	0.0424528	1	9	regulation of isoprenoid metabolic process
GO:0030004	0.0416737	26.8125	0.0424528	1	9	cellular monovalent inorganic cation homeostasis
GO:0006560	0.0416737	26.8125	0.0424528	1	9	proline metabolic process
GO:0009812	0.0428222	4.06316	0.778302	3	165	flavonoid metabolic process
GO:0009963	0.0464312	6.11712	0.34434	2	73	positive regulation of flavonoid biosynthetic process
GO:0030003	0.0488115	3.84649	0.820755	3	174	cellular cation homeostasis

## Sheet: April-June_All
GOBPID	Pvalue	OddsRatio	ExpCount	Count	Size	Term
GO:0019748	0.000411821	4.47216	2.27055	9	400	secondary metabolic process
GO:0009404	0.00146258	6.55943	0.834426	5	147	toxin metabolic process
GO:0055114	0.00173809	2.75508	5.85801	14	1032	oxidation-reduction process
GO:0046165	0.00175646	8.47487	0.516549	4	91	alcohol biosynthetic process
GO:0009069	0.00454317	4.98982	1.08419	5	191	serine family amino acid metabolic process
GO:0006979	0.00504656	3.61747	2.11161	7	372	response to oxidative stress
GO:1901606	0.00551396	6.07672	0.709546	4	125	alpha-amino acid catabolic process
GO:0009816	0.00565017	19.9984	0.113527	2	20	defense response to bacterium, incompatible interaction
GO:0019406	0.00567637	Inf	0.00567637	1	1	hexitol biosynthetic process
GO:0010028	0.00567637	Inf	0.00567637	1	1	xanthophyll cycle
GO:0019593	0.00567637	Inf	0.00567637	1	1	mannitol biosynthetic process
GO:0019594	0.00567637	Inf	0.00567637	1	1	mannitol metabolic process
GO:0006059	0.00567637	Inf	0.00567637	1	1	hexitol metabolic process
GO:0000024	0.00567637	Inf	0.00567637	1	1	maltose biosynthetic process
GO:0009063	0.00599309	5.92826	0.726575	4	128	cellular amino acid catabolic process
GO:0005985	0.00622212	18.9443	0.119204	2	21	sucrose metabolic process
GO:0009407	0.00818617	5.39991	0.794691	4	140	toxin catabolic process
GO:0009688	0.00875976	15.6446	0.141909	2	25	abscisic acid biosynthetic process
GO:1902645	0.00875976	15.6446	0.141909	2	25	tertiary alcohol biosynthetic process
GO:0043289	0.00875976	15.6446	0.141909	2	25	apocarotenoid biosynthetic process
GO:0006066	0.00880666	5.28208	0.81172	4	143	alcohol metabolic process
GO:0042435	0.00949872	7.37063	0.43708	3	77	indole-containing compound biosynthetic process
GO:0042402	0.00949872	7.37063	0.43708	3	77	cellular biogenic amine catabolic process
GO:0009310	0.00949872	7.37063	0.43708	3	77	amine catabolic process
GO:0009813	0.00990789	5.0966	0.840102	4	148	flavonoid biosynthetic process
GO:0016106	0.0101744	14.3907	0.153262	2	27	sesquiterpenoid biosynthetic process
GO:0046351	0.0109171	13.8361	0.158938	2	28	disaccharide biosynthetic process
GO:0019184	0.011321	177.657	0.0113527	1	2	nonribosomal peptide biosynthetic process
GO:0010115	0.011321	177.657	0.0113527	1	2	regulation of abscisic acid biosynthetic process
GO:0006750	0.011321	177.657	0.0113527	1	2	glutathione biosynthetic process
GO:0030388	0.011321	177.657	0.0113527	1	2	fructose 1,6-bisphosphate metabolic process
GO:1901605	0.0113527	3.07633	2.46354	7	434	alpha-amino acid metabolic process
GO:0098754	0.0115947	4.85757	0.879837	4	155	detoxification
GO:0042430	0.0120298	6.72985	0.476815	3	84	indole-containing compound metabolic process
GO:0070838	0.0126367	4.73067	0.902542	4	159	divalent metal ion transport
GO:0072511	0.0129063	4.69996	0.908219	4	160	divalent inorganic cation transport
GO:0009687	0.0132838	12.4018	0.175967	2	31	abscisic acid metabolic process
GO:1902644	0.0132838	12.4018	0.175967	2	31	tertiary alcohol metabolic process
GO:0043288	0.0132838	12.4018	0.175967	2	31	apocarotenoid metabolic process
GO:0009812	0.0143095	4.55215	0.936601	4	165	flavonoid metabolic process
GO:0006520	0.015535	2.66824	3.25256	8	573	cellular amino acid metabolic process
GO:0006714	0.0167519	10.895	0.198673	2	35	sesquiterpenoid metabolic process
GO:0016137	0.016934	88.8214	0.0170291	1	3	glycoside metabolic process
GO:0016139	0.016934	88.8214	0.0170291	1	3	glycoside catabolic process
GO:0061077	0.016934	88.8214	0.0170291	1	3	chaperone-mediated protein folding
GO:0030003	0.0170721	4.30799	0.987688	4	174	cellular cation homeostasis
GO:0030001	0.0172765	3.10555	2.07187	6	365	metal ion transport
GO:0019216	0.018615	10.2708	0.210026	2	37	regulation of lipid metabolic process
GO:0005984	0.0187418	4.1832	1.01607	4	179	disaccharide metabolic process
GO:0006873	0.0187418	4.1832	1.01607	4	179	cellular ion homeostasis
GO:0009312	0.0205615	9.71406	0.221378	2	39	oligosaccharide biosynthetic process
GO:0055082	0.021245	4.02001	1.0558	4	186	cellular chemical homeostasis
GO:0006950	0.0220017	1.76688	14.4293	22	2542	response to stress
GO:0006576	0.0223035	5.28298	0.601695	3	106	cellular biogenic amine metabolic process
GO:0009651	0.0225107	2.66109	2.82683	7	498	response to salt stress
GO:1902930	0.0225155	59.2095	0.0227055	1	4	regulation of alcohol biosynthetic process
GO:0009395	0.0225155	59.2095	0.0227055	1	4	phospholipid catabolic process
GO:0046477	0.0225155	59.2095	0.0227055	1	4	glycosylceramide catabolic process
GO:0046479	0.0225155	59.2095	0.0227055	1	4	glycosphingolipid catabolic process
GO:0006564	0.0225155	59.2095	0.0227055	1	4	L-serine biosynthetic process
GO:0006556	0.0225155	59.2095	0.0227055	1	4	S-adenosylmethionine biosynthetic process
GO:0006687	0.0225155	59.2095	0.0227055	1	4	glycosphingolipid metabolic process
GO:0006677	0.0225155	59.2095	0.0227055	1	4	glycosylceramide metabolic process
GO:0030104	0.0225155	59.2095	0.0227055	1	4	water homeostasis
GO:0019377	0.0225155	59.2095	0.0227055	1	4	glycolipid catabolic process
GO:0046514	0.0225155	59.2095	0.0227055	1	4	ceramide catabolic process
GO:0009718	0.0225891	9.21442	0.232731	2	41	anthocyanin-containing compound biosynthetic process
GO:0016114	0.0227635	3.93227	1.07851	4	190	terpenoid biosynthetic process
GO:0009072	0.0231532	3.91093	1.08419	4	191	aromatic amino acid family metabolic process
GO:0046395	0.0233777	3.26537	1.62912	5	287	carboxylic acid catabolic process
GO:0016054	0.0233777	3.26537	1.62912	5	287	organic acid catabolic process
GO:0010583	0.0234148	5.18151	0.613048	3	108	response to cyclopentenone
GO:0009071	0.0246958	8.76352	0.244084	2	43	serine family amino acid catabolic process
GO:0006546	0.0246958	8.76352	0.244084	2	43	glycine catabolic process
GO:0009311	0.0247529	3.82777	1.10689	4	195	oligosaccharide metabolic process
GO:0044106	0.0263232	4.94398	0.641429	3	113	cellular amine metabolic process
GO:0055080	0.0264182	3.74803	1.1296	4	199	cation homeostasis
GO:0042135	0.0268797	8.35457	0.255437	2	45	neurotransmitter catabolic process
GO:0046466	0.0280659	44.4036	0.0283818	1	5	membrane lipid catabolic process
GO:0030149	0.0280659	44.4036	0.0283818	1	5	sphingolipid catabolic process
GO:0046500	0.0280659	44.4036	0.0283818	1	5	S-adenosylmethionine metabolic process
GO:0050896	0.0292303	1.62432	23.8748	32	4206	response to stimulus
GO:0006721	0.0308716	3.56229	1.18636	4	209	terpenoid metabolic process
GO:0010089	0.0314712	7.64107	0.278142	2	49	xylem development
GO:0006569	0.0314712	7.64107	0.278142	2	49	tryptophan catabolic process
GO:0006544	0.0314712	7.64107	0.278142	2	49	glycine metabolic process
GO:0046218	0.0314712	7.64107	0.278142	2	49	indolalkylamine catabolic process
GO:0006970	0.0319176	2.46207	3.04253	7	536	response to osmotic stress
GO:0019401	0.0335851	35.52	0.0340582	1	6	alditol biosynthetic process
GO:0010345	0.0335851	35.52	0.0340582	1	6	suberin biosynthetic process
GO:0010196	0.0335851	35.52	0.0340582	1	6	nonphotochemical quenching
GO:1990066	0.0335851	35.52	0.0340582	1	6	energy quenching
GO:0030007	0.0335851	35.52	0.0340582	1	6	cellular potassium ion homeostasis
GO:0050801	0.0337446	3.45929	1.22042	4	215	ion homeostasis
GO:0042436	0.0338749	7.32801	0.289495	2	51	indole-containing compound catabolic process
GO:0009056	0.0340868	1.90056	7.52119	13	1325	catabolic process
GO:0009074	0.0376102	6.90357	0.306524	2	54	aromatic amino acid family catabolic process
GO:0000023	0.0390577	4.2093	0.74928	3	132	maltose metabolic process
GO:0009403	0.0390735	29.5976	0.0397346	1	7	toxin biosynthetic process
GO:0009700	0.0390735	29.5976	0.0397346	1	7	indole phytoalexin biosynthetic process
GO:0009820	0.0390735	29.5976	0.0397346	1	7	alkaloid metabolic process
GO:0009821	0.0390735	29.5976	0.0397346	1	7	alkaloid biosynthetic process
GO:0006749	0.0390735	29.5976	0.0397346	1	7	glutathione metabolic process
GO:0052314	0.0390735	29.5976	0.0397346	1	7	phytoalexin metabolic process
GO:0052315	0.0390735	29.5976	0.0397346	1	7	phytoalexin biosynthetic process
GO:0006561	0.0390735	29.5976	0.0397346	1	7	proline biosynthetic process
GO:0046217	0.0390735	29.5976	0.0397346	1	7	indole phytoalexin metabolic process
GO:0044248	0.0401218	1.94961	6.13048	11	1080	cellular catabolic process
GO:1901565	0.0406743	2.32843	3.20715	7	565	organonitrogen compound catabolic process
GO:0046148	0.0421501	3.21126	1.31124	4	231	pigment biosynthetic process
GO:0046173	0.0428232	6.40839	0.329229	2	58	polyol biosynthetic process
GO:0046283	0.0428232	6.40839	0.329229	2	58	anthocyanin-containing compound metabolic process
GO:0009684	0.0441665	6.29545	0.334906	2	59	indoleacetic acid biosynthetic process
GO:0010325	0.0445311	25.3673	0.0454109	1	8	raffinose family oligosaccharide biosynthetic process
GO:0055075	0.0445311	25.3673	0.0454109	1	8	potassium ion homeostasis
GO:0006885	0.0445311	25.3673	0.0454109	1	8	regulation of pH
GO:0042133	0.0455254	6.18641	0.340582	2	60	neurotransmitter metabolic process
GO:0001505	0.0455254	6.18641	0.340582	2	60	regulation of neurotransmitter levels
GO:0009683	0.0455254	6.18641	0.340582	2	60	indoleacetic acid metabolic process
GO:0009965	0.0484474	3.84731	0.817397	3	144	leaf morphogenesis
GO:0009414	0.0485595	3.06008	1.37368	4	242	response to water deprivation
GO:0048878	0.0491676	3.04702	1.37936	4	243	chemical homeostasis
GO:0006568	0.0496935	5.88073	0.357611	2	63	tryptophan metabolic process
GO:0006586	0.0496935	5.88073	0.357611	2	63	indolalkylamine metabolic process
GO:0019747	0.0499582	22.1946	0.0510873	1	9	regulation of isoprenoid metabolic process
GO:0030004	0.0499582	22.1946	0.0510873	1	9	cellular monovalent inorganic cation homeostasis
GO:0006560	0.0499582	22.1946	0.0510873	1	9	proline metabolic process

## Sheet: June-Sept_UP
GOBPID	Pvalue	OddsRatio	ExpCount	Count	Size	Term
GO:0006260	1.52209e-25	4.64988	28.4163	91	257	DNA replication
GO:0051567	9.24855e-23	6.12629	16.4748	63	149	histone H3-K9 methylation
GO:0061647	9.24855e-23	6.12629	16.4748	63	149	histone H3-K9 modification
GO:0008283	1.14358e-22	5.11046	21.3399	73	193	cell population proliferation
GO:0007017	9.62672e-19	3.85793	27.7529	79	251	microtubule-based process
GO:0034968	1.50836e-18	4.37356	21.8927	68	198	histone lysine methylation
GO:0018022	2.05113e-18	4.33978	22.0033	68	199	peptidyl-lysine methylation
GO:0000086	2.47554e-18	13.1517	5.7496	32	52	G2/M transition of mitotic cell cycle
GO:0044839	2.47554e-18	13.1517	5.7496	32	52	cell cycle G2/M phase transition
GO:1903047	1.3108e-17	7.85945	9.06668	40	82	mitotic cell cycle process
GO:0010389	1.40716e-17	12.7313	5.63903	31	51	regulation of G2/M transition of mitotic cell cycle
GO:1902749	1.40716e-17	12.7313	5.63903	31	51	regulation of cell cycle G2/M phase transition
GO:0006261	1.55468e-17	4.23848	21.6716	66	196	DNA-dependent DNA replication
GO:0006270	1.67008e-17	10.3597	6.74472	34	61	DNA replication initiation
GO:0044770	4.32861e-17	10.435	6.52358	33	59	cell cycle phase transition
GO:0044772	4.32861e-17	10.435	6.52358	33	59	mitotic cell cycle phase transition
GO:0000910	5.09428e-17	4.0534	22.6667	67	205	cytokinesis
GO:1901990	5.49234e-17	10.9558	6.19188	32	56	regulation of mitotic cell cycle phase transition
GO:1901987	5.49234e-17	10.9558	6.19188	32	56	regulation of cell cycle phase transition
GO:0006275	5.80276e-17	5.89472	12.4943	47	113	regulation of DNA replication
GO:0051322	6.95216e-17	7.05038	9.84066	41	89	anaphase
GO:0000279	1.14273e-16	6.90587	9.95123	41	90	M phase
GO:0000911	1.31042e-16	4.3804	19.239	60	174	cytokinesis by cell plate formation
GO:0007049	8.26841e-16	2.39151	69.2163	137	626	cell cycle
GO:0007018	2.19406e-15	9.42467	6.41302	31	58	microtubule-based movement
GO:0006305	3.10712e-15	4.58471	16.1431	52	146	DNA alkylation
GO:0006306	3.10712e-15	4.58471	16.1431	52	146	DNA methylation
GO:0016570	3.14541e-15	3.1569	32.7285	81	296	histone modification
GO:0006304	5.93597e-15	4.48839	16.3642	52	148	DNA modification
GO:0044728	5.93597e-15	4.48839	16.3642	52	148	DNA methylation or demethylation
GO:0016571	1.0528e-14	3.44563	26.0943	69	236	histone methylation
GO:0048367	6.92525e-14	1.9999	106.146	181	960	shoot system development
GO:0008213	8.0832e-14	3.26675	27.0895	69	245	protein alkylation
GO:0006479	8.0832e-14	3.26675	27.0895	69	245	protein methylation
GO:0009908	3.69729e-13	2.18801	72.3123	134	654	flower development
GO:0090567	3.85242e-13	2.17971	73.0863	135	661	reproductive shoot system development
GO:0051301	4.47792e-13	2.8571	34.2765	79	310	cell division
GO:0022402	7.95261e-13	2.28143	61.3659	118	555	cell cycle process
GO:0016569	8.32358e-13	2.73257	37.2618	83	337	covalent chromatin modification
GO:0000278	1.07e-12	4.61447	12.9366	42	117	mitotic cell cycle
GO:0000226	1.66838e-12	3.40999	22.0033	58	199	microtubule cytoskeleton organization
GO:0016572	1.7308e-12	8.507	5.63903	26	51	histone phosphorylation
GO:0051726	2.50718e-12	3.17025	25.2098	63	228	regulation of cell cycle
GO:0090698	3.18216e-12	2.68425	36.8196	81	333	post-embryonic plant morphogenesis
GO:0048646	7.54e-11	2.95783	25.2098	60	228	anatomical structure formation involved in morphogenesis
GO:0006325	7.80964e-11	2.26105	50.9724	98	461	chromatin organization
GO:0007346	8.86685e-11	5.04379	9.28782	32	84	regulation of mitotic cell cycle
GO:0048437	2.13775e-10	2.33421	44.0066	87	398	floral organ development
GO:0048438	3.39781e-10	2.4841	36.0456	75	326	floral whorl development
GO:0018205	3.76148e-10	2.59088	32.0651	69	290	peptidyl-lysine modification
GO:0009653	4.67935e-10	1.72862	126.159	192	1141	anatomical structure morphogenesis
GO:0048449	4.73296e-10	3.66385	14.7057	41	133	floral organ formation
GO:0048444	6.04398e-10	3.36781	17.1382	45	155	floral organ morphogenesis
GO:0048509	1.03789e-09	3.35206	16.8065	44	152	regulation of meristem development
GO:0006928	1.10117e-09	4.15976	11.1675	34	101	movement of cell or subcellular component
GO:0051276	1.16188e-09	1.99136	66.8944	116	605	chromosome organization
GO:0048827	1.19189e-09	2.0232	63.135	111	571	phyllome development
GO:1905392	1.38602e-09	2.03771	61.0342	108	552	plant organ morphogenesis
GO:0007010	1.48442e-09	2.27263	42.7903	83	387	cytoskeleton organization
GO:0050793	2.17351e-09	1.94751	69.8798	119	632	regulation of developmental process
GO:1905393	2.56359e-09	3.1289	18.4651	46	167	plant organ formation
GO:0006468	2.89711e-09	1.80397	92.9887	148	841	protein phosphorylation
GO:0018193	5.43793e-09	2.2857	38.9204	76	352	peptidyl-amino acid modification
GO:0071103	7.08017e-09	2.88212	20.8976	49	189	DNA conformation change
GO:0010075	7.35735e-09	3.59922	13.0472	36	118	regulation of meristem growth
GO:0010564	7.35735e-09	3.59922	13.0472	36	118	regulation of cell cycle process
GO:0065007	8.01108e-09	1.40768	418.062	511	3781	biological regulation
GO:0022403	1.12367e-08	2.90748	19.9025	47	180	cell cycle phase
GO:0044848	1.12367e-08	2.90748	19.9025	47	180	biological phase
GO:0015979	1.25332e-08	2.31912	35.3822	70	320	photosynthesis
GO:0048465	1.90641e-08	4.61462	7.96098	26	72	corolla development
GO:0048441	1.90641e-08	4.61462	7.96098	26	72	petal development
GO:0048451	2.01686e-08	5.89944	5.52846	21	50	petal formation
GO:0048453	2.01686e-08	5.89944	5.52846	21	50	sepal formation
GO:0048447	2.01686e-08	5.89944	5.52846	21	50	sepal morphogenesis
GO:0035266	2.47403e-08	3.39083	13.6	36	123	meristem growth
GO:0019684	2.53511e-08	2.49259	27.6423	58	250	photosynthesis, light reaction
GO:0048446	2.72718e-08	5.43326	6.08131	22	55	petal morphogenesis
GO:0090697	2.73468e-08	2.84349	19.7919	46	179	post-embryonic plant organ morphogenesis
GO:0048464	3.07376e-08	5.70228	5.63903	21	51	flower calyx development
GO:0048442	3.07376e-08	5.70228	5.63903	21	51	sepal development
GO:0010374	4.7026e-08	2.94675	17.5805	42	159	stomatal complex development
GO:0007167	5.52882e-08	3.88474	9.95123	29	90	enzyme linked receptor protein signaling pathway
GO:0007169	5.52882e-08	3.88474	9.95123	29	90	transmembrane receptor protein tyrosine kinase signaling pathway
GO:0009909	5.61235e-08	2.3087	32.3968	64	293	regulation of flower development
GO:0043414	6.13438e-08	2.08653	44.0066	80	398	macromolecule methylation
GO:0048831	6.26683e-08	2.2515	34.6082	67	313	regulation of shoot system development
GO:0031323	6.51025e-08	1.51176	185.093	251	1674	regulation of cellular metabolic process
GO:0009888	6.81014e-08	1.71718	92.5465	142	837	tissue development
GO:0034401	7.05327e-08	2.63411	22.335	49	202	chromatin organization involved in regulation of transcription
GO:0097549	7.05327e-08	2.63411	22.335	49	202	chromatin organization involved in negative regulation of transcription
GO:0007166	1.23743e-07	3.70164	10.2829	29	93	cell surface receptor signaling pathway
GO:0006346	1.23743e-07	3.70164	10.2829	29	93	DNA methylation-dependent heterochromatin assembly
GO:0032259	1.33271e-07	2.04026	44.7805	80	405	methylation
GO:0050789	1.38201e-07	1.38201	360.898	442	3264	regulation of biological process
GO:0048466	1.97234e-07	3.25199	12.826	33	116	androecium development
GO:0048443	1.97234e-07	3.25199	12.826	33	116	stamen development
GO:0099402	2.91268e-07	1.62773	106.368	156	962	plant organ development
GO:0006323	2.96464e-07	2.71225	18.6862	42	169	DNA packaging
GO:0051225	3.86855e-07	6.4989	3.98049	16	36	spindle assembly
GO:0048856	4.09714e-07	1.39407	288.586	361	2610	anatomical structure development
GO:0031048	4.31227e-07	3.43185	10.8358	29	98	heterochromatin assembly by small RNA
GO:0006793	4.70015e-07	1.44474	210.745	275	1906	phosphorus metabolic process
GO:0050794	4.72263e-07	1.38013	313.022	387	2831	regulation of cellular process
GO:0006796	4.97248e-07	1.44512	209.086	273	1891	phosphate-containing compound metabolic process
GO:0048638	5.87705e-07	2.59288	19.7919	43	179	regulation of developmental growth
GO:0006259	6.67164e-07	1.853	55.7269	92	504	DNA metabolic process
GO:0040008	6.80108e-07	2.51167	21.2293	45	192	regulation of growth
GO:0003002	7.69629e-07	2.75327	16.696	38	151	regionalization
GO:0032502	9.17189e-07	1.3774	293.561	364	2655	developmental process
GO:0016310	1.06127e-06	1.56553	116.208	165	1051	phosphorylation
GO:0031497	1.12403e-06	2.621	18.2439	40	165	chromatin assembly
GO:0007051	1.44475e-06	5.64969	4.3122	16	39	spindle organization
GO:0006333	1.45121e-06	2.42794	21.7821	45	197	chromatin assembly or disassembly
GO:0045892	1.53718e-06	2.10169	33.1708	61	300	negative regulation of transcription, DNA-templated
GO:1903507	1.53718e-06	2.10169	33.1708	61	300	negative regulation of nucleic acid-templated transcription
GO:1902679	1.53718e-06	2.10169	33.1708	61	300	negative regulation of RNA biosynthetic process
GO:0019222	1.60955e-06	1.41717	213.73	275	1933	regulation of metabolic process
GO:0010073	1.63065e-06	2.38813	22.5561	46	204	meristem maintenance
GO:0031324	1.86461e-06	1.96615	40.8	71	369	negative regulation of cellular metabolic process
GO:0090696	1.9166e-06	2.29835	24.7675	49	224	post-embryonic plant organ development
GO:0051253	2.16773e-06	2.07506	33.5025	61	303	negative regulation of RNA metabolic process
GO:0009943	2.18942e-06	4.71918	5.41789	18	49	adaxial/abaxial axis specification
GO:0060255	2.33321e-06	1.43064	190.4	248	1722	regulation of macromolecule metabolic process
GO:2000241	2.40681e-06	2.02764	35.8244	64	324	regulation of reproductive process
GO:0006464	2.41754e-06	1.41394	207.538	267	1877	cellular protein modification process
GO:0036211	2.41754e-06	1.41394	207.538	267	1877	protein modification process
GO:0010558	2.60208e-06	2.03449	35.161	63	318	negative regulation of macromolecule biosynthetic process
GO:2000113	2.60208e-06	2.03449	35.161	63	318	negative regulation of cellular macromolecule biosynthetic process
GO:0009890	2.68192e-06	2.01969	35.935	64	325	negative regulation of biosynthetic process
GO:0080090	3.36504e-06	1.43366	179.675	235	1625	regulation of primary metabolic process
GO:0045934	4.21645e-06	2.02375	34.1659	61	309	negative regulation of nucleobase-containing compound metabolic process
GO:0009955	4.25832e-06	4.43237	5.63903	18	51	adaxial/abaxial pattern specification
GO:0031327	4.4524e-06	1.99445	35.7139	63	323	negative regulation of cellular biosynthetic process
GO:0010103	4.71227e-06	2.95703	12.052	29	109	stomatal complex morphogenesis
GO:0051172	4.81202e-06	1.94343	38.8098	67	351	negative regulation of nitrogen compound metabolic process
GO:0009889	5.51529e-06	1.43389	169.281	222	1531	regulation of biosynthetic process
GO:0051171	6.65403e-06	1.42992	168.839	221	1527	regulation of nitrogen compound metabolic process
GO:0009765	6.833e-06	6.20026	3.31708	13	30	photosynthesis, light harvesting
GO:0032501	7.91363e-06	1.34539	276.644	339	2502	multicellular organismal process
GO:0048731	8.0043e-06	1.39859	195.265	250	1766	system development
GO:0010556	8.142e-06	1.4374	158.667	209	1435	regulation of macromolecule biosynthetic process
GO:2000112	8.142e-06	1.4374	158.667	209	1435	regulation of cellular macromolecule biosynthetic process
GO:0070925	9.32287e-06	4.63873	4.86505	16	44	organelle assembly
GO:0009798	1.06968e-05	4.0619	5.97074	18	54	axis specification
GO:0010016	1.11758e-05	1.92612	36.709	63	332	shoot system morphogenesis
GO:0031399	1.27515e-05	2.48581	16.5854	35	150	regulation of protein modification process
GO:0007275	1.302e-05	1.34693	254.088	313	2298	multicellular organism development
GO:0006740	1.3733e-05	2.37108	18.6862	38	169	NADPH regeneration
GO:0009069	2.08209e-05	2.23535	21.1187	41	191	serine family amino acid metabolic process
GO:0006739	2.09629e-05	2.31736	19.0179	38	172	NADP metabolic process
GO:0031326	2.13367e-05	1.4102	160.989	209	1456	regulation of cellular biosynthetic process
GO:0048507	2.2108e-05	1.8462	39.8049	66	360	meristem development
GO:0009944	2.43698e-05	4.18869	5.19675	16	47	polarity specification of adaxial/abaxial axis
GO:0009791	2.44785e-05	1.39634	170.277	219	1540	post-embryonic development
GO:0061458	2.49433e-05	1.44024	135.668	180	1227	reproductive system development
GO:0048608	2.49433e-05	1.44024	135.668	180	1227	reproductive structure development
GO:0019220	2.77395e-05	2.413	16.4748	34	149	regulation of phosphate metabolic process
GO:0051174	2.77395e-05	2.413	16.4748	34	149	regulation of phosphorus metabolic process
GO:0006098	2.88091e-05	2.30697	18.5756	37	168	pentose-phosphate shunt
GO:0051156	2.88091e-05	2.30697	18.5756	37	168	glucose 6-phosphate metabolic process
GO:0031507	2.8927e-05	2.48592	15.148	32	137	heterochromatin assembly
GO:0070828	2.8927e-05	2.48592	15.148	32	137	heterochromatin organization
GO:0065001	3.28371e-05	4.05743	5.30732	16	48	specification of axis polarity
GO:0009965	3.3018e-05	2.42551	15.922	33	144	leaf morphogenesis
GO:0048580	3.41633e-05	1.79808	41.9057	68	379	regulation of post-embryonic development
GO:0007389	3.43406e-05	2.03658	26.6472	48	241	pattern specification process
GO:2000026	4.14174e-05	1.74643	46.1074	73	417	regulation of multicellular organismal development
GO:0009070	4.28694e-05	2.35101	16.8065	34	152	serine family amino acid biosynthetic process
GO:0008356	4.88581e-05	6.74496	2.43252	10	22	asymmetric cell division
GO:0032268	5.01771e-05	2.13432	21.8927	41	198	regulation of cellular protein metabolic process
GO:0044085	6.05562e-05	1.41832	133.346	175	1206	cellular component biogenesis
GO:0006996	6.14077e-05	1.36529	178.127	225	1611	organelle organization
GO:0051239	6.54914e-05	1.71008	47.5448	74	430	regulation of multicellular organismal process
GO:0006338	6.79571e-05	2.3199	16.4748	33	149	chromatin remodeling
GO:0006084	7.25956e-05	3.5376	6.19188	17	56	acetyl-CoA metabolic process
GO:0009773	7.51527e-05	4.20345	4.53334	14	41	photosynthetic electron transport in photosystem I
GO:0006091	8.48849e-05	1.60387	61.8082	91	559	generation of precursor metabolites and energy
GO:0043412	8.85327e-05	1.31279	240.599	292	2176	macromolecule modification
GO:0022607	9.85675e-05	1.48604	91.6619	126	829	cellular component assembly
GO:0090626	0.000107805	1.94145	27.0895	47	245	plant epidermis morphogenesis
GO:0048589	0.00012508	1.64521	51.7464	78	468	developmental growth
GO:0051246	0.000126867	2.02935	22.7773	41	206	regulation of protein metabolic process
GO:0090558	0.000158906	1.63591	51.3041	77	464	plant epidermis development
GO:0035383	0.00018678	3.20736	6.63415	17	60	thioester metabolic process
GO:0006637	0.00018678	3.20736	6.63415	17	60	acyl-CoA metabolic process
GO:0009957	0.000186787	9.42745	1.4374	7	13	epidermal cell fate specification
GO:0046148	0.00020832	1.92207	25.5415	44	231	pigment biosynthetic process
GO:0015995	0.000236582	2.40304	12.6049	26	114	chlorophyll biosynthetic process
GO:0019344	0.00025004	2.1952	16.1431	31	146	cysteine biosynthetic process
GO:0006534	0.000284012	2.17608	16.2537	31	147	cysteine metabolic process
GO:0007349	0.000284471	20.1796	0.773985	5	7	cellularization
GO:0006355	0.000289662	1.3507	149.932	189	1356	regulation of transcription, DNA-templated
GO:1903506	0.000289662	1.3507	149.932	189	1356	regulation of nucleic acid-templated transcription
GO:2001141	0.000289662	1.3507	149.932	189	1356	regulation of RNA biosynthetic process
GO:0008544	0.00031282	5.59893	2.43252	9	22	epidermis development
GO:0060429	0.00031282	5.59893	2.43252	9	22	epithelium development
GO:0003006	0.00032208	1.33617	161.099	201	1457	developmental process involved in reproduction
GO:1901576	0.000332776	1.22411	484.183	542	4379	organic substance biosynthetic process
GO:0006949	0.000337961	8.07994	1.54797	7	14	syncytium formation
GO:0016117	0.000342127	2.49167	10.8358	23	98	carotenoid biosynthetic process
GO:0016109	0.000342127	2.49167	10.8358	23	98	tetraterpenoid biosynthetic process
GO:0071840	0.000377884	1.26755	266.14	314	2407	cellular component organization or biogenesis
GO:0048653	0.000399743	3.08858	6.41302	16	58	anther development
GO:0001708	0.000408873	3.63071	4.64391	13	42	cell fate specification
GO:0051252	0.000425972	1.33788	151.038	189	1366	regulation of RNA metabolic process
GO:0045165	0.000489694	3.33593	5.30732	14	48	cell fate commitment
GO:0019219	0.00049839	1.32898	155.129	193	1403	regulation of nucleobase-containing compound metabolic process
GO:0000087	0.000510372	9.69063	1.21626	6	11	mitotic M phase
GO:0045859	0.000527481	3.50937	4.75448	13	43	regulation of protein kinase activity
GO:0043549	0.000527481	3.50937	4.75448	13	43	regulation of kinase activity
GO:0071900	0.000527481	3.50937	4.75448	13	43	regulation of protein serine/threonine kinase activity
GO:0022414	0.000620027	1.30161	179.564	219	1624	reproductive process
GO:0006694	0.000638703	2.1481	14.8163	28	134	steroid biosynthetic process
GO:0000003	0.000663556	1.29949	179.786	219	1626	reproduction
GO:0016126	0.000725091	2.33488	11.3886	23	103	sterol biosynthetic process
GO:0034032	0.000769321	2.75659	7.40814	17	67	purine nucleoside bisphosphate metabolic process
GO:0006342	0.000769321	2.75659	7.40814	17	67	chromatin silencing
GO:0033865	0.000769321	2.75659	7.40814	17	67	nucleoside bisphosphate metabolic process
GO:0033875	0.000769321	2.75659	7.40814	17	67	ribonucleoside bisphosphate metabolic process
GO:0016116	0.000835567	2.30585	11.4992	23	104	carotenoid metabolic process
GO:0016108	0.000835567	2.30585	11.4992	23	104	tetraterpenoid metabolic process
GO:0016043	0.000837723	1.25957	238.166	281	2154	cellular component organization
GO:0006636	0.000843143	2.96427	6.19188	15	56	unsaturated fatty acid biosynthetic process
GO:0033559	0.000843143	2.96427	6.19188	15	56	unsaturated fatty acid metabolic process
GO:0001932	0.000853143	3.28944	4.97562	13	45	regulation of protein phosphorylation
GO:0009767	0.00089263	2.81899	6.85529	16	62	photosynthetic electron transport chain
GO:0048523	0.000898403	1.50563	58.4911	82	529	negative regulation of cellular process
GO:0016128	0.00093423	2.60651	8.18212	18	74	phytosteroid metabolic process
GO:0033014	0.000962527	2.05054	15.922	29	144	tetrapyrrole biosynthetic process
GO:0019288	0.00103045	1.82629	23.5512	39	213	isopentenyl diphosphate biosynthetic process, methylerythritol 4-phosphate pathway
GO:0019682	0.00103045	1.82629	23.5512	39	213	glyceraldehyde-3-phosphate metabolic process
GO:0051338	0.00107067	3.18947	5.08618	13	46	regulation of transferase activity
GO:0040007	0.00108915	1.47588	63.135	87	571	growth
GO:0044786	0.00109437	2.48554	8.95611	19	81	cell cycle DNA replication
GO:0045814	0.00109967	2.65009	7.62928	17	69	negative regulation of gene expression, epigenetic
GO:0044092	0.00109967	2.65009	7.62928	17	69	negative regulation of molecular function
GO:0008202	0.00111679	1.99975	16.8065	30	152	steroid metabolic process
GO:0009240	0.00123589	1.80521	23.7724	39	215	isopentenyl diphosphate biosynthetic process
GO:0046490	0.00123589	1.80521	23.7724	39	215	isopentenyl diphosphate metabolic process
GO:0009892	0.00127917	1.46638	63.4667	87	574	negative regulation of metabolic process
GO:1904029	0.00132032	3.85114	3.42765	10	31	regulation of cyclin-dependent protein kinase activity
GO:0000079	0.00132032	3.85114	3.42765	10	31	regulation of cyclin-dependent protein serine/threonine kinase activity
GO:0006268	0.00140974	10.088	0.995123	5	9	DNA unwinding involved in DNA replication
GO:0009913	0.00141963	5.65443	1.87968	7	17	epidermal cell differentiation
GO:0030855	0.00141963	5.65443	1.87968	7	17	epithelial cell differentiation
GO:0006779	0.00145915	2.01375	15.5903	28	141	porphyrin-containing compound biosynthetic process
GO:0042325	0.00164571	3.00667	5.30732	13	48	regulation of phosphorylation
GO:0016458	0.00177775	1.69971	28.1952	44	255	gene silencing
GO:0016129	0.00181633	2.50486	7.96098	17	72	phytosteroid biosynthetic process
GO:0035303	0.00182844	2.24157	10.7252	21	97	regulation of dephosphorylation
GO:0035304	0.00182844	2.24157	10.7252	21	97	regulation of protein dephosphorylation
GO:0016125	0.00185415	2.14566	12.1626	23	110	sterol metabolic process
GO:0009058	0.00189967	1.18739	495.571	545	4482	biosynthetic process
GO:0010605	0.00198034	1.44986	61.8082	84	559	negative regulation of macromolecule metabolic process
GO:0016131	0.00212887	2.45991	8.07155	17	73	brassinosteroid metabolic process
GO:0042023	0.00240681	2.353	8.84554	18	80	DNA endoreduplication
GO:0009637	0.00252286	2.22153	10.2829	20	93	response to blue light
GO:0010440	0.00286831	3.36884	3.75935	10	34	stomatal lineage progression
GO:0010207	0.00302075	1.92321	15.5903	27	141	photosystem II assembly
GO:0009813	0.00306542	1.89508	16.3642	28	148	flavonoid biosynthetic process
GO:0042592	0.00316125	1.51414	43.122	61	390	homeostatic process
GO:0006364	0.00374028	1.6893	24.4358	38	221	rRNA processing
GO:0016132	0.00402773	2.35579	7.85042	16	71	brassinosteroid biosynthetic process
GO:0120178	0.00402773	2.35579	7.85042	16	71	steroid hormone biosynthetic process
GO:0016072	0.00404524	1.67997	24.5464	38	222	rRNA metabolic process
GO:0008361	0.00420239	4.34839	2.21138	7	20	regulation of cell size
GO:0031109	0.00424091	2.51798	6.52358	14	59	microtubule polymerization or depolymerization
GO:0032508	0.00427452	6.72412	1.21626	5	11	DNA duplex unwinding
GO:0019852	0.00427452	6.72412	1.21626	5	11	L-ascorbic acid metabolic process
GO:0019853	0.00427452	6.72412	1.21626	5	11	L-ascorbic acid biosynthetic process
GO:0000281	0.00427452	6.72412	1.21626	5	11	mitotic cytokinesis
GO:0010468	0.00443338	1.24416	174.478	206	1578	regulation of gene expression
GO:0010087	0.00484423	2.38089	7.29757	15	66	phloem or xylem histogenesis
GO:0016311	0.00489561	1.76088	19.239	31	174	dephosphorylation
GO:0000912	0.00494999	24.1826	0.442277	3	4	assembly of actomyosin apparatus involved in cytokinesis
GO:0000914	0.00494999	24.1826	0.442277	3	4	phragmoplast assembly
GO:0042549	0.00494999	24.1826	0.442277	3	4	photosystem II stabilization
GO:1902410	0.00494999	24.1826	0.442277	3	4	mitotic cytokinetic process
GO:1902407	0.00494999	24.1826	0.442277	3	4	assembly of actomyosin apparatus involved in mitotic cytokinesis
GO:0006334	0.00506552	3.30578	3.42765	9	31	nucleosome assembly
GO:0034728	0.00506552	3.30578	3.42765	9	31	nucleosome organization
GO:0009799	0.00509346	2.22065	8.73497	17	79	specification of symmetry
GO:0019725	0.00533957	1.58471	29.8537	44	270	cellular homeostasis
GO:0000280	0.00543645	1.68323	22.5561	35	204	nuclear division
GO:0010629	0.00583507	1.40543	57.2749	76	518	negative regulation of gene expression
GO:0042254	0.00591174	1.56534	30.8488	45	279	ribosome biogenesis
GO:0002237	0.00595947	2.50398	6.08131	13	55	response to molecule of bacterial origin
GO:0010089	0.00599711	2.62298	5.41789	12	49	xylem development
GO:0055080	0.00649102	1.67415	22.0033	34	199	cation homeostasis
GO:0022613	0.00650893	1.54725	31.8439	46	288	ribonucleoprotein complex biogenesis
GO:0042548	0.00666673	5.76301	1.32683	5	12	regulation of photosynthesis, light reaction
GO:0032392	0.00666673	5.76301	1.32683	5	12	DNA geometric change
GO:0032774	0.00693917	1.23277	167.844	197	1518	RNA biosynthetic process
GO:0046785	0.0069945	2.44553	6.19188	13	56	microtubule polymerization
GO:0022900	0.00700265	2.08257	9.73009	18	88	electron transport chain
GO:0009926	0.00705411	2.19528	8.29269	16	75	auxin polar transport
GO:0006470	0.00713965	1.76142	17.3594	28	157	protein dephosphorylation
GO:0008299	0.00721012	1.47225	40.4683	56	366	isoprenoid biosynthetic process
GO:0032506	0.00721966	8.06454	0.884554	4	8	cytokinetic process
GO:0000096	0.00744298	1.567	28.748	42	260	sulfur amino acid metabolic process
GO:1901362	0.00747939	1.19232	255.968	290	2315	organic cyclic compound biosynthetic process
GO:0009812	0.00769162	1.73061	18.2439	29	165	flavonoid metabolic process
GO:0043086	0.00784698	2.31159	6.96586	14	63	negative regulation of catalytic activity
GO:0030003	0.00892162	1.69084	19.239	30	174	cellular cation homeostasis
GO:0006598	0.0089709	3.23055	3.09594	8	28	polyamine catabolic process
GO:0072511	0.00923316	1.72092	17.6911	28	160	divalent inorganic cation transport
GO:0071704	0.00937882	1.14696	764.586	806	6915	organic substance metabolic process
GO:0071824	0.00973451	2.9083	3.75935	9	34	protein-DNA complex subunit organization
GO:0065004	0.00973451	2.9083	3.75935	9	34	protein-DNA complex assembly
GO:0043467	0.00985935	5.04218	1.4374	5	13	regulation of generation of precursor metabolites and energy
GO:0016114	0.00997545	1.64409	21.0082	32	190	terpenoid biosynthetic process
GO:0044238	0.0100132	1.14401	708.749	750	6410	primary metabolic process
GO:0006595	0.0100494	2.69361	4.42277	10	40	polyamine metabolic process
GO:0006351	0.0101139	1.21925	167.512	195	1515	transcription, DNA-templated
GO:0097659	0.0101139	1.21925	167.512	195	1515	nucleic acid-templated transcription
GO:0060918	0.01035	2.08849	8.6244	16	78	auxin transport
GO:0009855	0.01035	2.08849	8.6244	16	78	determination of bilateral symmetry
GO:0009914	0.01035	2.08849	8.6244	16	78	hormone transport
GO:0061640	0.0103797	4.03522	1.99025	6	18	cytoskeleton-dependent cytokinesis
GO:0048878	0.0107063	1.55345	26.8683	39	243	chemical homeostasis
GO:0048366	0.0110579	1.49981	31.9545	45	289	leaf development
GO:0010067	0.0113568	12.0902	0.552846	3	5	procambium histogenesis
GO:0070734	0.0113568	12.0902	0.552846	3	5	histone H3-K27 methylation
GO:0009768	0.0113568	12.0902	0.552846	3	5	photosynthesis, light harvesting in photosystem I
GO:0009558	0.0113568	12.0902	0.552846	3	5	embryo sac cellularization
GO:0007020	0.0114742	2.36623	5.86017	12	53	microtubule nucleation
GO:0010051	0.0118851	2.17764	7.29757	14	66	xylem and phloem pattern formation
GO:0042440	0.0119647	1.48448	32.9496	46	298	pigment metabolic process
GO:0010069	0.0122177	Inf	0.221138	2	2	zygote asymmetric cytokinesis in embryo sac
GO:0010070	0.0122177	Inf	0.221138	2	2	zygote asymmetric cell division
GO:0019586	0.0122177	Inf	0.221138	2	2	galacturonate metabolic process
GO:0006063	0.0122177	Inf	0.221138	2	2	uronic acid metabolic process
GO:0010342	0.0122177	Inf	0.221138	2	2	endosperm cellularization
GO:0009256	0.0122177	Inf	0.221138	2	2	10-formyltetrahydrofolate metabolic process
GO:0009257	0.0122177	Inf	0.221138	2	2	10-formyltetrahydrofolate biosynthetic process
GO:0006154	0.0122177	Inf	0.221138	2	2	adenosine catabolic process
GO:2000123	0.0122177	Inf	0.221138	2	2	positive regulation of stomatal complex development
GO:0046396	0.0122177	Inf	0.221138	2	2	D-galacturonate metabolic process
GO:0048285	0.0122339	1.55704	25.4309	37	230	organelle fission
GO:0055082	0.012805	1.62278	20.5659	31	186	cellular chemical homeostasis
GO:0006873	0.0131515	1.63336	19.7919	30	179	cellular ion homeostasis
GO:0010218	0.0131517	2.02286	8.84554	16	80	response to far red light
GO:0019742	0.0137785	3.72448	2.10082	6	19	pentacyclic triterpenoid metabolic process
GO:0019745	0.0137785	3.72448	2.10082	6	19	pentacyclic triterpenoid biosynthetic process
GO:0016104	0.0137785	3.72448	2.10082	6	19	triterpenoid biosynthetic process
GO:0006722	0.0137785	3.72448	2.10082	6	19	triterpenoid metabolic process
GO:0009934	0.0139623	4.48154	1.54797	5	14	regulation of meristem structural organization
GO:0008152	0.0142218	1.1398	841.1	879	7607	metabolic process
GO:0006857	0.0142404	2.05657	8.18212	15	74	oligopeptide transport
GO:0044260	0.0142633	1.14097	473.9	511	4286	cellular macromolecule metabolic process
GO:0008610	0.0143709	1.29313	80.1627	99	725	lipid biosynthetic process
GO:0000097	0.0148668	1.53278	25.7626	37	233	sulfur amino acid biosynthetic process
GO:0080167	0.0151206	1.93758	9.73009	17	88	response to karrikin
GO:0070838	0.0152925	1.65824	17.5805	27	159	divalent metal ion transport
GO:0006732	0.0154114	1.58307	21.6716	32	196	coenzyme metabolic process
GO:0010114	0.016513	1.96121	9.06668	16	82	response to red light
GO:0006633	0.0165356	1.72516	14.4846	23	131	fatty acid biosynthetic process
GO:0031400	0.0168994	2.80841	3.42765	8	31	negative regulation of protein modification process
GO:0018130	0.0175628	1.17406	225.893	254	2043	heterocycle biosynthetic process
GO:0065009	0.0176392	1.54124	23.5512	34	213	regulation of molecular function
GO:0007000	0.0178825	3.45814	2.21138	6	20	nucleolus organization
GO:0009292	0.0178825	3.45814	2.21138	6	20	genetic transfer
GO:0009294	0.0178825	3.45814	2.21138	6	20	DNA mediated transformation
GO:0044764	0.0178825	3.45814	2.21138	6	20	multi-organism cellular process
GO:0006720	0.0191162	1.38479	42.5692	56	385	isoprenoid metabolic process
GO:0019438	0.0196413	1.16575	240.82	269	2178	aromatic compound biosynthetic process
GO:0050801	0.0200599	1.52393	23.7724	34	215	ion homeostasis
GO:0050790	0.0202242	1.56927	20.4553	30	185	regulation of catalytic activity
GO:0009962	0.0205007	1.90318	9.28782	16	84	regulation of flavonoid biosynthetic process
GO:0051258	0.0206899	1.60888	18.0228	27	163	protein polymerization
GO:0010196	0.0208563	8.05942	0.663415	3	6	nonphotochemical quenching
GO:0009164	0.0208563	8.05942	0.663415	3	6	nucleoside catabolic process
GO:1990066	0.0208563	8.05942	0.663415	3	6	energy quenching
GO:0034656	0.0208563	8.05942	0.663415	3	6	nucleobase-containing small molecule catabolic process
GO:0042454	0.0208563	8.05942	0.663415	3	6	ribonucleoside catabolic process
GO:0048869	0.0211184	1.25922	87.792	106	794	cellular developmental process
GO:0044272	0.0217657	1.38564	40.2472	53	364	sulfur compound biosynthetic process
GO:0009059	0.0224289	1.14612	310.921	341	2812	macromolecule biosynthetic process
GO:0006090	0.0228197	1.38107	40.3578	53	365	pyruvate metabolic process
GO:0006469	0.0242307	2.82467	2.98537	7	27	negative regulation of protein kinase activity
GO:0071901	0.0242307	2.82467	2.98537	7	27	negative regulation of protein serine/threonine kinase activity
GO:0051348	0.0242307	2.82467	2.98537	7	27	negative regulation of transferase activity
GO:0033673	0.0242307	2.82467	2.98537	7	27	negative regulation of kinase activity
GO:0009411	0.0256401	1.57373	18.3545	27	166	response to UV
GO:0097435	0.0273905	1.53594	20.1236	29	182	supramolecular fiber organization
GO:0034654	0.0278347	1.167	196.813	221	1780	nucleobase-containing compound biosynthetic process
GO:1901607	0.028249	1.388	35.6033	47	322	alpha-amino acid biosynthetic process
GO:0040034	0.0284366	3.02533	2.43252	6	22	regulation of development, heterochronic
GO:0001933	0.0293173	2.68992	3.09594	7	28	negative regulation of protein phosphorylation
GO:0042326	0.0293173	2.68992	3.09594	7	28	negative regulation of phosphorylation
GO:0046471	0.0293622	2.01988	6.63415	12	60	phosphatidylglycerol metabolic process
GO:0006655	0.0293622	2.01988	6.63415	12	60	phosphatidylglycerol biosynthetic process
GO:0008654	0.0297536	1.37747	36.5984	48	331	phospholipid biosynthetic process
GO:0015994	0.0303342	1.53264	19.4602	28	176	chlorophyll metabolic process
GO:0034622	0.0305733	1.29383	58.0488	72	525	cellular protein-containing complex assembly
GO:0009718	0.0322651	2.27067	4.53334	9	41	anthocyanin-containing compound biosynthetic process
GO:0040029	0.0333988	1.43794	26.426	36	239	regulation of gene expression, epigenetic
GO:0010065	0.0335327	6.04402	0.773985	3	7	primary meristem tissue development
GO:0051307	0.0335327	6.04402	0.773985	3	7	meiotic chromosome separation
GO:0065003	0.0339034	1.28324	59.2651	73	536	protein-containing complex assembly
GO:0071398	0.0339548	16.1101	0.331708	2	3	cellular response to fatty acid
GO:0009394	0.0339548	16.1101	0.331708	2	3	2'-deoxyribonucleotide metabolic process
GO:0006004	0.0339548	16.1101	0.331708	2	3	fucose metabolic process
GO:0045962	0.0339548	16.1101	0.331708	2	3	positive regulation of development, heterochronic
GO:2000027	0.0339548	16.1101	0.331708	2	3	regulation of animal organ morphogenesis
GO:0070542	0.0339548	16.1101	0.331708	2	3	response to fatty acid
GO:0009262	0.0339548	16.1101	0.331708	2	3	deoxyribonucleotide metabolic process
GO:0009219	0.0339548	16.1101	0.331708	2	3	pyrimidine deoxyribonucleotide metabolic process
GO:0006269	0.0339548	16.1101	0.331708	2	3	DNA replication, synthesis of RNA primer
GO:0015669	0.0339548	16.1101	0.331708	2	3	gas transport
GO:0046130	0.0339548	16.1101	0.331708	2	3	purine ribonucleoside catabolic process
GO:0042353	0.0339548	16.1101	0.331708	2	3	fucose biosynthetic process
GO:0006721	0.0352861	1.46506	23.109	32	209	terpenoid metabolic process
GO:0051304	0.035597	4.03082	1.32683	4	12	chromosome separation
GO:0065008	0.0359568	1.19387	123.285	142	1115	regulation of biological quality
GO:0044249	0.0362075	1.11573	457.757	488	4140	cellular biosynthetic process
GO:0009698	0.036805	1.63424	13.1577	20	119	phenylpropanoid metabolic process
GO:0006644	0.037313	1.33268	41.574	53	376	phospholipid metabolic process
GO:0044106	0.0409143	1.63466	12.4943	19	113	cellular amine metabolic process
GO:0022603	0.0409313	1.75693	9.28782	15	84	regulation of anatomical structure morphogenesis
GO:0042402	0.0413294	1.79563	8.51383	14	77	cellular biogenic amine catabolic process
GO:0009310	0.0413294	1.79563	8.51383	14	77	amine catabolic process
GO:0043480	0.0413294	1.79563	8.51383	14	77	pigment accumulation in tissues
GO:0043481	0.0413294	1.79563	8.51383	14	77	anthocyanin accumulation in tissues in response to UV light
GO:0043473	0.0413294	1.79563	8.51383	14	77	pigmentation
GO:0043476	0.0413294	1.79563	8.51383	14	77	pigment accumulation
GO:0043478	0.0413294	1.79563	8.51383	14	77	pigment accumulation in response to UV light
GO:0043479	0.0413294	1.79563	8.51383	14	77	pigment accumulation in tissues in response to UV light
GO:0045936	0.0415393	2.45557	3.31708	7	30	negative regulation of phosphate metabolic process
GO:0010563	0.0415393	2.45557	3.31708	7	30	negative regulation of phosphorus metabolic process
GO:0044267	0.0416138	1.13145	275.096	300	2488	cellular protein metabolic process
GO:0006576	0.0420268	1.6539	11.7203	18	106	cellular biogenic amine metabolic process
GO:1901617	0.0425357	1.32696	40.1366	51	363	organic hydroxy compound biosynthetic process
GO:0034645	0.0428911	1.12551	304.397	330	2753	cellular macromolecule biosynthetic process
GO:0006778	0.0436944	1.44308	22.6667	31	205	porphyrin-containing compound metabolic process
GO:0009699	0.0440167	1.70161	10.1724	16	92	phenylpropanoid biosynthetic process
GO:0009624	0.0454552	1.931	6.30245	11	57	response to nematode
GO:0033013	0.046204	1.4347	22.7773	31	206	tetrapyrrole metabolic process
GO:0030001	0.0462285	1.31826	40.3578	51	365	metal ion transport
GO:0034470	0.0464866	1.37456	29.7431	39	269	ncRNA processing
GO:0006790	0.0475963	1.26178	57.6066	70	521	sulfur compound metabolic process
GO:0031540	0.0493205	4.83478	0.884554	3	8	regulation of anthocyanin biosynthetic process
GO:0006085	0.0493205	4.83478	0.884554	3	8	acetyl-CoA biosynthetic process
GO:0048445	0.0493205	4.83478	0.884554	3	8	carpel morphogenesis
GO:0003013	0.0493205	4.83478	0.884554	3	8	circulatory system process
GO:0003018	0.0493205	4.83478	0.884554	3	8	vascular process in circulatory system
GO:0003008	0.0493205	4.83478	0.884554	3	8	system process
GO:0010232	0.0493205	4.83478	0.884554	3	8	vascular transport
GO:0010233	0.0493205	4.83478	0.884554	3	8	phloem transport
GO:0048826	0.0493205	4.83478	0.884554	3	8	cotyledon morphogenesis
GO:0048519	0.0498154	1.19626	99.4017	115	899	negative regulation of biological process

## Sheet: June-Sept_Down
GOBPID	Pvalue	OddsRatio	ExpCount	Count	Size	Term
GO:0009408	2.94717e-12	4.09866	12.5752	42	210	response to heat
GO:0009636	8.01754e-12	3.39138	17.9046	51	299	response to toxic substance
GO:1901700	6.669e-11	1.94487	86.05	145	1437	response to oxygen-containing compound
GO:0042542	1.01848e-10	4.70169	8.26367	31	138	response to hydrogen peroxide
GO:0009628	2.82041e-10	1.79619	114.793	178	1917	response to abiotic stimulus
GO:0042221	2.95094e-10	1.74383	135.153	202	2257	response to chemical
GO:0009266	1.54402e-09	2.2903	38.6836	78	646	response to temperature stimulus
GO:0010035	1.79447e-09	2.10522	51.139	95	854	response to inorganic substance
GO:0009642	3.45698e-09	3.50473	12.156	36	203	response to light intensity
GO:0006979	7.96104e-09	2.66691	22.276	52	372	response to oxidative stress
GO:0009644	1.04353e-08	3.74563	9.88048	31	165	response to high light intensity
GO:0000302	1.35665e-08	3.23337	13.3536	37	223	response to reactive oxygen species
GO:0042493	1.69468e-08	2.20923	37.1865	73	621	response to drug
GO:0042538	3.64003e-08	4.77843	5.74864	22	96	hyperosmotic salinity response
GO:0010286	1.44272e-07	7.44698	2.63479	14	44	heat acclimation
GO:0046677	1.68748e-07	2.37041	25.0904	53	419	response to antibiotic
GO:0050896	1.94202e-07	1.48495	251.862	317	4206	response to stimulus
GO:0006950	2.89099e-07	1.55255	152.219	208	2542	response to stress
GO:0006457	3.47056e-07	2.79023	15.0902	37	252	protein folding
GO:0009251	5.06136e-07	14.2893	1.13775	9	19	glucan catabolic process
GO:0044247	5.06136e-07	14.2893	1.13775	9	19	cellular polysaccharide catabolic process
GO:0006972	3.68655e-06	3.07337	9.70083	26	162	hyperosmotic response
GO:0005983	4.07094e-06	12.6845	1.07787	8	18	starch catabolic process
GO:0001101	5.0719e-06	1.75756	54.8516	88	916	response to acid chemical
GO:0009651	7.26122e-06	2.02438	29.8211	55	498	response to salt stress
GO:0006970	7.64024e-06	1.98093	32.0966	58	536	response to osmotic stress
GO:0009611	2.273e-05	2.61617	11.9763	28	200	response to wounding
GO:0009415	2.75926e-05	2.40775	14.7309	32	246	response to water
GO:0009737	4.1319e-05	2.0834	22.0365	42	368	response to abscisic acid
GO:0097305	4.40243e-05	2.07685	22.0963	42	369	response to alcohol
GO:0044275	4.42755e-05	5.87982	2.21562	10	37	cellular carbohydrate catabolic process
GO:0009414	4.94093e-05	2.36299	14.4914	31	242	response to water deprivation
GO:0009404	6.11821e-05	2.81648	8.80261	22	147	toxin metabolic process
GO:0009738	6.11821e-05	2.81648	8.80261	22	147	abscisic acid-activated signaling pathway
GO:0019722	0.000162471	5.48841	2.09586	9	35	calcium-mediated signaling
GO:0071215	0.000164955	2.60561	9.40142	22	157	cellular response to abscisic acid stimulus
GO:0097306	0.000164955	2.60561	9.40142	22	157	cellular response to alcohol
GO:0035556	0.000167367	1.95676	22.6952	41	379	intracellular signal transduction
GO:0042822	0.000213917	Inf	0.179645	3	3	pyridoxal phosphate metabolic process
GO:0042823	0.000213917	Inf	0.179645	3	3	pyridoxal phosphate biosynthetic process
GO:0072524	0.000215356	9.48775	0.958107	6	16	pyridine-containing compound metabolic process
GO:0072525	0.000215356	9.48775	0.958107	6	16	pyridine-containing compound biosynthetic process
GO:0010243	0.000228273	2.17836	15.0303	30	251	response to organonitrogen compound
GO:0009723	0.00023544	2.36809	11.617	25	194	response to ethylene
GO:0009407	0.000248094	2.66095	8.38343	20	140	toxin catabolic process
GO:0052545	0.000262943	3.81297	3.71266	12	62	callose localization
GO:0045730	0.000262943	3.81297	3.71266	12	62	respiratory burst
GO:0002679	0.000262943	3.81297	3.71266	12	62	respiratory burst involved in defense response
GO:0033037	0.00030743	3.73789	3.77255	12	63	polysaccharide localization
GO:0098754	0.000368143	2.50251	9.28166	21	155	detoxification
GO:1901698	0.000441818	1.9044	21.4975	38	359	response to nitrogen compound
GO:0052542	0.00048065	4.60122	2.39527	9	40	defense response by callose deposition
GO:0010033	0.000489966	1.42001	95.3316	126	1592	response to organic substance
GO:0071229	0.000501221	1.81396	25.4497	43	425	cellular response to acid chemical
GO:0000272	0.000758817	3.86745	3.05397	10	51	polysaccharide catabolic process
GO:0048511	0.000768785	2.84036	5.92829	15	99	rhythmic process
GO:0007623	0.000768785	2.84036	5.92829	15	99	circadian rhythm
GO:0046184	0.000817382	47.2842	0.239527	3	4	aldehyde biosynthetic process
GO:0019932	0.00084374	4.19416	2.57491	9	43	second-messenger-mediated signaling
GO:0010200	0.000853063	2.07674	14.0722	27	235	response to chitin
GO:0010118	0.000880083	3.49049	3.65278	11	61	stomatal movement
GO:0009612	0.000882623	4.69116	2.09586	8	35	response to mechanical stimulus
GO:0035967	0.000950577	2.77383	6.04805	15	101	cellular response to topologically incorrect protein
GO:0034620	0.000950577	2.77383	6.04805	15	101	cellular response to unfolded protein
GO:0006986	0.000950577	2.77383	6.04805	15	101	response to unfolded protein
GO:0033993	0.0011181	1.69038	29.6414	47	495	response to lipid
GO:0009755	0.00130335	1.69636	28.2642	45	472	hormone-mediated signaling pathway
GO:0071395	0.00159999	2.15283	11.0781	22	185	cellular response to jasmonic acid stimulus
GO:0009867	0.00159999	2.15283	11.0781	22	185	jasmonic acid mediated signaling pathway
GO:0009753	0.00166712	1.89756	16.9465	30	283	response to jasmonic acid
GO:0009620	0.00176342	1.82922	19.2819	33	322	response to fungus
GO:0009719	0.00177356	1.45454	60.5404	83	1011	response to endogenous stimulus
GO:0070887	0.00193527	1.52461	44.4921	64	743	cellular response to chemical stimulus
GO:0044419	0.0019831	1.44776	60.7799	83	1015	interspecies interaction between organisms
GO:0009873	0.00220552	3.06	4.07195	11	68	ethylene-activated signaling pathway
GO:0030968	0.00223449	2.61602	5.92829	14	99	endoplasmic reticulum unfolded protein response
GO:0009416	0.00266697	1.46671	51.9174	72	867	response to light stimulus
GO:0009617	0.00288484	1.75042	20.6592	34	345	response to bacterium
GO:0071495	0.00297556	1.58287	32.7553	49	547	cellular response to endogenous stimulus
GO:0051707	0.00332157	1.42189	60.1811	81	1005	response to other organism
GO:0043207	0.00332157	1.42189	60.1811	81	1005	response to external biotic stimulus
GO:0042273	0.00358131	Inf	0.119763	2	2	ribosomal large subunit biogenesis
GO:0010034	0.00358131	Inf	0.119763	2	2	response to acetate
GO:0071311	0.00358131	Inf	0.119763	2	2	cellular response to acetate
GO:0080141	0.00358131	Inf	0.119763	2	2	regulation of jasmonic acid biosynthetic process
GO:0071260	0.00358131	Inf	0.119763	2	2	cellular response to mechanical stimulus
GO:0009725	0.00359439	1.41689	60.3607	81	1008	response to hormone
GO:0042742	0.00382597	1.86885	14.8507	26	248	defense response to bacterium
GO:0071310	0.00386495	1.50809	39.8812	57	666	cellular response to organic substance
GO:1900140	0.00412973	3.51567	2.63479	8	44	regulation of seedling development
GO:0034976	0.00429123	1.90353	13.4734	24	225	response to endoplasmic reticulum stress
GO:0009607	0.00453349	1.4021	60.8997	81	1017	response to biotic stimulus
GO:0009314	0.00485605	1.41555	55.8097	75	932	response to radiation
GO:0000160	0.0050585	2.45495	5.80852	13	97	phosphorelay signal transduction system
GO:0006066	0.0051995	2.14417	8.56308	17	143	alcohol metabolic process
GO:0009816	0.00554218	5.26165	1.19763	5	20	defense response to bacterium, incompatible interaction
GO:0009605	0.00585094	1.33168	84.7326	107	1415	response to external stimulus
GO:0071369	0.00590622	2.6407	4.61089	11	77	cellular response to ethylene stimulus
GO:0042816	0.00623981	11.818	0.419172	3	7	vitamin B6 metabolic process
GO:0042819	0.00623981	11.818	0.419172	3	7	vitamin B6 biosynthetic process
GO:1905421	0.00623981	11.818	0.419172	3	7	regulation of plant organ morphogenesis
GO:0032870	0.00701923	1.51712	32.5756	47	544	cellular response to hormone stimulus
GO:0006498	0.00737003	1.70742	17.9645	29	300	N-terminal protein lipidation
GO:0006499	0.00737003	1.70742	17.9645	29	300	N-terminal protein myristoylation
GO:0018377	0.00737003	1.70742	17.9645	29	300	protein myristoylation
GO:0043543	0.00797151	1.67982	18.8627	30	315	protein acylation
GO:0009056	0.00811055	1.32499	79.3432	100	1325	catabolic process
GO:0031365	0.00841974	1.68829	18.1441	29	303	N-terminal protein amino acid modification
GO:0071396	0.00937719	1.79445	13.5931	23	227	cellular response to lipid
GO:1901701	0.00938481	1.48894	33.1146	47	553	cellular response to oxygen-containing compound
GO:0019748	0.00938903	1.58061	23.9527	36	400	secondary metabolic process
GO:0044248	0.0100641	1.34525	64.6722	83	1080	cellular catabolic process
GO:0080140	0.0103161	31.4806	0.179645	2	3	regulation of jasmonic acid metabolic process
GO:0071230	0.0103161	31.4806	0.179645	2	3	cellular response to amino acid stimulus
GO:0009720	0.0103161	31.4806	0.179645	2	3	detection of hormone stimulus
GO:0009726	0.0103161	31.4806	0.179645	2	3	detection of endogenous stimulus
GO:0061077	0.0103161	31.4806	0.179645	2	3	chaperone-mediated protein folding
GO:0042304	0.0103161	31.4806	0.179645	2	3	regulation of fatty acid biosynthetic process
GO:0009646	0.0103664	4.38359	1.37728	5	23	response to absence of light
GO:0009962	0.0112627	2.38605	5.03006	11	84	regulation of flavonoid biosynthetic process
GO:0009963	0.0113128	2.51219	4.37136	10	73	positive regulation of flavonoid biosynthetic process
GO:0007165	0.0120063	1.33355	65.1513	83	1088	signal transduction
GO:0042157	0.012843	1.62742	18.743	29	313	lipoprotein metabolic process
GO:0042158	0.012843	1.62742	18.743	29	313	lipoprotein biosynthetic process
GO:0006497	0.012843	1.62742	18.743	29	313	protein lipidation
GO:0046885	0.0130153	5.25593	0.958107	4	16	regulation of hormone biosynthetic process
GO:0010029	0.0131049	3.07206	2.57491	7	43	regulation of seed germination
GO:0009061	0.0136834	7.87735	0.538935	3	9	anaerobic respiration
GO:0019362	0.0136834	7.87735	0.538935	3	9	pyridine nucleotide metabolic process
GO:0019363	0.0136834	7.87735	0.538935	3	9	pyridine nucleotide biosynthetic process
GO:0009838	0.0148297	3.94456	1.49704	5	25	abscission
GO:0032350	0.0148297	3.94456	1.49704	5	25	regulation of hormone metabolic process
GO:0015996	0.0159459	2.69033	3.29349	8	55	chlorophyll catabolic process
GO:0046149	0.0159459	2.69033	3.29349	8	55	pigment catabolic process
GO:0010227	0.0162297	4.85121	1.01799	4	17	floral organ abscission
GO:0010119	0.0165345	3.26635	2.09586	6	35	regulation of stomatal movement
GO:0006714	0.0165345	3.26635	2.09586	6	35	sesquiterpenoid metabolic process
GO:0016093	0.0186896	6.75144	0.598817	3	10	polyprenol metabolic process
GO:0031347	0.0191766	1.55645	20.1801	30	337	regulation of defense response
GO:0033015	0.0195021	2.58008	3.41326	8	57	tetrapyrrole catabolic process
GO:0006787	0.0195021	2.58008	3.41326	8	57	porphyrin-containing compound catabolic process
GO:0048573	0.019657	1.96308	7.60497	14	127	photoperiodism, flowering
GO:0046165	0.0197205	2.17597	5.44923	11	91	alcohol biosynthetic process
GO:0007187	0.0198148	15.739	0.239527	2	4	G protein-coupled receptor signaling pathway, coupled to cyclic nucleotide second messenger
GO:0007188	0.0198148	15.739	0.239527	2	4	adenylate cyclase-modulating G protein-coupled receptor signaling pathway
GO:0007585	0.0198148	15.739	0.239527	2	4	respiratory gaseous exchange by respiratory system
GO:0046113	0.0198148	15.739	0.239527	2	4	nucleobase catabolic process
GO:0009939	0.0198148	15.739	0.239527	2	4	positive regulation of gibberellic acid mediated signaling pathway
GO:0016052	0.0207413	1.58526	17.8447	27	298	carbohydrate catabolic process
GO:0080134	0.020752	1.53353	21.1382	31	353	regulation of response to stress
GO:0090351	0.0223786	1.79739	10.0002	17	167	seedling development
GO:0023052	0.0235557	1.28561	68.0256	84	1136	signaling
GO:0009593	0.0245738	5.907	0.658698	3	11	detection of chemical stimulus
GO:0009648	0.0249992	1.89532	7.8445	14	131	photoperiodism
GO:0009746	0.0256572	1.94177	7.12592	13	119	response to hexose
GO:0006767	0.0271814	2.86945	2.33539	6	39	water-soluble vitamin metabolic process
GO:0034284	0.027263	1.92346	7.1858	13	120	response to monosaccharide
GO:0043069	0.0278441	1.97812	6.46722	12	108	negative regulation of programmed cell death
GO:0002213	0.0286667	3.9406	1.19763	4	20	defense response to insect
GO:0009409	0.0288256	1.45964	24.2521	34	405	response to cold
GO:0060548	0.0296559	1.95756	6.5271	12	109	negative regulation of cell death
GO:1901615	0.0302621	1.40338	30.36	41	507	organic hydroxy compound metabolic process
GO:0009110	0.0312572	2.51179	3.05397	7	51	vitamin biosynthetic process
GO:0070417	0.0313363	5.25022	0.71858	3	12	cellular response to cold
GO:0009813	0.031703	1.78638	8.86249	15	148	flavonoid biosynthetic process
GO:0010021	0.0317232	10.4917	0.299408	2	5	amylopectin biosynthetic process
GO:0071417	0.0317232	10.4917	0.299408	2	5	cellular response to organonitrogen compound
GO:2000067	0.0317232	10.4917	0.299408	2	5	regulation of root morphogenesis
GO:0006552	0.0317232	10.4917	0.299408	2	5	leucine catabolic process
GO:2000896	0.0317232	10.4917	0.299408	2	5	amylopectin metabolic process
GO:0009845	0.0334231	1.73623	9.70083	16	162	seed germination
GO:0009081	0.0337831	3.70849	1.25752	4	21	branched-chain amino acid metabolic process
GO:0009687	0.0353498	3.03272	1.85633	5	31	abscisic acid metabolic process
GO:1902644	0.0353498	3.03272	1.85633	5	31	tertiary alcohol metabolic process
GO:0043288	0.0353498	3.03272	1.85633	5	31	apocarotenoid metabolic process
GO:0043067	0.0364022	1.55355	15.4495	23	258	regulation of programmed cell death
GO:0080167	0.0371165	2.02647	5.26959	10	88	response to karrikin
GO:0006816	0.0371165	2.02647	5.26959	10	88	calcium ion transport
GO:0015706	0.0377566	1.87939	6.76663	12	113	nitrate transport
GO:0035966	0.0384148	1.57875	13.8925	21	232	response to topologically incorrect protein
GO:0010941	0.0392178	1.54018	15.5692	23	260	regulation of cell death
GO:0007154	0.0394907	1.23336	79.8822	95	1334	cell communication
GO:0009695	0.039671	2.00065	5.32947	10	89	jasmonic acid biosynthetic process
GO:0051187	0.0400039	1.8608	6.82651	12	114	cofactor catabolic process
GO:0006952	0.0406481	1.26961	57.9056	71	967	defense response
GO:0045088	0.0421914	1.52702	15.689	23	262	regulation of innate immune response
GO:0050832	0.0426426	1.57757	13.2339	20	221	defense response to fungus
GO:0050776	0.0437388	1.52053	15.7489	23	263	regulation of immune response
GO:0098542	0.0446786	1.28998	47.3065	59	790	defense response to other organism
GO:0052543	0.0448042	2.81562	1.9761	5	33	callose deposition in cell wall
GO:0002238	0.0455077	3.31756	1.37728	4	23	response to molecule of fungal origin
GO:0019217	0.0457193	7.86814	0.35929	2	6	regulation of fatty acid metabolic process
GO:0010411	0.0457193	7.86814	0.35929	2	6	xyloglucan metabolic process
GO:0043200	0.0457193	7.86814	0.35929	2	6	response to amino acid
GO:0012501	0.0485118	1.47492	17.6052	25	294	programmed cell death
GO:0002682	0.04863	1.50137	15.9285	23	266	regulation of immune system process

## Sheet: June-Sept_All
GOBPID	Pvalue	OddsRatio	ExpCount	Count	Size	Term
GO:0008283	7.23163e-16	3.54086	32.897	80	193	cell population proliferation
GO:0006260	7.57473e-14	2.84009	43.8059	93	257	DNA replication
GO:0051567	2.98418e-13	3.64332	25.3972	63	149	histone H3-K9 methylation
GO:0061647	2.98418e-13	3.64332	25.3972	63	149	histone H3-K9 modification
GO:0000086	7.60811e-13	7.89029	8.86345	32	52	G2/M transition of mitotic cell cycle
GO:0044839	7.60811e-13	7.89029	8.86345	32	52	cell cycle G2/M phase transition
GO:0010389	2.788e-12	7.64008	8.693	31	51	regulation of G2/M transition of mitotic cell cycle
GO:1902749	2.788e-12	7.64008	8.693	31	51	regulation of cell cycle G2/M phase transition
GO:1903047	6.36356e-12	4.94261	13.977	41	82	mitotic cell cycle process
GO:0006270	7.73488e-12	6.21167	10.3975	34	61	DNA replication initiation
GO:1901990	1.29201e-11	6.5727	9.54525	32	56	regulation of mitotic cell cycle phase transition
GO:1901987	1.29201e-11	6.5727	9.54525	32	56	regulation of cell cycle phase transition
GO:0044770	1.3817e-11	6.25847	10.0566	33	59	cell cycle phase transition
GO:0044772	1.3817e-11	6.25847	10.0566	33	59	mitotic cell cycle phase transition
GO:0051322	1.7095e-10	4.21895	15.1701	41	89	anaphase
GO:0000279	2.62734e-10	4.13245	15.3406	41	90	M phase
GO:0007018	2.72577e-10	5.65549	9.88615	31	58	microtubule-based movement
GO:0007017	3.33045e-10	2.46132	42.7832	83	251	microtubule-based process
GO:0006275	5.97898e-10	3.52133	19.261	47	113	regulation of DNA replication
GO:0000911	7.89405e-10	2.81589	29.6585	63	174	cytokinesis by cell plate formation
GO:0006261	1.38689e-09	2.63772	33.4084	68	196	DNA-dependent DNA replication
GO:0000910	1.73891e-09	2.57524	34.9424	70	205	cytokinesis
GO:0034968	2.25542e-09	2.59663	33.7493	68	198	histone lysine methylation
GO:0018022	2.86487e-09	2.57656	33.9197	68	199	peptidyl-lysine methylation
GO:0000278	7.85902e-09	3.20061	19.9428	46	117	mitotic cell cycle
GO:0016572	2.76246e-08	5.1116	8.693	26	51	histone phosphorylation
GO:0007049	3.80406e-08	1.70995	106.702	159	626	cell cycle
GO:0006305	4.4026e-08	2.73457	24.8858	52	146	DNA alkylation
GO:0006306	4.4026e-08	2.73457	24.8858	52	146	DNA methylation
GO:0006304	7.35013e-08	2.67708	25.2267	52	148	DNA modification
GO:0044728	7.35013e-08	2.67708	25.2267	52	148	DNA methylation or demethylation
GO:0090698	8.97265e-08	1.98659	56.7602	95	333	post-embryonic plant morphogenesis
GO:0007346	3.05038e-07	3.34684	14.3179	34	84	regulation of mitotic cell cycle
GO:0065007	4.25027e-07	1.28551	644.475	741	3781	biological regulation
GO:0000226	6.1837e-07	2.23851	33.9197	62	199	microtubule cytoskeleton organization
GO:0016571	9.38889e-07	2.08798	40.2264	70	236	histone methylation
GO:0051726	1.07554e-06	2.10359	38.8628	68	228	regulation of cell cycle
GO:0022402	1.12967e-06	1.65285	94.6003	138	555	cell cycle process
GO:0051301	1.32139e-06	1.90501	52.8398	86	310	cell division
GO:0050789	1.55469e-06	1.28121	556.352	644	3264	regulation of biological process
GO:0031323	1.64676e-06	1.36595	285.335	354	1674	regulation of cellular metabolic process
GO:0008213	2.01769e-06	2.01984	41.7605	71	245	protein alkylation
GO:0006479	2.01769e-06	2.01984	41.7605	71	245	protein methylation
GO:0016570	2.46312e-06	1.89944	50.4535	82	296	histone modification
GO:0050794	2.85197e-06	1.28662	482.547	564	2831	regulation of cellular process
GO:0048509	3.11769e-06	2.34621	25.9085	49	152	regulation of meristem development
GO:0006468	3.31572e-06	1.49427	143.349	193	841	protein phosphorylation
GO:0009889	3.38437e-06	1.36756	260.96	325	1531	regulation of biosynthetic process
GO:0048646	4.76752e-06	2.01416	38.8628	66	228	anatomical structure formation involved in morphogenesis
GO:0006928	4.96629e-06	2.72457	17.2155	36	101	movement of cell or subcellular component
GO:0080090	5.58868e-06	1.3482	276.983	341	1625	regulation of primary metabolic process
GO:0048367	7.8858e-06	1.4403	163.633	214	960	shoot system development
GO:0010374	1.25745e-05	2.19541	27.1017	49	159	stomatal complex development
GO:0048444	1.33009e-05	2.21049	26.4199	48	155	floral organ morphogenesis
GO:0090567	1.45442e-05	1.51551	112.668	154	661	reproductive shoot system development
GO:0010075	1.60678e-05	2.42873	20.1132	39	118	regulation of meristem growth
GO:0007167	1.73673e-05	2.7108	15.3406	32	90	enzyme linked receptor protein signaling pathway
GO:0007169	1.73673e-05	2.7108	15.3406	32	90	transmembrane receptor protein tyrosine kinase signaling pathway
GO:0009908	1.89468e-05	1.50997	111.475	152	654	flower development
GO:0071103	2.43606e-05	2.02398	32.2152	55	189	DNA conformation change
GO:0048449	2.68902e-05	2.27126	22.67	42	133	floral organ formation
GO:0048451	2.83657e-05	3.54934	8.52255	21	50	petal formation
GO:0048453	2.83657e-05	3.54934	8.52255	21	50	sepal formation
GO:0048447	2.83657e-05	3.54934	8.52255	21	50	sepal morphogenesis
GO:0010556	3.0802e-05	1.33327	244.597	300	1435	regulation of macromolecule biosynthetic process
GO:2000112	3.0802e-05	1.33327	244.597	300	1435	regulation of cellular macromolecule biosynthetic process
GO:0009765	3.35875e-05	4.89419	5.11353	15	30	photosynthesis, light harvesting
GO:0048437	3.64795e-05	1.64119	67.8395	99	398	floral organ development
GO:0007166	3.69216e-05	2.57674	15.8519	32	93	cell surface receptor signaling pathway
GO:0050793	3.82261e-05	1.49601	107.725	146	632	regulation of developmental process
GO:0010564	3.94746e-05	2.33553	20.1132	38	118	regulation of cell cycle process
GO:0019222	3.99063e-05	1.28662	329.482	391	1933	regulation of metabolic process
GO:0031326	4.04461e-05	1.32517	248.177	303	1456	regulation of cellular biosynthetic process
GO:0048464	4.05367e-05	3.4307	8.693	21	51	flower calyx development
GO:0048442	4.05367e-05	3.4307	8.693	21	51	sepal development
GO:0048446	4.56156e-05	3.26793	9.3748	22	55	petal morphogenesis
GO:0035266	4.64332e-05	2.28305	20.9655	39	123	meristem growth
GO:0050896	5.19659e-05	1.21416	716.917	795	4206	response to stimulus
GO:1905393	5.25026e-05	2.04497	28.4653	49	167	plant organ formation
GO:0016310	5.43928e-05	1.37272	179.144	226	1051	phosphorylation
GO:0051171	5.69658e-05	1.3108	260.279	315	1527	regulation of nitrogen compound metabolic process
GO:0048466	6.24207e-05	2.30198	19.7723	37	116	androecium development
GO:0048443	6.24207e-05	2.30198	19.7723	37	116	stamen development
GO:0009943	7.14415e-05	3.37872	8.35209	20	49	adaxial/abaxial axis specification
GO:0048465	7.71301e-05	2.77241	12.2725	26	72	corolla development
GO:0048441	7.71301e-05	2.77241	12.2725	26	72	petal development
GO:0090697	8.65401e-05	1.96213	30.5107	51	179	post-embryonic plant organ morphogenesis
GO:0007051	9.29691e-05	3.78289	6.64759	17	39	spindle organization
GO:0009798	0.000109548	3.11791	9.20435	21	54	axis specification
GO:0051225	0.000112463	3.91531	6.13623	16	36	spindle assembly
GO:0031048	0.000116458	2.38038	16.7042	32	98	heterochromatin assembly by small RNA
GO:0016569	0.000128683	1.64111	57.442	84	337	covalent chromatin modification
GO:0009955	0.000138625	3.16013	8.693	20	51	adaxial/abaxial pattern specification
GO:0006355	0.000145254	1.30674	231.131	280	1356	regulation of transcription, DNA-templated
GO:1903506	0.000145254	1.30674	231.131	280	1356	regulation of nucleic acid-templated transcription
GO:2001141	0.000145254	1.30674	231.131	280	1356	regulation of RNA biosynthetic process
GO:1905392	0.000146277	1.48309	94.0889	127	552	plant organ morphogenesis
GO:0003002	0.000147278	2.0224	25.7381	44	151	regionalization
GO:0009408	0.000147403	1.83545	35.7947	57	210	response to heat
GO:0006323	0.000149656	1.95206	28.8062	48	169	DNA packaging
GO:0065001	0.000175111	3.20827	8.18164	19	48	specification of axis polarity
GO:0051252	0.000184637	1.29997	232.836	281	1366	regulation of RNA metabolic process
GO:0009813	0.000187113	2.01351	25.2267	43	148	flavonoid biosynthetic process
GO:0048438	0.000188247	1.63307	55.567	81	326	floral whorl development
GO:0010103	0.000197519	2.22583	18.5791	34	109	stomatal complex morphogenesis
GO:0060255	0.000209697	1.26712	293.516	346	1722	regulation of macromolecule metabolic process
GO:0006325	0.000219698	1.51508	78.5779	108	461	chromatin organization
GO:0009653	0.000255799	1.31825	194.484	238	1141	anatomical structure morphogenesis
GO:0045892	0.000262235	1.64495	51.1353	75	300	negative regulation of transcription, DNA-templated
GO:1903507	0.000262235	1.64495	51.1353	75	300	negative regulation of nucleic acid-templated transcription
GO:1902679	0.000262235	1.64495	51.1353	75	300	negative regulation of RNA biosynthetic process
GO:0090696	0.00027382	1.76132	38.181	59	224	post-embryonic plant organ development
GO:0019219	0.000304748	1.28424	239.143	286	1403	regulation of nucleobase-containing compound metabolic process
GO:0006333	0.00031381	1.81142	33.5788	53	197	chromatin assembly or disassembly
GO:0031497	0.000323262	1.90071	28.1244	46	165	chromatin assembly
GO:0048638	0.000335992	1.85403	30.5107	49	179	regulation of developmental growth
GO:0051253	0.000361639	1.62283	51.6466	75	303	negative regulation of RNA metabolic process
GO:0009628	0.00038141	1.24238	326.754	379	1917	response to abiotic stimulus
GO:0022403	0.000386722	1.8397	30.6812	49	180	cell cycle phase
GO:0044848	0.000386722	1.8397	30.6812	49	180	biological phase
GO:0009944	0.000416978	3.03797	8.01119	18	47	polarity specification of adaxial/abaxial axis
GO:0009251	0.000419806	5.42832	3.23857	10	19	glucan catabolic process
GO:0044247	0.000419806	5.42832	3.23857	10	19	cellular polysaccharide catabolic process
GO:0048827	0.000434109	1.43215	97.3275	128	571	phyllome development
GO:0031324	0.000445071	1.54668	62.8964	88	369	negative regulation of cellular metabolic process
GO:0006739	0.000459013	1.84862	29.3176	47	172	NADP metabolic process
GO:0009890	0.00046473	1.58457	55.3965	79	325	negative regulation of biosynthetic process
GO:0009069	0.000488594	1.79184	32.5561	51	191	serine family amino acid metabolic process
GO:0009962	0.000511295	2.32207	14.3179	27	84	regulation of flavonoid biosynthetic process
GO:0006796	0.000513375	1.23739	322.323	373	1891	phosphate-containing compound metabolic process
GO:0040008	0.000557293	1.77896	32.7266	51	192	regulation of growth
GO:0006346	0.000567892	2.22189	15.8519	29	93	DNA methylation-dependent heterochromatin assembly
GO:0006740	0.00057558	1.83819	28.8062	46	169	NADPH regeneration
GO:0006793	0.000603532	1.23305	324.879	375	1906	phosphorus metabolic process
GO:0010558	0.000615333	1.57574	54.2034	77	318	negative regulation of macromolecule biosynthetic process
GO:2000113	0.000615333	1.57574	54.2034	77	318	negative regulation of cellular macromolecule biosynthetic process
GO:0031327	0.000619836	1.57029	55.0556	78	323	negative regulation of cellular biosynthetic process
GO:0019684	0.000628289	1.65909	42.6127	63	250	photosynthesis, light reaction
GO:0045934	0.000668456	1.58028	52.6693	75	309	negative regulation of nucleobase-containing compound metabolic process
GO:0009070	0.00070175	1.87548	25.9085	42	152	serine family amino acid biosynthetic process
GO:0015979	0.000747816	1.56247	54.5443	77	320	photosynthesis
GO:0007010	0.000911444	1.49571	65.9645	90	387	cytoskeleton organization
GO:0006098	0.000947254	1.79736	28.6358	45	168	pentose-phosphate shunt
GO:0051156	0.000947254	1.79736	28.6358	45	168	glucose 6-phosphate metabolic process
GO:0048831	0.000986481	1.55311	53.3511	75	313	regulation of shoot system development
GO:0034401	0.00107895	1.70433	34.4311	52	202	chromatin organization involved in regulation of transcription
GO:0097549	0.00107895	1.70433	34.4311	52	202	chromatin organization involved in negative regulation of transcription
GO:0051276	0.00111142	1.38181	103.123	132	605	chromosome organization
GO:0080167	0.00113891	2.16896	14.9997	27	88	response to karrikin
GO:0009812	0.00118263	1.78596	28.1244	44	165	flavonoid metabolic process
GO:0009644	0.00118263	1.78596	28.1244	44	165	response to high light intensity
GO:0009642	0.00121521	1.69288	34.6015	52	203	response to light intensity
GO:0002237	0.00127903	2.58269	9.3748	19	55	response to molecule of bacterial origin
GO:0051172	0.00131026	1.5029	59.8283	82	351	negative regulation of nitrogen compound metabolic process
GO:0005983	0.00132417	4.88318	3.06812	9	18	starch catabolic process
GO:0010073	0.00136643	1.68158	34.772	52	204	meristem maintenance
GO:0009909	0.00155092	1.54561	49.9421	70	293	regulation of flower development
GO:0010286	0.00164185	2.79449	7.49984	16	44	heat acclimation
GO:0070925	0.00164185	2.79449	7.49984	16	44	organelle assembly
GO:0099402	0.00168411	1.28804	163.974	198	962	plant organ development
GO:0042221	0.00172971	1.19492	384.708	433	2257	response to chemical
GO:0008356	0.00179309	4.07006	3.74992	10	22	asymmetric cell division
GO:0018205	0.00186515	1.53687	49.4308	69	290	peptidyl-lysine modification
GO:0046148	0.00187495	1.61062	39.3742	57	231	pigment biosynthetic process
GO:0031399	0.00192839	1.78446	25.5676	40	150	regulation of protein modification process
GO:0010118	0.00199485	2.38706	10.3975	20	61	stomatal movement
GO:0019344	0.00210834	1.7883	24.8858	39	146	cysteine biosynthetic process
GO:0007349	0.00221855	12.1932	1.19316	5	7	cellularization
GO:0006534	0.00240774	1.77157	25.0563	39	147	cysteine metabolic process
GO:0042542	0.00251977	1.79671	23.5222	37	138	response to hydrogen peroxide
GO:0006464	0.00255306	1.20112	319.936	363	1877	cellular protein modification process
GO:0036211	0.00255306	1.20112	319.936	363	1877	protein modification process
GO:0042592	0.0026565	1.43614	66.4759	88	390	homeostatic process
GO:0009957	0.00272735	5.69333	2.21586	7	13	epidermal cell fate specification
GO:0016117	0.00302847	1.95932	16.7042	28	98	carotenoid biosynthetic process
GO:0016109	0.00302847	1.95932	16.7042	28	98	tetraterpenoid biosynthetic process
GO:0019220	0.00311801	1.73902	25.3972	39	149	regulation of phosphate metabolic process
GO:0051174	0.00311801	1.73902	25.3972	39	149	regulation of phosphorus metabolic process
GO:0008361	0.00330499	3.99456	3.40902	9	20	regulation of cell size
GO:0006334	0.00337762	3.0855	5.28398	12	31	nucleosome assembly
GO:0034728	0.00337762	3.0855	5.28398	12	31	nucleosome organization
GO:0010016	0.00339532	1.46127	56.5897	76	332	shoot system morphogenesis
GO:0010119	0.00354092	2.88734	5.96578	13	35	regulation of stomatal movement
GO:0048523	0.00360496	1.35593	90.1685	114	529	negative regulation of cellular process
GO:0072511	0.00375412	1.69006	27.2721	41	160	divalent inorganic cation transport
GO:0009963	0.00400973	2.11086	12.4429	22	73	positive regulation of flavonoid biosynthetic process
GO:0048856	0.00404858	1.16591	444.877	491	2610	anatomical structure development
GO:0006084	0.00417011	2.31644	9.54525	18	56	acetyl-CoA metabolic process
GO:0044092	0.00428831	2.14045	11.7611	21	69	negative regulation of molecular function
GO:0006598	0.00433287	3.16025	4.77263	11	28	polyamine catabolic process
GO:0006091	0.00454311	1.33494	95.2821	119	559	generation of precursor metabolites and energy
GO:0006949	0.00465757	4.87953	2.38631	7	14	syncytium formation
GO:0006595	0.00470234	2.63129	6.81804	14	40	polyamine metabolic process
GO:0016128	0.00480673	2.07007	12.6134	22	74	phytosteroid metabolic process
GO:1901576	0.00482564	1.13786	746.405	799	4379	organic substance biosynthetic process
GO:0010035	0.00486684	1.26713	145.565	174	854	response to inorganic substance
GO:0042822	0.00494642	Inf	0.511353	3	3	pyridoxal phosphate metabolic process
GO:0042823	0.00494642	Inf	0.511353	3	3	pyridoxal phosphate biosynthetic process
GO:0007389	0.00504009	1.52159	41.0787	57	241	pattern specification process
GO:0009415	0.00504627	1.51548	41.9309	58	246	response to water
GO:0051239	0.00512856	1.37822	73.2939	94	430	regulation of multicellular organismal process
GO:0019852	0.00515543	5.85381	1.87496	6	11	L-ascorbic acid metabolic process
GO:0019853	0.00515543	5.85381	1.87496	6	11	L-ascorbic acid biosynthetic process
GO:0000087	0.00515543	5.85381	1.87496	6	11	mitotic M phase
GO:1901700	0.00547961	1.20467	244.938	280	1437	response to oxygen-containing compound
GO:0009414	0.00552508	1.51322	41.2491	57	242	response to water deprivation
GO:0032501	0.00558467	1.16123	426.468	470	2502	multicellular organismal process
GO:0009637	0.00572749	1.89958	15.8519	26	93	response to blue light
GO:0070838	0.00584421	1.64806	27.1017	40	159	divalent metal ion transport
GO:0009773	0.00604119	2.53359	6.98849	14	41	photosynthetic electron transport in photosystem I
GO:2000026	0.00611727	1.37451	71.078	91	417	regulation of multicellular organismal development
GO:0032774	0.00620642	1.19601	258.744	294	1518	RNA biosynthetic process
GO:0007275	0.00649339	1.16304	391.696	433	2298	multicellular organism development
GO:0032502	0.00657907	1.15388	452.547	496	2655	developmental process
GO:0034032	0.00664995	2.08112	11.4202	20	67	purine nucleoside bisphosphate metabolic process
GO:0033865	0.00664995	2.08112	11.4202	20	67	nucleoside bisphosphate metabolic process
GO:0033875	0.00664995	2.08112	11.4202	20	67	ribonucleoside bisphosphate metabolic process
GO:0006979	0.00687188	1.39117	63.4077	82	372	response to oxidative stress
GO:0008544	0.00708339	3.37936	3.74992	9	22	epidermis development
GO:0060429	0.00708339	3.37936	3.74992	9	22	epithelium development
GO:0019725	0.00709062	1.46418	46.0217	62	270	cellular homeostasis
GO:0009611	0.00714801	1.54925	34.0902	48	200	response to wounding
GO:0031507	0.00739082	1.68116	23.3518	35	137	heterochromatin assembly
GO:0070828	0.00739082	1.68116	23.3518	35	137	heterochromatin organization
GO:0016116	0.00743694	1.80358	17.7269	28	104	carotenoid metabolic process
GO:0016108	0.00743694	1.80358	17.7269	28	104	tetraterpenoid metabolic process
GO:0010440	0.00798962	2.66398	5.79533	12	34	stomatal lineage progression
GO:0071824	0.00798962	2.66398	5.79533	12	34	protein-DNA complex subunit organization
GO:0065004	0.00798962	2.66398	5.79533	12	34	protein-DNA complex assembly
GO:0006972	0.00814477	1.60706	27.613	40	162	hyperosmotic response
GO:0048731	0.00823446	1.17547	301.016	337	1766	system development
GO:0006351	0.0082709	1.18769	258.233	292	1515	transcription, DNA-templated
GO:0097659	0.0082709	1.18769	258.233	292	1515	nucleic acid-templated transcription
GO:0042440	0.00869961	1.42493	50.7944	67	298	pigment metabolic process
GO:0016131	0.00870453	1.97504	12.4429	21	73	brassinosteroid metabolic process
GO:0042548	0.00883584	4.8777	2.04541	6	12	regulation of photosynthesis, light reaction
GO:0042538	0.00891426	1.81764	16.3633	26	96	hyperosmotic salinity response
GO:2000241	0.00891859	1.40416	55.2261	72	324	regulation of reproductive process
GO:0035383	0.00922186	2.09501	10.2271	18	60	thioester metabolic process
GO:0006637	0.00922186	2.09501	10.2271	18	60	acyl-CoA metabolic process
GO:0010411	0.0094362	9.75	1.02271	4	6	xyloglucan metabolic process
GO:0009965	0.00952424	1.63295	24.5449	36	144	leaf morphogenesis
GO:0045859	0.00962506	2.35841	7.32939	14	43	regulation of protein kinase activity
GO:0043549	0.00962506	2.35841	7.32939	14	43	regulation of kinase activity
GO:0071900	0.00962506	2.35841	7.32939	14	43	regulation of protein serine/threonine kinase activity
GO:0009061	0.00984336	6.09544	1.53406	5	9	anaerobic respiration
GO:0006268	0.00984336	6.09544	1.53406	5	9	DNA unwinding involved in DNA replication
GO:0006636	0.00989763	2.13044	9.54525	17	56	unsaturated fatty acid biosynthetic process
GO:0033559	0.00989763	2.13044	9.54525	17	56	unsaturated fatty acid metabolic process
GO:0009888	0.0100379	1.24116	142.667	168	837	tissue development
GO:0006970	0.0102871	1.3014	91.3617	112	536	response to osmotic stress
GO:0018193	0.0103909	1.37629	59.9987	77	352	peptidyl-amino acid modification
GO:1904029	0.0104433	2.68543	5.28398	11	31	regulation of cyclin-dependent protein kinase activity
GO:0000079	0.0104433	2.68543	5.28398	11	31	regulation of cyclin-dependent protein serine/threonine kinase activity
GO:0010468	0.0105817	1.17692	268.972	302	1578	regulation of gene expression
GO:0048580	0.0110875	1.35744	64.6009	82	379	regulation of post-embryonic development
GO:0045165	0.0112794	2.22077	8.18164	15	48	cell fate commitment
GO:0072524	0.0113385	3.79446	2.72721	7	16	pyridine-containing compound metabolic process
GO:0072525	0.0113385	3.79446	2.72721	7	16	pyridine-containing compound biosynthetic process
GO:0009958	0.0113385	3.79446	2.72721	7	16	positive gravitropism
GO:0006732	0.0125494	1.50334	33.4084	46	196	coenzyme metabolic process
GO:0009292	0.0127956	3.25298	3.40902	8	20	genetic transfer
GO:0009294	0.0127956	3.25298	3.40902	8	20	DNA mediated transformation
GO:0044764	0.0127956	3.25298	3.40902	8	20	multi-organism cellular process
GO:0009791	0.0131736	1.17207	262.494	294	1540	post-embryonic development
GO:0009651	0.0132684	1.29923	84.8846	104	498	response to salt stress
GO:0046677	0.0136289	1.32618	71.4189	89	419	response to antibiotic
GO:0009636	0.0137616	1.39067	50.9648	66	299	response to toxic substance
GO:0009058	0.0137982	1.11593	763.961	809	4482	biosynthetic process
GO:0043467	0.0140717	4.18049	2.21586	6	13	regulation of generation of precursor metabolites and energy
GO:0048653	0.0142505	2.02612	9.88615	17	58	anther development
GO:0048878	0.0142796	1.43502	41.4196	55	243	chemical homeostasis
GO:0001932	0.0146954	2.20582	7.67029	14	45	regulation of protein phosphorylation
GO:0014070	0.0148554	1.31607	73.4643	91	431	response to organic cyclic compound
GO:0032268	0.0150236	1.48327	33.7493	46	198	regulation of cellular protein metabolic process
GO:1901617	0.0152768	1.34457	61.8737	78	363	organic hydroxy compound biosynthetic process
GO:0016129	0.0153064	1.8801	12.2725	20	72	phytosteroid biosynthetic process
GO:0043086	0.0155531	1.95478	10.7384	18	63	negative regulation of catalytic activity
GO:0009718	0.0156159	2.26731	6.98849	13	41	anthocyanin-containing compound biosynthetic process
GO:0009266	0.0156239	1.25354	110.111	131	646	response to temperature stimulus
GO:0006694	0.0157882	1.59942	22.8404	33	134	steroid biosynthetic process
GO:0042402	0.0162365	1.83325	13.1247	21	77	cellular biogenic amine catabolic process
GO:0009310	0.0162365	1.83325	13.1247	21	77	amine catabolic process
GO:0006338	0.0162618	1.55994	25.3972	36	149	chromatin remodeling
GO:0044275	0.0164783	2.34362	6.30668	12	37	cellular carbohydrate catabolic process
GO:0009913	0.0164872	3.41468	2.89767	7	17	epidermal cell differentiation
GO:0030855	0.0164872	3.41468	2.89767	7	17	epithelial cell differentiation
GO:0016311	0.016554	1.5101	29.6585	41	174	dephosphorylation
GO:2000024	0.0169503	4.87588	1.70451	5	10	regulation of leaf development
GO:0000912	0.0172593	14.6195	0.681804	3	4	assembly of actomyosin apparatus involved in cytokinesis
GO:0000914	0.0172593	14.6195	0.681804	3	4	phragmoplast assembly
GO:0042549	0.0172593	14.6195	0.681804	3	4	photosystem II stabilization
GO:1902410	0.0172593	14.6195	0.681804	3	4	mitotic cytokinetic process
GO:1902407	0.0172593	14.6195	0.681804	3	4	assembly of actomyosin apparatus involved in mitotic cytokinesis
GO:0046184	0.0172593	14.6195	0.681804	3	4	aldehyde biosynthetic process
GO:0048507	0.0176279	1.33633	61.3623	77	360	meristem development
GO:0006576	0.017793	1.67184	18.0678	27	106	cellular biogenic amine metabolic process
GO:0051338	0.0178966	2.13669	7.84074	14	46	regulation of transferase activity
GO:0016114	0.0180355	1.47654	32.3857	44	190	terpenoid biosynthetic process
GO:0050790	0.0180923	1.4835	31.5334	43	185	regulation of catalytic activity
GO:0006259	0.0183829	1.27897	85.9073	104	504	DNA metabolic process
GO:0009699	0.0184875	1.72586	15.6815	24	92	phenylpropanoid biosynthetic process
GO:0043414	0.0188542	1.31433	67.8395	84	398	macromolecule methylation
GO:1905421	0.0190597	6.49937	1.19316	4	7	regulation of plant organ morphogenesis
GO:0051307	0.0190597	6.49937	1.19316	4	7	meiotic chromosome separation
GO:0035303	0.0190763	1.69804	16.5337	25	97	regulation of dephosphorylation
GO:0035304	0.0190763	1.69804	16.5337	25	97	regulation of protein dephosphorylation
GO:0001708	0.0191784	2.18891	7.15894	13	42	cell fate specification
GO:0000272	0.019953	2.03511	8.693	15	51	polysaccharide catabolic process
GO:0033993	0.0201155	1.27636	84.3732	102	495	response to lipid
GO:0009934	0.0211323	3.65757	2.38631	6	14	regulation of meristem structural organization
GO:0008202	0.0218728	1.51915	25.9085	36	152	steroid metabolic process
GO:0006470	0.0218945	1.50944	26.7608	37	157	protein dephosphorylation
GO:0016126	0.0220851	1.65127	17.5564	26	103	sterol biosynthetic process
GO:0044106	0.0228799	1.61121	19.261	28	113	cellular amine metabolic process
GO:0018130	0.0228848	1.13638	348.231	380	2043	heterocycle biosynthetic process
GO:0061640	0.0230906	3.10396	3.06812	7	18	cytoskeleton-dependent cytokinesis
GO:0009269	0.0234278	2.58322	4.43172	9	26	response to desiccation
GO:0090626	0.0246428	1.38572	41.7605	54	245	plant epidermis morphogenesis
GO:0009804	0.0250781	2.1696	6.64759	12	39	coumarin metabolic process
GO:0009805	0.0250781	2.1696	6.64759	12	39	coumarin biosynthetic process
GO:0006767	0.0250781	2.1696	6.64759	12	39	water-soluble vitamin metabolic process
GO:0055080	0.0251285	1.43122	33.9197	45	199	cation homeostasis
GO:0015995	0.025547	1.59232	19.4314	28	114	chlorophyll biosynthetic process
GO:0009698	0.025817	1.57602	20.2837	29	119	phenylpropanoid metabolic process
GO:0042325	0.0258504	2.01061	8.18164	14	48	regulation of phosphorylation
GO:0016132	0.0260995	1.78525	12.102	19	71	brassinosteroid biosynthetic process
GO:0120178	0.0260995	1.78525	12.102	19	71	steroid hormone biosynthetic process
GO:0033014	0.0264227	1.51245	24.5449	34	144	tetrapyrrole biosynthetic process
GO:0032508	0.0267794	4.06284	1.87496	5	11	DNA duplex unwinding
GO:0000281	0.0267794	4.06284	1.87496	5	11	mitotic cytokinesis
GO:0009767	0.0272941	1.84531	10.568	17	62	photosynthetic electron transport chain
GO:0044786	0.0281279	1.71037	13.8065	21	81	cell cycle DNA replication
GO:0045454	0.0281279	1.71037	13.8065	21	81	cell redox homeostasis
GO:0032259	0.028129	1.28477	69.0326	84	405	methylation
GO:0042493	0.0283937	1.22748	105.85	124	621	response to drug
GO:0043543	0.0284079	1.32503	53.692	67	315	protein acylation
GO:0019748	0.0286545	1.28538	68.1804	83	400	secondary metabolic process
GO:0042273	0.0290422	Inf	0.340902	2	2	ribosomal large subunit biogenesis
GO:0072358	0.0290422	Inf	0.340902	2	2	cardiovascular system development
GO:0072359	0.0290422	Inf	0.340902	2	2	circulatory system development
GO:0010069	0.0290422	Inf	0.340902	2	2	zygote asymmetric cytokinesis in embryo sac
GO:0010070	0.0290422	Inf	0.340902	2	2	zygote asymmetric cell division
GO:0010034	0.0290422	Inf	0.340902	2	2	response to acetate
GO:0019586	0.0290422	Inf	0.340902	2	2	galacturonate metabolic process
GO:0006063	0.0290422	Inf	0.340902	2	2	uronic acid metabolic process
GO:0071311	0.0290422	Inf	0.340902	2	2	cellular response to acetate
GO:0010342	0.0290422	Inf	0.340902	2	2	endosperm cellularization
GO:2000025	0.0290422	Inf	0.340902	2	2	regulation of leaf formation
GO:0080141	0.0290422	Inf	0.340902	2	2	regulation of jasmonic acid biosynthetic process
GO:0071260	0.0290422	Inf	0.340902	2	2	cellular response to mechanical stimulus
GO:0001944	0.0290422	Inf	0.340902	2	2	vasculature development
GO:0009256	0.0290422	Inf	0.340902	2	2	10-formyltetrahydrofolate metabolic process
GO:0009257	0.0290422	Inf	0.340902	2	2	10-formyltetrahydrofolate biosynthetic process
GO:0015853	0.0290422	Inf	0.340902	2	2	adenine transport
GO:0015854	0.0290422	Inf	0.340902	2	2	guanine transport
GO:0006154	0.0290422	Inf	0.340902	2	2	adenosine catabolic process
GO:0009819	0.0290422	Inf	0.340902	2	2	drought recovery
GO:2000123	0.0290422	Inf	0.340902	2	2	positive regulation of stomatal complex development
GO:0046396	0.0290422	Inf	0.340902	2	2	D-galacturonate metabolic process
GO:1901371	0.0290422	Inf	0.340902	2	2	regulation of leaf morphogenesis
GO:0051246	0.0291653	1.40801	35.1129	46	206	regulation of protein metabolic process
GO:0006498	0.0298576	1.32971	51.1353	64	300	N-terminal protein lipidation
GO:0006499	0.0298576	1.32971	51.1353	64	300	N-terminal protein myristoylation
GO:0018377	0.0298576	1.32971	51.1353	64	300	protein myristoylation
GO:1901362	0.0299287	1.1219	394.594	426	2315	organic cyclic compound biosynthetic process
GO:0006779	0.031921	1.49473	24.0336	33	141	porphyrin-containing compound biosynthetic process
GO:0010114	0.0319336	1.68217	13.977	21	82	response to red light
GO:0007165	0.0326811	1.16658	185.451	208	1088	signal transduction
GO:0007154	0.0326971	1.15138	227.382	252	1334	cell communication
GO:0001101	0.032932	1.18066	156.133	177	916	response to acid chemical
GO:0032506	0.0330341	4.87406	1.36361	4	8	cytokinetic process
GO:0034605	0.0330341	4.87406	1.36361	4	8	cellular response to heat
GO:0006950	0.0332091	1.11457	433.286	465	2542	response to stress
GO:0065009	0.0335481	1.38647	36.306	47	213	regulation of molecular function
GO:0031109	0.0348385	1.81703	10.0566	16	59	microtubule polymerization or depolymerization
GO:0031365	0.0359821	1.31263	51.6466	64	303	N-terminal protein amino acid modification
GO:0023052	0.0364368	1.15872	193.632	216	1136	signaling
GO:0006721	0.036588	1.38169	35.6242	46	209	terpenoid metabolic process
GO:0000280	0.0370623	1.38553	34.772	45	204	nuclear division
GO:0010067	0.037692	7.30907	0.852255	3	5	procambium histogenesis
GO:0070734	0.037692	7.30907	0.852255	3	5	histone H3-K27 methylation
GO:0072523	0.037692	7.30907	0.852255	3	5	purine-containing compound catabolic process
GO:0010205	0.037692	7.30907	0.852255	3	5	photoinhibition
GO:0009768	0.037692	7.30907	0.852255	3	5	photosynthesis, light harvesting in photosystem I
GO:0009558	0.037692	7.30907	0.852255	3	5	embryo sac cellularization
GO:0043155	0.037692	7.30907	0.852255	3	5	negative regulation of photosynthesis, light reaction
GO:0000712	0.037692	7.30907	0.852255	3	5	resolution of meiotic recombination intermediates
GO:0045814	0.0378277	1.7238	11.7611	18	69	negative regulation of gene expression, epigenetic
GO:0061458	0.0381449	1.15123	209.143	232	1227	reproductive system development
GO:0048608	0.0381449	1.15123	209.143	232	1227	reproductive structure development
GO:0050801	0.0388184	1.36969	36.6469	47	215	ion homeostasis
GO:0006873	0.0393239	1.40817	30.5107	40	179	cellular ion homeostasis
GO:0070417	0.0395962	3.4821	2.04541	5	12	cellular response to cold
GO:0032392	0.0395962	3.4821	2.04541	5	12	DNA geometric change
GO:0051304	0.0395962	3.4821	2.04541	5	12	chromosome separation
GO:0030003	0.0397432	1.41353	29.6585	39	174	cellular cation homeostasis
GO:0006778	0.0399002	1.37674	34.9424	45	205	porphyrin-containing compound metabolic process
GO:0022603	0.0406814	1.62845	14.3179	21	84	regulation of anatomical structure morphogenesis
GO:0010091	0.0412801	2.62592	3.40902	7	20	trichome branching
GO:0002213	0.0412801	2.62592	3.40902	7	20	defense response to insect
GO:0009110	0.0422832	1.84705	8.693	14	51	vitamin biosynthetic process
GO:0033013	0.0429006	1.36805	35.1129	45	206	tetrapyrrole metabolic process
GO:0010033	0.0434933	1.12954	271.358	296	1592	response to organic substance
GO:0009926	0.0441444	1.65709	12.7838	19	75	auxin polar transport
GO:0042023	0.0449917	1.62816	13.6361	20	80	DNA endoreduplication
GO:0055082	0.0453098	1.3835	31.7039	41	186	cellular chemical homeostasis
GO:0008299	0.04609	1.2636	62.385	75	366	isoprenoid biosynthetic process
GO:0015994	0.0464766	1.39262	29.9994	39	176	chlorophyll metabolic process
GO:0016125	0.0470065	1.51264	18.7496	26	110	sterol metabolic process
GO:0009314	0.0471485	1.16249	158.86	178	932	response to radiation
GO:0042364	0.0476855	1.98786	6.47713	11	38	water-soluble vitamin biosynthetic process
GO:0090558	0.0478848	1.23001	79.0892	93	464	plant epidermis development
GO:0034285	0.0496265	1.4279	24.8858	33	146	response to disaccharide
