# Supplementary material for: The bud dormancy disconnect: latent buds of grapevine are dormant during summer despite a high metabolic rate
Source: J Exp Bot. 2022 Jan 11;73(7):2061–76. doi: 10.1093/jxb/erac001 (PMC8982382; doi:10.1093/jxb/erac001)
Supplement: erac001_suppl_supplementary_table_S5 [file erac001_suppl_supplementary_table_s5.xlsx]

## Sheet: Legend
Supplemental Table S5. A subset of Supplemental Table S3 referring to specific genes outlined in the manuscript. Comparisons are developmental transition for April/ February, June/ April and Sept/ June sampling dates. An additional worksheet shows a comparison of differentially expressed genes in the present study with that from Meitha et al., 2017 and Signorelli et al., 2018; data are conditiona…

## Sheet: Feb-Apr
	Feb.April	April.June	June.Sept	Pfam	Panther	KOG	ec	KO	GO	Best.hit.arabi.name	arabi.symbol	arabi.defline
VIT_214s0060g00810	-4.61551	-2.40329	NA	PF01501	PTHR11183,PTHR11183:SF33	KOG1950	2.4.1.123	K18819	GO:0016757,GO:0047216,GO:0006012	AT2G47180.1	AtGolS1,GolS1	galactinol synthase 1
VIT_213s0067g02360	-4.42144	NA	NA	PF00141	PTHR31388,PTHR31388:SF24		1.11.1.7	K00430	GO:0055114,GO:0020037,GO:0006979,GO:0004601	AT5G05340.1		Peroxidase superfamily protein
VIT_214s0060g00770	-4.41304	NA	NA	PF01501	PTHR11183,PTHR11183:SF33	KOG1950	2.4.1.123	K18819	GO:0016757,GO:0047216,GO:0006012	AT2G47180.1	AtGolS1,GolS1	galactinol synthase 1
VIT_200s0203g00080	-4.40743	NA	NA	PF01161	PTHR11362,PTHR11362:SF34	KOG3346				AT1G18100.1	E12A11,MFT	PEBP (phosphatidylethanolamine-binding protein) family protein
VIT_215s0046g02110	-4.30262	NA	NA	PF03168	PTHR31459					AT2G46140.1		Late embryogenesis abundant protein
VIT_205s0077g02260	-4.21736	NA	6.24253	PF03083	PTHR10791,PTHR10791:SF29	KOG1623		K15382		AT4G15920.1		Nodulin MtN3 family protein
VIT_207s0005g01680	-4.13201	NA	NA	PF05691	PTHR31268,PTHR31268:SF8		2.4.1.67	K06611		AT4G01970.1	AtSTS,STS	stachyose synthase
VIT_214s0066g00810	-4.05122	-2.12541	NA	PF05691	PTHR31268,PTHR31268:SF2		2.4.1.82			AT5G40390.1	SIP1	Raffinose synthase family protein
VIT_219s0014g05430	-3.67656	NA	NA	PF03168	PTHR31415,PTHR31415:SF22					AT3G20600.1	NDR1	Late embryogenesis abundant (LEA) hydroxyproline-rich glycoprotein family
VIT_208s0007g06440	-3.469	NA	NA	PF03760	PTHR33493,PTHR33493:SF2				GO:0009790	AT5G06760.1	LEA4-5	Late Embryogenesis Abundant 4-5
VIT_202s0012g00540	-3.45701	NA	NA	PF00141	PTHR31388,PTHR31388:SF47		1.11.1.7	K00430	GO:0055114,GO:0020037,GO:0006979,GO:0004601	AT2G35380.1		Peroxidase superfamily protein
VIT_214s0060g00790	-3.30448	NA	NA	PF01501	PTHR11183,PTHR11183:SF33	KOG1950	2.4.1.123	K18819	GO:0016757,GO:0047216,GO:0006012	AT1G56600.1	AtGolS2,GolS2	galactinol synthase 2
VIT_208s0058g00150	-3.25319	NA	NA	PF00909	PTHR11730,PTHR11730:SF38	KOG0682		K03320	GO:0016020,GO:0015696,GO:0008519,GO:0072488	AT2G38290.1	AMT2,AMT2;1,ATAMT2	ammonium transporter 2
VIT_214s0066g01820	-3.19602	NA	3.67032	PF01764	PTHR21493,PTHR21493:SF148		3.1.1.1		GO:0006629	AT5G14930.2	SAG101	senescence-associated gene 101
VIT_218s0001g02020	-3.1584	NA	2.67329	PF01490	PTHR22950,PTHR22950:SF205	KOG1303				AT5G09220.1	AAP2	amino acid permease 2
VIT_214s0060g02320	-3.15632	NA	NA	PF01794,PF08022,PF08414,PF08030	PTHR11972,PTHR11972:SF57		1.6.3.1	K13447	GO:0055114,GO:0016491,GO:0050664,GO:0004601,GO:0016174	AT5G47910.1	ATRBOHD,RBOHD	respiratory burst oxidase homologue D
VIT_205s0020g00600	-2.96573	NA	NA	PF08534,PF10417	PTHR10681	KOG0854	1.11.1.15	K11188	GO:0016491,GO:0055114,GO:0051920	AT1G48130.1	ATPER1,PER1	1-cysteine peroxiredoxin 1
VIT_214s0060g00760	-2.93588	-2.09681	-2.2433	PF01501	PTHR11183,PTHR11183:SF33	KOG1950	2.4.1.123	K18819	GO:0016757,GO:0047216,GO:0006012	AT2G47180.1	AtGolS1,GolS1	galactinol synthase 1
VIT_210s0003g03750	-2.9114	NA	NA	PF03055	PTHR10543,PTHR10543:SF42		1.13.11.51	K09840		AT1G30100.1	ATNCED5,NCED5	nine-cis-epoxycarotenoid dioxygenase 5
VIT_219s0093g00550	-2.83468	NA	NA	PF03055	PTHR10543,PTHR10543:SF42		1.13.11.51	K09840		AT3G14440.1	ATNCED3,NCED3,SIS7,STO1	nine-cis-epoxycarotenoid dioxygenase 3
VIT_216s0022g00660	-2.69098	NA	NA	PF02358	PTHR10788,PTHR10788:SF38		3.1.3.12	K01087	GO:0005992,GO:0003824	AT5G51460.2	ATTPPA	Haloacid dehalogenase-like hydrolase (HAD) superfamily protein
VIT_207s0005g00660	-2.649	NA	NA	PF03242	PTHR33509,PTHR33509:SF5				GO:0006950	AT4G02380.1	AtLEA5,SAG21	senescence-associated gene 21
VIT_214s0066g01810	-2.51438	NA	NA	PF01764	PTHR21493,PTHR21493:SF148		3.1.1.1		GO:0006629	AT5G14930.2	SAG101	senescence-associated gene 101
VIT_200s0233g00010	-2.35721	NA	-1.686	PF11837	PTHR31953,PTHR31953:SF17		3.2.1.154		GO:0004575,GO:0004564	AT1G12240.1	ATBETAFRUCT4,VAC-INV	Glycosyl hydrolases family 32 protein
VIT_201s0026g00620	5.66412	NA	-4.79316	PF02704	PTHR23201,PTHR23201:SF18					AT5G14920.1		Gibberellin-regulated family protein
VIT_200s0291g00030	4.18128	NA	NA	PF00847	PTHR31677,PTHR31677:SF9				GO:0006355,GO:0003700	AT1G24590.1	DRN-LIKE,DRNL,ESR2,SOB2	DORNROSCHEN-like
VIT_218s0001g14270	4.03779	NA	-7.1431	PF02704	PTHR23201,PTHR23201:SF2					AT1G75750.1	GASA1	GAST1 protein homolog 1
VIT_213s0067g01880	2.89562	-2.12917	2.73564	PF03195	PTHR31301,PTHR31301:SF4					AT2G30130.1	ASL5,LBD12,PCK1	Lateral organ boundaries (LOB) domain family protein
VIT_216s0098g01080	2.73525	NA	NA	PF08880,PF08879	PTHR31602,PTHR31602:SF11				GO:0006355,GO:0005634,GO:0005524,GO:0032502,GO:0006351	AT5G53660.1	AtGRF7,GRF7	growth-regulating factor 7
VIT_208s0007g00410	2.47287	NA	1.58306	PF13921	PTHR10641,PTHR10641:SF457	KOG0048		K09422	GO:0010338,GO:0006351,GO:0005634	AT2G37630.1	AS1,ATMYB91,ATPHAN,MYB91	myb-like HTH transcriptional regulator family protein

## Sheet: Apr-Jun
	Feb.April	April.June	June.Sept	Pfam	Panther	KOG	ec	KO	GO	Best.hit.arabi.name	arabi.symbol	arabi.defline
VIT_208s0007g02630	NA	-5.44992	NA	PF08659	PTHR24322,PTHR24322:SF601	KOG0725	1.1.1.331			AT1G52340.1	ABA2,ATABA2,ATSDR1,GIN1,ISI4,SDR1,SIS4,SRE1	NAD(P)-binding Rossmann-fold superfamily protein
VIT_205s0051g00670	NA	-3.74027	NA	PF03055	PTHR10543,PTHR10543:SF48		1.13.11.51	K09840		AT3G24220.1	ATNCED6,NCED6	nine-cis-epoxycarotenoid dioxygenase 6
VIT_210s0116g01780	NA	-3.19086	1.97167	PF00141	PTHR31235,PTHR31235:SF69		1.11.1.7	K00430	GO:0055114,GO:0020037,GO:0006979,GO:0004601	AT4G21960.1	PRXR1	Peroxidase superfamily protein
VIT_202s0025g03590	NA	-2.40698	3.46744	PF00578	PTHR11592,PTHR11592:SF27	KOG1651		K00432	GO:0055114,GO:0016491,GO:0016209,GO:0006979,GO:0004602	AT1G63460.1	ATGPX8,GPX8	glutathione peroxidase 8
VIT_214s0060g00810	-4.61551	-2.40329	NA	PF01501	PTHR11183,PTHR11183:SF33	KOG1950	2.4.1.123	K18819	GO:0016757,GO:0047216,GO:0006012	AT2G47180.1	AtGolS1,GolS1	galactinol synthase 1
VIT_214s0066g00810	-4.05122	-2.12541	NA	PF05691	PTHR31268,PTHR31268:SF2		2.4.1.82			AT5G40390.1	SIP1	Raffinose synthase family protein
VIT_214s0060g00760	-2.93588	-2.09681	-2.2433	PF01501	PTHR11183,PTHR11183:SF33	KOG1950	2.4.1.123	K18819	GO:0016757,GO:0047216,GO:0006012	AT2G47180.1	AtGolS1,GolS1	galactinol synthase 1
VIT_203s0038g04250	NA	-1.98711	NA	PF00535,PF13632,PF14569	PTHR13301,PTHR13301:SF73		2.4.1.12	K10999		AT5G64740.1	CESA6,E112,IXR2,PRC1	cellulose synthase 6
VIT_203s0063g00340	NA	1.93356	-1.9017		PTHR33676,PTHR33676:SF3					AT5G42900.2	COR27	cold regulated gene 27
VIT_218s0001g10480	NA	1.93802	-3.43602		PTHR33676,PTHR33676:SF3					AT5G42900.3	COR27	cold regulated gene 27
VIT_202s0025g03530	NA	2.06406	-1.89195	PF04107	PTHR34378,PTHR34378:SF1		6.3.2.2	K01919	GO:0042398,GO:0004357	AT4G23100.1	ATECS1,CAD2,GSH1,GSHA,PAD2,RML1	glutamate-cysteine ligase
VIT_208s0007g01570	NA	2.7941	NA	PF00316	PTHR11556,PTHR11556:SF16	KOG1458	3.1.3.11		GO:0042578,GO:0042132,GO:0005975	AT3G54050.2	HCEF1	high cyclic electron flow 1
VIT_202s0012g00170	NA	3.14694	-3.17715	PF01373	PTHR31352,PTHR31352:SF1		3.2.1.2	K01177	GO:0016161,GO:0000272	AT4G17090.1	BAM3,BMY8,CT-BMY	chloroplast beta-amylase
VIT_201s0146g00220	NA	4.60681	2.72293	PF00462	PTHR10168,PTHR10168:SF62	KOG1752	1.8.1.9	K03676	GO:0045454,GO:0015035,GO:0009055	AT3G02000.1	ROXY1	Thioredoxin superfamily protein

## Sheet: Jun-Sep
	Feb.April	April.June	June.Sept	Pfam	Panther	KOG	ec	KO	GO	Best.hit.arabi.name	arabi.symbol	arabi.defline
Epigenetic functions
VIT_201s0026g00150	NA	NA	1.21955	PF00439,PF05964,PF02791,PF00628	PTHR14140,PTHR14140:SF29		2.3.1.48		GO:0005515,GO:0005634	AT3G01460.1	ATMBD9,MBD9	methyl-CPG-binding domain 9
VIT_206s0004g04300	NA	NA	1.24703	PF00125	PTHR23428	KOG1744		K11252	GO:0003677,GO:0000786	AT3G45980.1	H2B,HTB9	Histone superfamily protein
VIT_213s0067g00360	NA	NA	1.28669	PF10440	PTHR34271,PTHR34271:SF1		2.1.1.43		GO:0018024	AT2G40020.3		Nucleolar histone methyltransferase-related protein
VIT_213s0067g00360	NA	NA	1.28669	PF10440	PTHR34271,PTHR34271:SF1		2.1.1.43		GO:0018024	AT2G40020.3		Nucleolar histone methyltransferase-related protein
VIT_204s0044g00950	NA	NA	1.64488	PF00856	PTHR10615,PTHR10615:SF112		2.1.1.43		GO:0005515	AT5G09790.1	ATXR5,SDG15	ARABIDOPSIS TRITHORAX-RELATED PROTEIN 5
VIT_213s0019g00760	NA	NA	2.22416	PF15511	PTHR10484	KOG3467		K11254		AT3G46320.1		Histone superfamily protein
VIT_215s0046g01110	NA	NA	2.29062	PF00125	PTHR11426,PTHR11426:SF46	KOG1745		K11253	GO:0003677,GO:0000786	AT1G01370.1	CENH3,HTR12	Histone superfamily protein
VIT_217s0000g00250	NA	NA	2.352	PF15630	PTHR22980,PTHR22980:SF0			K11511		AT5G50930.1		Histone superfamily protein
VIT_213s0019g05370	NA	NA	2.84125	PF00125	PTHR23428	KOG1744		K11252	GO:0003677,GO:0000786	AT3G45980.1	H2B,HTB9	Histone superfamily protein
VIT_213s0067g03650	NA	NA	2.96052	PF15511	PTHR10484	KOG3467		K11254		AT2G28740.1	HIS4	histone H4
VIT_206s0004g04270	NA	NA	3.0514	PF00125,PF16211	PTHR23430	KOG1756		K11251	GO:0003677	AT5G02560.1	HTA12	histone H2A 12
VIT_213s0019g00780	NA	NA	3.09337	PF15511	PTHR10484	KOG3467		K11254		AT3G46320.1		Histone superfamily protein
VIT_214s0060g02360	NA	NA	3.63829	PF00125,PF16211	PTHR23430	KOG1756		K11251	GO:0003677	AT5G27670.1	HTA7	histone H2A 7
VIT_212s0035g00010	NA	NA	4.04887	PF00145	PTHR10629,PTHR10629:SF36		2.1.1.37			AT5G49160.1	DDM2,DMT01,DMT1,MET1,MET2,METI	methyltransferase 1
VIT_218s0072g00800	NA	NA	4.14882	PF00125	PTHR11426	KOG1745		K11253	GO:0003677,GO:0000786	AT1G09200.1		Histone superfamily protein
VIT_204s0023g01610	NA	NA	4.28877	PF04851,PF00271	PTHR10799,PTHR10799:SF606	KOG1002	3.6.4.12	K19001	GO:0016787,GO:0005524,GO:0003677	AT5G66750.1	ATDDM1,CHA1,CHR01,CHR1,DDM1,SOM1,SOM4	chromatin remodeling 1
VIT_208s0007g06800	NA	NA	4.72706	PF00385,PF01426,PF00145	PTHR10629,PTHR10629:SF30		2.1.1.37	K00558	GO:0003682	AT1G69770.1	CMT3	chromomethylase 3
VIT_202s0033g00610	NA	NA	4.74269	PF00385,PF01426,PF00145	PTHR10629,PTHR10629:SF34		2.1.1.37		GO:0003682	AT4G19020.1	CMT2	chromomethylase 2
VIT_216s0039g02470	NA	NA	4.86896	PF01426	PTHR10629,PTHR10629:SF34		2.1.1.37		GO:0003682	AT4G19020.1	CMT2	chromomethylase 2
VIT_207s0104g00960	NA	NA	5.95423	PF00125,PF16211	PTHR23430	KOG1756		K11251	GO:0003677	AT1G08880.1	G-H2AX,GAMMA-H2AX,H2AXA,HTA5	Histone superfamily protein
VIT_206s0004g04370	NA	NA	6.22844	PF15511	PTHR10484	KOG3467		K11254		AT1G07820.2		Histone superfamily protein
VIT_206s0004g01080	NA	NA	6.5158	PF01426,PF00385,PF00145	PTHR10629,PTHR10629:SF28		2.1.1.37	K00558	GO:0003682	AT1G69770.1	CMT3	chromomethylase 3
VIT_213s0064g01340	NA	NA	6.66607	PF00125	PTHR11426	KOG1745		K11253	GO:0003677,GO:0000786	AT1G09200.1		Histone superfamily protein
VIT_204s0044g00560	NA	NA	7.43951	PF00125	PTHR11426	KOG1745		K11253	GO:0003677,GO:0000786	AT1G09200.1		Histone superfamily protein
VIT_213s0019g00800	NA	NA	7.53945	PF15511	PTHR10484	KOG3467		K11254		AT2G28740.1	HIS4	histone H4
VIT_206s0004g01710	NA	NA	7.60937	PF00125	PTHR11426	KOG1745		K11253	GO:0003677,GO:0000786	AT5G10390.1		Histone superfamily protein
VIT_216s0098g01510	NA	NA	7.8503	PF00856,PF00628	PTHR10615,PTHR10615:SF112		2.1.1.43		GO:0005515	AT5G24330.1	ATXR6,SDG34	ARABIDOPSIS TRITHORAX-RELATED PROTEIN 6
VIT_206s0004g01690	NA	NA	9.30909	PF00125	PTHR11426	KOG1745		K11253	GO:0003677,GO:0000786	AT5G10390.1		Histone superfamily protein
VIT_200s0179g00340	NA	NA	11.0057	PF16211,PF00125	PTHR23430	KOG1757		K11251	GO:0003677	AT3G54560.1	HTA11	histone H2A 11
Hormone metabolism and processing
VIT_208s0007g06430	NA	NA	-7.31743	PF03760	PTHR33493,PTHR33493:SF2				GO:0009790	AT5G06760.1	LEA4-5	Late Embryogenesis Abundant 4-5
VIT_218s0001g14270	4.03779	NA	-7.1431	PF02704	PTHR23201,PTHR23201:SF2					AT1G75750.1	GASA1	GAST1 protein homolog 1
VIT_204s0023g02480	NA	NA	-6.25838	PF00257	PTHR33346				GO:0009415,GO:0006950	AT3G50980.1	XERO1	dehydrin xero 1
VIT_201s0026g00620	5.66412	NA	-4.79316	PF02704	PTHR23201,PTHR23201:SF18					AT5G14920.1		Gibberellin-regulated family protein
VIT_202s0025g01390	NA	NA	-3.01984	PF13672	PTHR13832,PTHR13832:SF294	KOG0698	3.1.3.16	K14497	GO:0006470,GO:0004722	AT2G29380.1	HAI3	highly ABA-induced PP2C gene 3
VIT_206s0004g05460	NA	NA	-2.9814	PF00481	PTHR13832,PTHR13832:SF219		3.1.3.16		GO:0003824,GO:0006470,GO:0004722	AT1G07430.1	HAI2	highly ABA-induced PP2C gene 2
VIT_219s0014g01220	NA	NA	-2.53254	PF14144	PTHR22952,PTHR22952:SF210				GO:0043565,GO:0006351	AT5G45830.1	ATDOG1,DOG1,GSQ5	delay of germination 1
VIT_207s0151g00840	NA	NA	-2.47019	PF04927	PTHR31174,PTHR31174:SF3					AT3G22490.1		Seed maturation protein
VIT_213s0019g02200	NA	NA	-2.39461	PF00481	PTHR13832,PTHR13832:SF219	KOG0698	3.1.3.16	K14497	GO:0003824,GO:0006470,GO:0004722	AT3G11410.1	AHG3,ATPP2CA,PP2CA	protein phosphatase 2CA
VIT_211s0016g03180	NA	NA	-2.36274	PF00481	PTHR13832,PTHR13832:SF357	KOG0698	3.1.3.16	K14497	GO:0003824,GO:0006470,GO:0004722	AT4G26080.1	ABI1,AtABI1	Protein phosphatase 2C family protein
VIT_210s0003g00090	NA	NA	-2.34721	PF05564	PTHR33565,PTHR33565:SF2					AT1G28330.4	DRM1,DYL1	dormancy-associated protein-like 1
VIT_207s0191g00070	NA	NA	-2.22094	PF00069	PTHR24343,PTHR24343:SF207	KOG0583	2.7.11.1	K14498	GO:0006468,GO:0005524,GO:0004672	AT4G33950.1	ATOST1,OST1,P44,SNRK2-6,SNRK2.6,SRK2E	Protein kinase superfamily protein
VIT_200s0710g00020	NA	NA	-2.19035	PF07714	PTHR24343,PTHR24343:SF207		2.7.11.1		GO:0006468,GO:0004672	AT4G33950.1	ATOST1,OST1,P44,SNRK2-6,SNRK2.6,SRK2E	Protein kinase superfamily protein
VIT_209s0070g00160	NA	NA	-2.1629	PF14531,PF03822	PTHR24347,PTHR24347:SF168	KOG0583	2.7.11.1		GO:0007165	AT4G30960.1	ATCIPK6,CIPK6,SIP3,SNRK3.14	SOS3-interacting protein 3
VIT_207s0104g00930	NA	NA	-2.13875	PF00135	PTHR23024,PTHR23024:SF98	KOG1515	3.1.1.1	K14493		AT3G63010.1	ATGID1B,GID1B	alpha/beta-Hydrolases superfamily protein
VIT_217s0000g01460	NA	NA	-2.12197	PF00571	PTHR13780,PTHR13780:SF36	KOG1764				AT3G48530.1	KING1	SNF1-related protein kinase regulatory subunit gamma 1
VIT_206s0004g07830	NA	NA	-2.04933	PF14531,PF03822	PTHR24347,PTHR24347:SF167	KOG0583	2.7.11.1	K07198	GO:0007165	AT5G58380.1	CIPK10,PKS2,SIP1,SNRK3.8	SOS3-interacting protein 1
VIT_202s0087g00910	NA	NA	-1.95774	PF03055	PTHR10543,PTHR10543:SF46	KOG1285	1.14.99.42,1.13.11.51	K09840		AT4G19170.1	CCD4,NCED4	nine-cis-epoxycarotenoid dioxygenase 4
VIT_211s0016g03930	NA	NA	-1.93909	PF13738	PTHR23023,PTHR23023:SF108	KOG1399	1.14.13.168	K11816		AT4G13260.1	YUC2	Flavin-binding monooxygenase family protein
VIT_205s0062g01120	NA	NA	-1.82043	PF03547	PTHR31752,PTHR31752:SF17			K13947	GO:0055085,GO:0016021	AT5G57090.1	AGR,AGR1,ATPIN2,EIR1,PIN2,WAV6	Auxin efflux carrier family protein
VIT_211s0016g04490	NA	NA	-1.68648	PF02309	PTHR31734,PTHR31734:SF34			K14484	GO:0006355,GO:0005634	AT3G23050.1	AXR2,IAA7	indole-3-acetic acid 7
VIT_207s0141g00270	NA	NA	-1.66396	PF02309	PTHR31734,PTHR31734:SF8			K14484	GO:0006355,GO:0005634	AT5G43700.1	ATAUX2-11,IAA4	AUX/IAA transcriptional regulator family protein
VIT_219s0093g00580	NA	NA	-1.59531	PF00072,PF00512,PF02518	PTHR24423,PTHR24423:SF365		2.7.13.3		GO:0000160,GO:0007165,GO:0000155	AT1G66340.1	AtETR1,EIN1,ETR,ETR1	Signal transduction histidine kinase, hybrid-type, ethylene sensor
VIT_212s0028g02140	NA	NA	-1.41177		PTHR24006,PTHR24006:SF466	KOG1947				AT2G42620.1	MAX2,ORE9,PPS	RNI-like superfamily protein
VIT_201s0010g02230	NA	NA	-1.37801	PF00249	PTHR26402,PTHR26402:SF608					AT1G67710.1	ARR11	response regulator 11
VIT_213s0047g00250	NA	NA	-1.37313	PF04873	PTHR33305,PTHR33305:SF6			K14514		AT3G20770.1	AtEIN3,EIN3	Ethylene insensitive 3 family protein
VIT_206s0009g01930	NA	NA	-1.01096	PF04739,PF16561	PTHR10343,PTHR10343:SF51	KOG1616			GO:0005515,GO:0043562,GO:0009744	AT5G21170.1	AKINBETA1	5\'-AMP-activated protein kinase beta-2 subunit protein
VIT_213s0067g03490	NA	-1.78845	1.15401	PF00072	PTHR26402,PTHR26402:SF574			K14492	GO:0000160	AT3G57040.1	ARR9,ATRR4	response regulator 9
VIT_200s0181g00040	NA	NA	1.91005		PTHR24006,PTHR24006:SF496	KOG1947		K14485		AT3G62980.1	TIR1	F-box/RNI-like superfamily protein
VIT_211s0149g00190	NA	NA	2.10317		PTHR14773,PTHR14773:SF0	KOG4328				AT1G80710.1	DRS1	DROUGHT SENSITIVE 1
VIT_217s0000g07580	NA	NA	2.36123	PF00072	PTHR26402,PTHR26402:SF526			K14492	GO:0000160	AT3G48100.1	ARR5,ATRR2,IBC6,RR5	response regulator 5
VIT_208s0040g01230	NA	NA	2.54812	PF03547	PTHR31752,PTHR31752:SF12			K13947	GO:0055085,GO:0016021	AT1G73590.1	ATPIN1,PIN1	Auxin efflux carrier family protein
VIT_204s0008g04870	NA	NA	2.60464	PF00743	PTHR23023,PTHR23023:SF37	KOG1399	1.14.13.168	K11816	GO:0055114,GO:0050661,GO:0050660,GO:0004499	AT5G11320.1	YUC4	Flavin-binding monooxygenase family protein
VIT_217s0000g02420	NA	NA	2.60981	PF03547	PTHR31752,PTHR31752:SF12				GO:0055085,GO:0016021	AT1G73590.1	ATPIN1,PIN1	Auxin efflux carrier family protein
VIT_206s0004g03130	2.23368	NA	2.65722	PF02362,PF06507	PTHR31384,PTHR31384:SF20				GO:0003677,GO:0009725,GO:0006355,GO:0005634	AT5G60450.1	ARF4	auxin response factor 4
VIT_207s0141g00290	NA	NA	2.96914	PF02309	PTHR31734,PTHR31734:SF37				GO:0006355,GO:0005634	AT3G04730.1	IAA16	indoleacetic acid-induced protein 16
VIT_209s0002g05270	NA	NA	2.98595	PF14226,PF03171	PTHR10209,PTHR10209:SF95	KOG0143	1.14.11.15	K04124	GO:0055114,GO:0016491	AT1G15550.1	ATGA3OX1,GA3OX1,GA4	gibberellin 3-oxidase 1
VIT_211s0052g00870	NA	NA	3.45773	PF02309	PTHR31734,PTHR31734:SF7				GO:0006355,GO:0005634	AT5G57420.1	IAA33	indole-3-acetic acid inducible 33
VIT_206s0004g02680	NA	NA	3.66885	PF03641	PTHR31223,PTHR31223:SF17			K06966		AT2G28305.1	ATLOG1,LOG1	Putative lysine decarboxylase family protein
VIT_216s0022g02310	NA	NA	3.79897	PF14226,PF03171	PTHR10209,PTHR10209:SF140	KOG0143	1.14.11.12	K05282	GO:0055114,GO:0016491	AT4G25420.1	AT2301,ATGA20OX1,GA20OX1,GA5	2-oxoglutarate (2OG) and Fe(II)-dependent oxygenase superfamily protein
VIT_211s0052g00440	NA	NA	4.0255	PF03547	PTHR31752,PTHR31752:SF4			K13947	GO:0055085,GO:0016021	AT5G57090.1	AGR,AGR1,ATPIN2,EIR1,PIN2,WAV6	Auxin efflux carrier family protein
VIT_204s0008g03510	NA	NA	4.21618	PF03055	PTHR10543,PTHR10543:SF30	KOG1285	1.13.11.51	K11159		AT3G63520.1	ATCCD1,ATNCED1,CCD1,NCED1	carotenoid cleavage dioxygenase 1
VIT_205s0020g01070	NA	NA	4.33212	PF02309	PTHR31734,PTHR31734:SF3				GO:0006355,GO:0005634	AT3G17600.1	IAA31	indole-3-acetic acid inducible 31
VIT_213s0067g03070	NA	NA	4.34193	PF00072	PTHR26402,PTHR26402:SF521			K14492	GO:0000160	AT3G56380.1	ARR17,RR17	response regulator 17
VIT_203s0038g02140	NA	NA	4.4405	PF01490	PTHR22950,PTHR22950:SF242	KOG1303				AT2G21050.1	LAX2	like AUXIN RESISTANT 2
VIT_218s0001g01390	NA	NA	4.93387	PF14226,PF03171	PTHR10209,PTHR10209:SF129	KOG0143	4.2.3.19		GO:0055114,GO:0016491	AT5G51810.1	AT2353,ATGA20OX2,GA20OX2	gibberellin 20 oxidase 2
VIT_204s0023g00320	NA	NA	5.05105	PF03547	PTHR31752,PTHR31752:SF2			K13947	GO:0055085,GO:0016021	AT5G16530.1	PIN5	Auxin efflux carrier family protein
VIT_212s0057g00720	NA	NA	5.3768	PF12937	PTHR20995				GO:0005515	AT5G48170.1	SLY2	F-box family protein
VIT_207s0104g00270	NA	NA	6.45711	PF01715	PTHR11088,PTHR11088:SF30	KOG1384	2.5.1.112,2.5.1.27	K10760	GO:0008033	AT3G63110.1	ATIPT3,IPT3	isopentenyltransferase 3
VIT_211s0016g02380	NA	NA	6.8059	PF14226,PF03171	PTHR10209,PTHR10209:SF103	KOG0143	1.14.17.4	K05933	GO:0055114,GO:0016491	AT2G19590.1	ACO1,ATACO1	ACC oxidase 1
VIT_218s0001g15420	NA	NA	8.4471	PF03547	PTHR31752,PTHR31752:SF8				GO:0055085,GO:0016021	AT1G77110.1	PIN6	Auxin efflux carrier family protein
Light and temperature responses
VIT_203s0063g00340	NA	1.93356	-1.9017		PTHR33676,PTHR33676:SF3					AT5G42900.2	COR27	cold regulated gene 27
VIT_218s0001g10480	NA	1.93802	-3.43602		PTHR33676,PTHR33676:SF3					AT5G42900.3	COR27	cold regulated gene 27
VIT_203s0038g00660	NA	NA	-2.45184		PTHR33676,PTHR33676:SF3					AT5G42900.3	COR27	cold regulated gene 27
VIT_207s0255g00080	NA	NA	2.09573	PF02362	PTHR31391,PTHR31391:SF15				GO:0003677	AT3G18990.1	REM39,VRN1	AP2/B3-like transcriptional factor family protein
VIT_218s0001g07650	NA	NA	2.7353	PF07227	PTHR21736,PTHR21736:SF24					AT4G30200.3	VEL1	vernalization5/VIN3-like
VIT_204s0008g02670	NA	NA	2.54016	PF00875,PF03441	PTHR11455,PTHR11455:SF22	KOG0133	4.1.99.3	K01669		AT5G24850.1	CRY3	cryptochrome 3
VIT_203s0038g04760	NA	NA	3.55352	PF00010	PTHR12565,PTHR12565:SF149				GO:0046983	AT4G34530.1	CIB1	cryptochrome-interacting basic-helix-loop-helix 1
VIT_200s0301g00090	NA	NA	-5.73822	PF00070	PTHR22912	KOG2495	1.6.5.9,1.6.99.3		GO:0055114,GO:0016491	AT2G29990.1	NDA2	alternative NAD(P)H dehydrogenase 2
VIT_202s0033g01400	NA	NA	-3.59605	PF01786	PTHR31803,PTHR31803:SF4		1.10.3.11	K17893	GO:0055114,GO:0009916	AT3G22370.1	AOX1A,ATAOX1A	alternative oxidase 1A
VIT_202s0012g00170	NA	3.14694	-3.17715	PF01373	PTHR31352,PTHR31352:SF1		3.2.1.2	K01177	GO:0016161,GO:0000272	AT4G17090.1	BAM3,BMY8,CT-BMY	chloroplast beta-amylase
VIT_201s0026g01660	NA	NA	-2.5432		PTHR10357,PTHR10357:SF139		3.2.1.1		GO:0003824	AT1G69830.1	AMY3,ATAMY3	alpha-amylase-like 3
VIT_211s0118g00200	NA	NA	-2.39106	PF00862,PF05116,PF00534	PTHR12526,PTHR12526:SF334	KOG0853	2.4.1.14		GO:0016157,GO:0005985	AT5G20280.1	ATSPS1F,SPS1F	sucrose phosphate synthase 1F
VIT_218s0001g00560	NA	NA	-2.3434	PF00128,PF07821	PTHR10357,PTHR10357:SF118	KOG0471	3.2.1.1	K01176	GO:0043169,GO:0005975,GO:0003824,GO:0005509,GO:0004556	AT1G76130.1	AMY2,ATAMY2	alpha-amylase-like 2
VIT_205s0077g00280	NA	NA	-2.16782	PF01373	PTHR31352,PTHR31352:SF13		3.2.1.2	K01177	GO:0016161,GO:0000272	AT3G23920.1	BAM1,BMY7,TR-BAMY	beta-amylase 1
VIT_205s0020g01910	NA	NA	-1.9099	PF01373	PTHR31352,PTHR31352:SF3		3.2.1.2		GO:0016161,GO:0000272	AT5G18670.1	BAM9,BMY3	beta-amylase 3
VIT_202s0154g00090	NA	NA	-1.83838	PF08244,PF00251	PTHR31953,PTHR31953:SF17		3.2.1.26	K01193		AT1G12240.1	ATBETAFRUCT4,VAC-INV	Glycosyl hydrolases family 32 protein
VIT_201s0026g01960	NA	NA	-1.68902	PF07690	PTHR19432,PTHR19432:SF27				GO:0055085,GO:0016021,GO:0015770,GO:0008515,GO:0005887	AT2G02860.1	ATSUC3,ATSUT2,SUC3,SUT2	sucrose transporter 2
VIT_200s0233g00010	-2.35721	NA	-1.686	PF11837	PTHR31953,PTHR31953:SF17		3.2.1.154		GO:0004575,GO:0004564	AT1G12240.1	ATBETAFRUCT4,VAC-INV	Glycosyl hydrolases family 32 protein
VIT_208s0032g00840	NA	NA	-1.52114	PF08282,PF08472	PTHR12526,PTHR12526:SF2		3.1.3.24		GO:0050307,GO:0005986	AT2G35840.1		Sucrose-6F-phosphate phosphohydrolase family protein
VIT_218s0001g15450	NA	NA	-1.00657	PF08240,PF00107	PTHR11695,PTHR11695:SF576		1.1.1.1	K18857	GO:0055114,GO:0016491,GO:0008270	AT1G77120.1	ADH,ADH1,ATADH,ATADH1	alcohol dehydrogenase 1
VIT_208s0007g01700	NA	NA	1.49593	PF00153	PTHR24089,PTHR24089:SF349	KOG0753		K15103		AT3G54110.1	ATPUMP1,ATUCP1,PUMP1,UCP,UCP1	plant uncoupling mitochondrial protein 1
VIT_219s0014g00300	NA	NA	1.73541	PF02358,PF00982	PTHR10788,PTHR10788:SF6		2.4.1.15		GO:0005992,GO:0003824	AT1G78580.1	ATTPS1,TPS1	trehalose-6-phosphate synthase
VIT_211s0016g00470	NA	NA	2.01319	PF00534,PF00862	PTHR12526,PTHR12526:SF391		2.4.1.13	K00695	GO:0016157,GO:0005985	AT3G43190.1	ATSUS4,SUS4	sucrose synthase 4
VIT_200s1995g00010	-2.39722	NA	2.19738	PF01293	PTHR30031,PTHR30031:SF4		4.1.1.49		GO:0006094,GO:0005524,GO:0004612	AT4G37870.1	PCK1,PEPCK	phosphoenolpyruvate carboxykinase 1
VIT_200s2840g00010	-6.07649	NA	2.49247				4.1.1.49			AT4G37870.1	PCK1,PEPCK	phosphoenolpyruvate carboxykinase 1
VIT_200s2576g00010	-2.2934	NA	2.51091	PF01293	PTHR30031,PTHR30031:SF4		4.1.1.49		GO:0006094,GO:0005524,GO:0004612	AT4G37870.1	PCK1,PEPCK	phosphoenolpyruvate carboxykinase 1
VIT_218s0001g02020	-3.1584	NA	2.67329	PF01490	PTHR22950,PTHR22950:SF205	KOG1303				AT5G09220.1	AAP2	amino acid permease 2
VIT_214s0030g00280	NA	NA	2.8999	PF07690	PTHR23500,PTHR23500:SF62	KOG0254			GO:0055085,GO:0016021	AT1G08920.1	ESL1	ERD (early response to dehydration) six-like 1
VIT_202s0154g00110	NA	NA	2.90854	PF02358	PTHR10788,PTHR10788:SF38		3.1.3.12	K01087	GO:0005992,GO:0003824	AT4G22590.1		Haloacid dehalogenase-like hydrolase (HAD) superfamily protein
VIT_204s0008g00180	NA	NA	3.30483	PF03949,PF00390	PTHR23406,PTHR23406:SF31		1.1.1.40		GO:0055114,GO:0051287,GO:0004471	AT5G11670.1	ATNADP-ME2,NADP-ME2	NADP-malic enzyme 2
VIT_207s0031g02340	NA	-2.79401	3.6454	PF01490	PTHR22950,PTHR22950:SF295	KOG1303				AT5G09220.1	AAP2	amino acid permease 2
VIT_210s0003g02160	NA	NA	3.87726	PF02358,PF00982	PTHR10788,PTHR10788:SF6		2.4.1.15		GO:0005992,GO:0003824	AT1G78580.1	ATTPS1,TPS1	trehalose-6-phosphate synthase
VIT_210s0003g02150	NA	NA	3.91414	PF00982	PTHR10788,PTHR10788:SF6		2.4.1.15		GO:0005992,GO:0003824	AT1G78580.1	ATTPS1,TPS1	trehalose-6-phosphate synthase
VIT_200s0878g00020	NA	NA	4.16523	PF05691	PTHR31268,PTHR31268:SF11		2.4.1.82			AT3G57520.1	AtSIP2,SIP2	seed imbibition 2
VIT_219s0015g01350	NA	NA	4.85318	PF05691	PTHR31268,PTHR31268:SF4					AT1G55740.1	AtSIP1,SIP1	seed imbibition 1
VIT_216s0050g02600	NA	NA	4.97183	PF02358	PTHR10788,PTHR10788:SF39		3.1.3.12		GO:0005992,GO:0003824	AT1G78090.1	ATTPPB,TPPB	trehalose-6-phosphate phosphatase
VIT_204s0008g01140	NA	NA	5.03042	PF00251	PTHR31953,PTHR31953:SF14		3.2.1.153			AT3G13790.1	ATBFRUCT1,ATCWINV1	Glycosyl hydrolases family 32 protein
VIT_217s0053g00700	NA	NA	5.96938	PF00534,PF00862	PTHR12526,PTHR12526:SF296	KOG0853	2.4.1.13		GO:0016157,GO:0005985	AT1G73370.1	ATSUS6,SUS6	sucrose synthase 6
VIT_205s0077g01930	NA	NA	6.06445	PF00534,PF00862	PTHR12526,PTHR12526:SF348		2.4.1.13	K00695	GO:0016157,GO:0005985	AT5G49190.1	ATSUS2,SSA,SUS2	sucrose synthase 2
VIT_218s0001g05300	NA	NA	6.09366	PF02358	PTHR10788,PTHR10788:SF25		3.1.3.12	K01087	GO:0005992,GO:0003824	AT5G65140.1		Haloacid dehalogenase-like hydrolase (HAD) superfamily protein
VIT_205s0077g02260	-4.21736	NA	6.24253	PF03083	PTHR10791,PTHR10791:SF29	KOG1623		K15382		AT4G15920.1		Nodulin MtN3 family protein
VIT_201s0011g00590	NA	NA	6.30667	PF03151	PTHR11132,PTHR11132:SF124	KOG1441		K15283		AT5G46110.4	APE2,TPT	Glucose-6-phosphate/phosphate translocator-related
VIT_217s0000g05640	NA	NA	7.02456	PF00854	PTHR11654,PTHR11654:SF184				GO:0016020,GO:0006810,GO:0005215	AT1G69850.1	ATNRT1:2,NRT1:2,NTL1	nitrate transporter 1:2
Redox processing and hypoxia response
VIT_218s0001g01050	NA	NA	-3.60594	PF13639	PTHR14155,PTHR14155:SF77			K19037	GO:0008270,GO:0005515	AT5G42200.1		RING/U-box superfamily protein
VIT_211s0206g00120	NA	NA	-2.50659	PF08212	PTHR10612,PTHR10612:SF19		1.14.13.90	K03098		AT5G58070.1	ATTIL,TIL	temperature-induced lipocalin
VIT_202s0025g03530	NA	2.06406	-1.89195	PF04107	PTHR34378,PTHR34378:SF1		6.3.2.2	K01919	GO:0042398,GO:0004357	AT4G23100.1	ATECS1,CAD2,GSH1,GSHA,PAD2,RML1	glutamate-cysteine ligase
VIT_219s0014g03130	NA	NA	-1.44229	PF12481	PTHR11772,PTHR11772:SF14					AT4G27450.1		Aluminium induced protein with YGL and LRDR motifs
VIT_201s0011g05560	NA	NA	-1.37356	PF09425,PF06200	PTHR33077,PTHR33077:SF7			K13464		AT3G17860.1	JAI3,JAZ3,TIFY6B	jasmonate-zim-domain protein 3
VIT_218s0001g13250	NA	NA	-1.36663	PF14595	PTHR10438,PTHR10438:SF274	KOG0907	1.6.5.4	K03671	GO:0045454,GO:0015035,GO:0006662	AT3G51030.1	ATTRX H1,ATTRX1,TRX1	thioredoxin H-type 1
VIT_218s0122g01320	NA	NA	-1.19868	PF06628,PF00199	PTHR11465,PTHR11465:SF19		1.11.1.6,1.11.1.21	K03781	GO:0055114,GO:0020037,GO:0004096,GO:0006979	AT4G35090.1	CAT2	catalase 2
VIT_218s0001g15450	NA	NA	-1.00657	PF08240,PF00107	PTHR11695,PTHR11695:SF576		1.1.1.1	K18857	GO:0055114,GO:0016491,GO:0008270	AT1G77120.1	ADH,ADH1,ATADH,ATADH1	alcohol dehydrogenase 1
VIT_208s0007g05710	NA	NA	1.52253	PF04030,PF01565	PTHR13878,PTHR13878:SF37	KOG4730	1.3.2.3,1.6.5.3	K00225	GO:0055114,GO:0016020,GO:0003885,GO:0050660,GO:0016491	AT3G47930.1	ATGLDH,GLDH	L-galactono-1,4-lactone dehydrogenase
VIT_210s0116g01780	NA	-3.19086	1.97167	PF00141	PTHR31235,PTHR31235:SF69		1.11.1.7	K00430	GO:0055114,GO:0020037,GO:0006979,GO:0004601	AT4G21960.1	PRXR1	Peroxidase superfamily protein
VIT_211s0016g00470	NA	NA	2.01319	PF00534,PF00862	PTHR12526,PTHR12526:SF391		2.4.1.13	K00695	GO:0016157,GO:0005985	AT3G43190.1	ATSUS4,SUS4	sucrose synthase 4
VIT_207s0005g00820	NA	NA	2.26709	PF00847	PTHR31190,PTHR31190:SF27			K09286	GO:0006355,GO:0003700	AT3G16770.1	ATEBP,EBP,ERF72,RAP2.3	ethylene-responsive element binding protein
VIT_201s0146g00220	NA	4.60681	2.72293	PF00462	PTHR10168,PTHR10168:SF62	KOG1752	1.8.1.9	K03676	GO:0045454,GO:0015035,GO:0009055	AT3G02000.1	ROXY1	Thioredoxin superfamily protein
VIT_218s0001g06370	NA	NA	2.7289	PF00141	PTHR31356,PTHR31356:SF6		1.11.1.11	K00434	GO:0055114,GO:0020037,GO:0006979,GO:0004601	AT4G09010.1	APX4,TL29	ascorbate peroxidase 4
VIT_208s0056g01300	NA	NA	2.77663	PF07847	PTHR22966,PTHR22966:SF13	KOG4281	1.13.11.19	K10712	GO:0055114,GO:0016702	AT5G15120.1		Protein of unknown function (DUF1637)
VIT_214s0006g02950	NA	NA	2.80197	PF03195	PTHR31304,PTHR31304:SF3					AT3G02550.1	LBD41	LOB domain-containing protein 41
VIT_211s0016g00560	NA	NA	2.84933	PF08534	PTHR10681	KOG0852	1.11.1.15	K03564	GO:0016491	AT3G26060.1	ATPRX Q	Thioredoxin superfamily protein
VIT_214s0030g01550	-4.08028	NA	4.55088	PF00291	PTHR10314,PTHR10314:SF116	KOG1252	2.5.1.47	K01738		AT4G14880.1	ATCYS-3A,CYTACS1,OASA1,OLD3	O-acetylserine (thiol) lyase (OAS-TL) isoform A1
VIT_219s0014g02830	NA	NA	4.86449	PF01794,PF08022,PF08030	PTHR11972,PTHR11972:SF64		1.6.3.1		GO:0055114,GO:0016491	AT5G47910.1	ATRBOHD,RBOHD	respiratory burst oxidase homologue D
VIT_210s0003g03940	NA	NA	5.48731	PF00462	PTHR10168,PTHR10168:SF86	KOG1752	1.8.1.9	K03676	GO:0045454,GO:0015035,GO:0009055	AT5G14070.1	ROXY2	Thioredoxin superfamily protein
VIT_212s0059g02420	NA	NA	6.10072	PF00141	PTHR31235,PTHR31235:SF39		1.11.1.7	K00430	GO:0055114,GO:0020037,GO:0006979,GO:0004601	AT1G05260.1	RCI3,RCI3A	Peroxidase superfamily protein
VIT_202s0025g05030	NA	NA	6.20198		PTHR33601,PTHR33601:SF2					AT3G60890.2	ZPR2	protein binding
VIT_211s0016g02380	NA	NA	6.8059	PF14226,PF03171	PTHR10209,PTHR10209:SF103	KOG0143	1.14.17.4	K05933	GO:0055114,GO:0016491	AT2G19590.1	ACO1,ATACO1	ACC oxidase 1
VIT_212s0057g01030	NA	NA	7.52536	PF00479,PF02781	PTHR23429,PTHR23429:SF1		1.1.1.49	K00036	GO:0055114,GO:0050661,GO:0006006,GO:0004345	AT5G35790.1	G6PD1	glucose-6-phosphate dehydrogenase 1
Cell wall metabolism
VIT_209s0002g00320	NA	NA	5.52105	PF04043,PF01095	PTHR31707,PTHR31707:SF55		3.1.1.11	K01051	GO:0004857,GO:0042545,GO:0030599,GO:0005618	AT3G14310.1	ATPME3,PME3	pectin methylesterase 3
VIT_208s0007g05990	NA	NA	5.9586	PF00332	PTHR32227,PTHR32227:SF130		3.2.1.39		GO:0005975,GO:0004553	AT3G57270.1	BG1	beta-1,3-glucanase 1
VIT_211s0016g00290	NA	NA	3.03252	PF04043,PF01095	PTHR31707,PTHR31707:SF55		3.1.1.11	K01051	GO:0004857,GO:0042545,GO:0030599,GO:0005618	AT3G14310.1	ATPME3,PME3	pectin methylesterase 3
VIT_209s0018g01950	NA	NA	2.10307	PF13641	PTHR32044,PTHR32044:SF13		2.4.2.39			AT4G31590.1	ATCSLC05,ATCSLC5,CSLC05,CSLC5	Cellulose-synthase-like C5
VIT_211s0016g02200	NA	NA	2.27065	PF02140,PF01301	PTHR23421,PTHR23421:SF74		3.2.1.23		GO:0030246,GO:0005975,GO:0004553	AT3G13750.1	BGAL1	beta galactosidase 1
VIT_219s0138g00120	NA	NA	2.45223	PF14288,PF02364	PTHR12741,PTHR12741:SF22		2.4.1.34	K11000	GO:0016020,GO:0006075,GO:0003843,GO:0000148	AT3G14570.1	ATGSL04,atgsl4,gsl04	glucan synthase-like 4
VIT_209s0002g00330	NA	NA	2.518	PF04043,PF01095	PTHR31707,PTHR31707:SF42		3.1.1.11		GO:0004857,GO:0042545,GO:0030599,GO:0005618	AT1G53840.1	ATPME1,PME1	pectin methylesterase 1
VIT_208s0007g08380	NA	NA	2.5982	PF14569,PF03552	PTHR13301,PTHR13301:SF64		2.4.1.12		GO:0030244,GO:0016760,GO:0016020	AT5G05170.1	ATCESA3,ATH-B,CESA3,CEV1,IXR1	Cellulose synthase family protein
VIT_206s0004g01270	NA	NA	2.64243	PF04652,PF14288,PF02364	PTHR12741,PTHR12741:SF21		2.4.1.34	K11000	GO:0016020,GO:0006075,GO:0003843,GO:0000148	AT5G13000.1	ATGSL12,gsl12	glucan synthase-like 12
VIT_219s0015g00730	NA	NA	6.34798	PF03552	PTHR13301,PTHR13301:SF57		2.4.1.12		GO:0030244,GO:0016760,GO:0016020	AT1G55850.1	ATCSLE1,CSLE1	cellulose synthase like E1
VIT_202s0025g01770	NA	NA	7.3325	PF03552	PTHR13301,PTHR13301:SF51		2.4.1.12		GO:0030244,GO:0016760,GO:0016020	AT4G23990.1	ATCSLG3,CSLG3	cellulose synthase like G3
VIT_213s0064g01740	NA	NA	7.95552	PF00232	PTHR10353,PTHR10353:SF44		3.2.1.21		GO:0005975,GO:0004553	AT2G44480.1	BGLU17	beta glucosidase 17
Cell and meristem identity
VIT_200s1291g00010	NA	NA	1.55561	PF00847	PTHR32467,PTHR32467:SF33			K09285	GO:0006355,GO:0003700,GO:0007275	AT5G10510.2	AIL6,PLT3	AINTEGUMENTA-like 6
VIT_210s0003g00560	NA	NA	2.14702	PF00046	PTHR24326,PTHR24326:SF212				GO:0003677	AT2G33880.1	HB-3,STIP,WOX9	homeobox-3
VIT_210s0116g00190	NA	NA	2.14741	PF03789,PF05920,PF03791,PF03790	PTHR11850,PTHR11850:SF100	KOG0773			GO:0003677,GO:0006355,GO:0005634	AT1G62360.1	BUM,BUM1,SHL,STM,WAM,WAM1	KNOX/ELK homeobox transcription factor
VIT_200s0772g00020	NA	NA	2.20717	PF00847	PTHR32467,PTHR32467:SF33			K09285	GO:0006355,GO:0003700,GO:0007275	AT5G10510.2	AIL6,PLT3	AINTEGUMENTA-like 6
VIT_206s0004g04825	NA	NA	2.25955		PTHR33433,PTHR33433:SF7					AT5G24860.1	ATFPF1,FPF1	flowering promoting factor 1
VIT_200s0340g00090	NA	NA	2.30037	PF03195	PTHR31301,PTHR31301:SF5					AT1G65620.4	AS2	Lateral organ boundaries (LOB) domain family protein
VIT_208s0058g01110	NA	-2.34214	2.34779	PF13724,PF04844	PTHR33057,PTHR33057:SF22				GO:0003677	AT2G30400.1	ATOFP2,OFP2	ovate family protein 2
VIT_218s0001g14610	NA	NA	3.00452	PF08263,PF00560,PF13855,PF00069	PTHR27000,PTHR27000:SF165	KOG1187	2.7.11.1,2.7.10.2	K00924	GO:0005515,GO:0006468,GO:0005524,GO:0004672	AT1G75820.1	ATCLV1,CLV1,FAS3,FLO5	Leucine-rich receptor-like protein kinase family protein
VIT_218s0001g10160	NA	NA	3.30947	PF00046	PTHR24326,PTHR24326:SF263				GO:0003677	AT1G46480.1	WOX4	WUSCHEL related homeobox 4
VIT_206s0004g03780	NA	NA	3.45255	PF00046	PTHR24326,PTHR24326:SF115				GO:0003677	AT2G28610.1	PRS,PRS1,WOX3	Homeodomain-like superfamily protein
VIT_207s0005g06160	NA	NA	3.68589		PTHR35301,PTHR35301:SF1					AT4G13195.1	CLE44	CLAVATA3/ESR-RELATED 44
VIT_201s0011g05020	NA	NA	4.31255	PF00046	PTHR24326,PTHR24326:SF224				GO:0003677	AT3G18010.1	WOX1	WUSCHEL related homeobox 1
VIT_214s0083g01210	-3.183	NA	4.48991	PF11721,PF07714	PTHR27003,PTHR27003:SF104	KOG1187	2.7.11.1		GO:0006468,GO:0004672	AT3G51550.1	FER	Malectin/receptor-like protein kinase family protein

## Sheet: Comparison with bud burst
Vitis	FebApril	AprilJune	JuneSept	FC_3D_0h	FC_24D_3D	FC_72D_24D	FC_144D_72D	FC_24DL_3D	FC_72_DL_24DL	FC_144DL_72DL	FC_DLvsD_72h	FC_DLvsD_144h	Besthitarabiname	arabisymbol	arabidefline
VIT_205s0020g04110	NA	NA	-3.46139	-3.86899	5.2426	-6.5632					2.37908	17.7919	AT3G22840.1	ELIP,ELIP1	Chlorophyll A-B binding family protein
VIT_209s0002g04280	NA	NA	-3.41806		3.78059						-1.54971	-3.71232	AT1G52240.2	ATROPGEF11,PIRF1,ROPGEF11	RHO guanyl-nucleotide exchange factor 11
VIT_204s0008g01110	NA	NA	-3.25188	6.76357	-13.9925			-5.75781			-3.76275	4.23334	AT2G26150.1	ATHSFA2,HSFA2	heat shock transcription factor A2
VIT_201s0011g05810	NA	NA	-3.05782	-5.63074							-1.45807	-8.9268	AT1G68050.1	ADO3,FKF1	flavin-binding, kelch repeat, f box 1
VIT_208s0040g02660	NA	NA	-3.01144	-7.72088	9.13523			4.52974			1.23001	-17.8834	AT2G38905.1		Low temperature and salt responsive protein family
VIT_217s0000g01050	NA	NA	-2.56638	-5.25071	6.07493			4.26713			-1.00389	-3.24952	AT5G50600.1	ATHSD1,HSD1	hydroxysteroid dehydrogenase 1
VIT_210s0003g00090	NA	NA	-2.34721		2.56156						-1.00156	-2.98531	AT1G28330.4	DRM1,DYL1	dormancy-associated protein-like 1
VIT_204s0008g02910	NA	NA	-2.27547							-5.87541	-1.72033	-4.25116	AT2G24370.1		Protein kinase protein with adenine nucleotide alpha hydrolases-like domain
VIT_217s0000g06400	NA	NA	-2.19569	-3.29653	4.15837						-1.06543	-4.36764	AT5G61430.1	ANAC100,ATNAC5,NAC100	NAC domain containing protein 100
VIT_217s0000g01460	NA	NA	-2.12197	-6.07667	5.03755			3.0108			-1.5171	-5.94124	AT3G48530.1	KING1	SNF1-related protein kinase regulatory subunit gamma 1
VIT_219s0014g01800	NA	NA	-2.082	-3.04082							-1.36479	-2.06876	AT5G54080.1	HGO	homogentisate 1,2-dioxygenase
VIT_209s0002g03610	NA	NA	-1.82042	-3.01525							-1.64259	-2.4337	AT3G16350.1		Homeodomain-like superfamily protein
VIT_212s0057g01330	NA	NA	-1.74492		5.55487			2.91115			-1.96123	-5.64435	AT2G04240.1	XERICO	RING/U-box superfamily protein
VIT_200s1287g00010	NA	NA	-1.71778	-8.04207	2.82532		3.6566	4.21527			-1.01043	-2.46182	AT4G14540.1	NF-YB3	nuclear factor Y, subunit B3
VIT_209s0002g08660	NA	NA	-1.70225		-2.89705						-1.65677	-2.27228	AT1G80570.2		RNI-like superfamily protein
VIT_218s0001g05420	NA	NA	-1.52475	-3.11352							-1.53951	-3.13574	AT1G78130.1	UNE2	Major facilitator superfamily protein
VIT_211s0118g00480	NA	NA	-1.51444	-3.06283	2.9659						-1.26487	-3.80132	AT1G15740.1		Leucine-rich repeat family protein
VIT_212s0134g00400	NA	NA	-1.42409	-3.01751							1.54438	3.55874	AT4G27310.1		B-box type zinc finger family protein
VIT_219s0014g03740	NA	NA	-1.38266	-5.16305	2.80369			3.18135			-1.26979	-2.01523	AT5G54110.1	ATMAMI,MAMI	membrane-associated mannitol-induced
VIT_205s0077g00500	NA	NA	-1.36335	-3.44733	3.57714			5.07374			-1.27767	-3.637	AT3G06490.1	AtMYB108,BOS1,MYB108	myb domain protein 108
VIT_219s0015g01760	NA	NA	1.32506		5.86998			4.31461			1.23302	3.72381	AT1G55670.1	PSAG	photosystem I subunit G
VIT_212s0028g03350	NA	NA	1.44865	-6.9732	3.97447			4.64469			3.98374	1.67273	AT1G53160.1	SPL4	squamosa promoter binding protein-like 4
VIT_212s0059g00270	NA	NA	1.56126		4.14711			3.28166			-1.28184	2.10055	AT1G03630.1	POR C,PORC	protochlorophyllide oxidoreductase C
VIT_209s0002g04320	NA	NA	1.58559	-4.09846	14.4862			9.09743			-1.10516	2.30368	AT1G52230.1	PSAH-2,PSAH2,PSI-H	photosystem I subunit H2
VIT_210s0003g04350	NA	NA	1.60966		16.3315			14.2653			2.07332	4.81191	AT1G30380.1	PSAK	photosystem I subunit K
VIT_207s0005g03530	NA	NA	1.67591		2.55362						-1.5119	-2.32144	AT2G31160.1	LSH3	Protein of unknown function (DUF640)
VIT_217s0000g02800	NA	NA	1.75623	2.70152							-2.70398	-1.35363	AT4G11820.1	EMB2778,FKP1,HMGS,MVA1	hydroxymethylglutaryl-CoA synthase / HMG-CoA synthase / 3-hydroxy-3-methylglutaryl coenzyme A synthase
VIT_205s0077g01450	NA	NA	1.79145	4.36956	-3.48379						1.30158	2.6286	AT5G49300.1	GATA16	GATA transcription factor 16
VIT_207s0005g04920	NA	NA	1.82794		6.4289			5.27149			1.99488	2.20621	AT2G20260.1	PSAE-2	photosystem I subunit E-2
VIT_200s0291g00060	NA	NA	1.94642		4.81757			4.9168			1.62491	3.84535	AT3G26570.2	ORF02,PHT2;1	phosphate transporter 2;1
VIT_208s0007g02190	NA	NA	2.04326		3.27345			4.18207			-1.05452	2.72318	AT3G08940.2	LHCB4.2	light harvesting complex photosystem II
VIT_205s0020g03180	NA	NA	2.0931		6.0779			3.25103			1.68618	2.22694	AT1G03130.1	PSAD-2	photosystem I subunit D-2
VIT_212s0028g02520	NA	NA	2.27046	2.62775							-1.00202	2.51217	AT3G15030.1	MEE35,TCP4	TCP family transcription factor 4
VIT_205s0020g03490	NA	NA	2.50537		3.35017			2.5605			1.60266	2.5939	AT4G14890.1		2Fe-2S ferredoxin-like superfamily protein
VIT_205s0062g01280	NA	NA	2.51818					6.91615			1.31845	4.3836	AT5G12890.1		UDP-Glycosyltransferase superfamily protein
VIT_204s0008g02670	NA	NA	2.54016		3.55279					3.28458	1.80948	4.76214	AT5G24850.1	CRY3	cryptochrome 3
VIT_208s0040g00390	NA	NA	2.63235		6.63811			3.18078			1.18649	3.90685	AT3G56940.1	ACSF,CHL27,CRD1	dicarboxylate diiron protein, putative (Crd1)
VIT_218s0001g08110	NA	NA	2.7851		3.73687			3.09102			1.1015	2.09423	AT1G58290.1	HEMA1	Glutamyl-tRNA reductase family protein
VIT_212s0057g00630	NA	NA	2.87211	-2.52164	3.95836			3.15545			1.47298	2.21814	AT2G05100.1	LHCB2,LHCB2.1	photosystem II light harvesting complex gene 2.1
VIT_205s0102g00310	NA	NA	2.88452		2.71233						-1.21286	3.12329	AT3G59400.1	GUN4	enzyme binding;tetrapyrrole binding
VIT_202s0154g00110	NA	NA	2.90854					5.38106			2.51374	4.17255	AT4G22590.1		Haloacid dehalogenase-like hydrolase (HAD) superfamily protein
VIT_212s0035g00270	NA	NA	2.96126	-2.83647	10.1098			5.89308			1.96109	3.2512	AT1G60950.1	ATFD2,FED A	2Fe-2S ferredoxin-like superfamily protein
VIT_212s0059g01810	NA	NA	3.0343		9.34251			7.07169			-1.23328	3.24122	AT1G03600.1	PSB27	photosystem II family protein
VIT_204s0008g00180	NA	NA	3.30483	4.34768	-4.7216			-3.70109			1.67238	2.01105	AT5G11670.1	ATNADP-ME2,NADP-ME2	NADP-malic enzyme 2
VIT_201s0137g00210	NA	NA	3.43865		5.49762			3.11303			-1.05628	2.52479	AT1G67740.1	PSBY,YCF32	photosystem II BY
VIT_212s0059g01870	NA	NA	3.51905	3.38322							-1.06628	2.56711	AT4G03400.1	DFL2,GH3-10	Auxin-responsive GH3 family protein
VIT_218s0001g00760	NA	NA	3.5591		7.9476			4.47428			1.43811	2.83226	AT1G76100.1	PETE1	plastocyanin 1
VIT_212s0055g01110	NA	NA	3.60389		8.45841			10.7303			1.12226	3.22887	AT1G15820.1	CP24,LHCB6	light harvesting complex photosystem II subunit 6
VIT_204s0008g05450	NA	NA	3.68463		-4.69498	7.3266					6.32249	-1.01484	AT3G15730.1	PLD,PLDALPHA1	phospholipase D alpha 1
VIT_204s0023g00410	NA	-2.23491	3.75136		18.9268			12.5092			1.25665	2.27075	AT4G12800.1	PSAL	photosystem I subunit l
VIT_210s0003g02890	NA	NA	3.97872					4.95745			1.64538	7.17001	AT1G29930.1	AB140,CAB1,CAB140,LHCB1.3	chlorophyll A/B binding protein 1
VIT_212s0142g00440	NA	NA	4.05947						19.621		50.4098	1.42916	AT2G42820.1	HVA22F	HVA22-like protein F
VIT_217s0000g06350	NA	NA	4.17486		16.5629			10.9913			1.33838	5.71969	AT3G47470.1	CAB4,LHCA4	light-harvesting chlorophyll-protein complex I subunit A4
VIT_201s0010g03620	NA	NA	4.51387	-2.67179	9.68154			7.30354			1.0754	2.84355	AT3G61470.1	LHCA2	photosystem I light harvesting complex gene 2
VIT_203s0017g02240	NA	NA	4.80092	-9.70293							3.21658	1.00633	AT1G79480.1		Carbohydrate-binding X8 domain superfamily protein
VIT_218s0001g03570	NA	NA	4.81559	-8.13907							14.4096	1.31715	AT1G77700.1		Pathogenesis-related thaumatin superfamily protein
VIT_206s0080g00920	NA	NA	4.85218		41.5866			28.0862			1.10165	3.03781	AT1G08380.1	PSAO	photosystem I subunit O
VIT_219s0014g02830	NA	NA	4.86449	-8.41813							2.31024	-2.23482	AT5G47910.1	ATRBOHD,RBOHD	respiratory burst oxidase homologue D
VIT_204s0079g00280	NA	NA	4.93281	-5.43804	7.39011			5.92598			7.49137	-1.36491	AT1G65910.1	anac028,NAC028	NAC domain containing protein 28
VIT_218s0089g01170	NA	NA	4.9401	-2.86011	13.5885			11.1106			1.00097	2.75275	AT4G10340.1	LHCB5	light harvesting complex of photosystem II 5
VIT_210s0003g02900	NA	NA	4.98083					34.646			1.4762	31.0637	AT1G29930.1	AB140,CAB1,CAB140,LHCB1.3	chlorophyll A/B binding protein 1
VIT_212s0028g00320	NA	NA	5.04431	-10.4936	20.3887			22.2506			2.64685	40.8137	AT1G29930.1	AB140,CAB1,CAB140,LHCB1.3	chlorophyll A/B binding protein 1
VIT_213s0019g04140	NA	NA	5.06108		26.6051			23.8572			1.20243	7.46197	AT3G54890.1	LHCA1	photosystem I light harvesting complex gene 1
VIT_204s0044g01410	NA	NA	5.07557	-4.18215	19.3295			7.8396			1.74409	3.14303	AT5G64040.1	PSAN	photosystem I reaction center subunit PSI-N, chloroplast, putative / PSI-N, putative (PSAN)
VIT_218s0001g14660	NA	NA	5.28393					2.53304			-1.28624	2.87237	AT1G27940.1	PGP13	P-glycoprotein 13
VIT_208s0032g00890	NA	NA	5.39026					6.24643			1.29162	2.31005	AT5G64570.1	ATBXL4,XYL4	beta-D-xylosidase 4
VIT_205s0051g00590	NA	NA	5.42208	4.51078							1.17224	2.15708	AT4G13710.1		Pectin lyase-like superfamily protein
VIT_202s0025g01910	NA	NA	5.53547	2.59882							-2.37084	-1.40369	AT4G23990.1	ATCSLG3,CSLG3	cellulose synthase like G3
VIT_206s0061g00850	NA	NA	5.72904	-8.39388				4.34083			5.58071	1.4102	AT5G22870.1		Late embryogenesis abundant (LEA) hydroxyproline-rich glycoprotein family
VIT_217s0053g00700	NA	NA	5.96938	-17.338							16.1751	-1.13887	AT1G73370.1	ATSUS6,SUS6	sucrose synthase 6
VIT_219s0014g03660	NA	NA	5.98097		10.726			9.12484			1.57608	5.4795	AT5G54270.1	LHCB3,LHCB3*1	light-harvesting chlorophyll B-binding protein 3
VIT_218s0001g13980	NA	NA	5.99232	3.07952	-2.57306						1.02179	2.48764	AT1G75580.1		SAUR-like auxin-responsive protein family
VIT_210s0092g00590	NA	NA	6.20397	-7.00571							-1.26504	3.2781	AT1G56130.1		Leucine-rich repeat transmembrane protein kinase
VIT_217s0000g00830	NA	NA	6.58016	-7.23674				4.8407			4.21352	-6.92927	AT5G50790.1		Nodulin MtN3 family protein
VIT_207s0005g02220	NA	NA	6.59736	-4.67009	17.4546			13.2036			1.13952	6.23403	AT1G29920.1	AB165,CAB2,LHCB1.1	chlorophyll A/B-binding protein 2
VIT_207s0104g00410	NA	NA	7.00047	-4.13559	29.9747			27.7934			3.64662	1.74895	AT3G23600.1		alpha/beta-Hydrolases superfamily protein
VIT_208s0007g03100	NA	NA	7.62327		13.014			27.8141			-1.3275	3.28377	AT3G52610.1
VIT_213s0067g02930	NA	NA	10.6213			-5.2975					-1.22346	4.52027	AT2G40610.1	ATEXP8,ATEXPA8,ATHEXP ALPHA 1.11,EXP8,EXPA8	expansin A8
VIT_205s0020g02720	-3.90673	NA		-6.62981							-1.02306	2.52085	AT1G03220.1		Eukaryotic aspartyl protease family protein
VIT_208s0007g01570	NA	2.7941		-8.4583	20.9482	-10.552		10.1048			2.19613	11.2491	AT3G54050.2	HCEF1	high cyclic electron flow 1
