# Supplementary material for: The bud dormancy disconnect: latent buds of grapevine are dormant during summer despite a high metabolic rate
Source: J Exp Bot. 2022 Jan 11;73(7):2061–76. doi: 10.1093/jxb/erac001 (PMC8982382; doi:10.1093/jxb/erac001)
Supplement: erac001_suppl_supplementary_table_S6 [file erac001_suppl_supplementary_table_s6.xlsx]

## Sheet: Table Legend
Supplemental Table S6. Statistically enriched cis-elements/motifs 1.2kB upstream the transcriptional start site (TSS) of differentially expressed genes in grapevine buds sampled from summer to spring in the Margaret River region of Western Australia in 2015. Comparisons are developmental contrasts for April/ February, June/ April and Sept/ June sampling dates

## Sheet: Enriched Motifs_Feb-April
Motif Name	Consensus	P-value	Log P-value	q-value (Benjamini)	# of Target Sequences with Motif(of 367)	% of Target Sequences with Motif	# of Background Sequences with Motif(of 31427)	% of Background Sequences with Motif
ABF1(bZIP)/Arabidopsis-ABF1-ChIP-Seq(GSE80564)/Homer	CACGTGGC	1e-08	-20.61	0	191	0.5204	11464.7	0.3648
HY5(bZIP)/colamp-HY5-DAP-Seq(GSE60143)/Homer	RRTSACGTSD	1e-08	-20.42	0	236	0.6431	15284.9	0.4864
IBL1(bHLH)/Seedling-IBL1-ChIP-Seq(GSE51120)/Homer	CACGTGCC	1e-06	-15.86	0	249	0.6785	17102.9	0.5443
TCP20(TCP)/col-TCP20-DAP-Seq(GSE60143)/Homer	GGDCCCAC	1e-06	-15.76	0	79	0.2153	3728.1	0.1186
At5g08330(TCP)/col-At5g08330-DAP-Seq(GSE60143)/Homer	GGRCCCAC	1e-06	-15.67	0	131	0.3569	7419.2	0.2361
bZIP28(bZIP)/col-bZIP28-DAP-Seq(GSE60143)/Homer	TGCCACGTSABH	1e-06	-15.48	0	126	0.3433	7070.6	0.225
E-box/Arabidopsis-Promoters/Homer	GCCACGTG	1e-06	-14.86	0.0001	146	0.3978	8668.6	0.2759
n-Myc(bHLH)/mES-nMyc-ChIP-Seq(GSE11431)/Homer	VRCCACGTGG	1e-06	-14.81	0.0001	167	0.455	10324.1	0.3285
AREB3(bZIP)/col-AREB3-DAP-Seq(GSE60143)/Homer	NKGMCACGTGDCMNN	1e-06	-14.75	0.0001	138	0.376	8068.2	0.2568
CLOCK(bHLH)/Liver-Clock-ChIP-Seq(GSE39860)/Homer	GHCACGTG	1e-06	-14.35	0.0001	161	0.4387	9914.7	0.3155
ABI5(bZIP)/col-ABI5-DAP-Seq(GSE60143)/Homer	GCCACGTG	1e-06	-14.19	0.0001	137	0.3733	8069.1	0.2568
At1g72010(TCP)/colamp-At1g72010-DAP-Seq(GSE60143)/Homer	GGDCCCAC	1e-06	-14.13	0.0001	104	0.2834	5627.8	0.1791
bHLH34(bHLH)/colamp-bHLH34-DAP-Seq(GSE60143)/Homer	HGWGRHWGACACGTG	1e-06	-14.03	0.0001	120	0.327	6809.2	0.2167
bZIP3(bZIP)/col-bZIP3-DAP-Seq(GSE60143)/Homer	DWKNHSACGTGGCAD	1e-06	-13.88	0.0001	184	0.5014	11842.6	0.3769
PIF5ox(bHLH)/Arabidopsis-PIF5ox-ChIP-Seq(GSE35062)/Homer	BCACGTGVDN	1e-05	-13.78	0.0001	240	0.654	16635.7	0.5294
CAMTA1(CAMTA)/col-CAMTA1-DAP-Seq(GSE60143)/Homer	WWAACGCGTT	1e-05	-13.78	0.0001	135	0.3678	7973.9	0.2538
bZIP53(bZIP)/colamp-bZIP53-DAP-Seq(GSE60143)/Homer	NDNHSACGTGKMNNN	1e-05	-13.69	0.0001	142	0.3869	8524.2	0.2713
GBF6(bZIP)/colamp-GBF6-DAP-Seq(GSE60143)/Homer	WWTGMCACGTCABCW	1e-05	-13.43	0.0001	118	0.3215	6739.6	0.2145
At1g69690(TCP)/colamp-At1g69690-DAP-Seq(GSE60143)/Homer	NHGTGGGGCCCACHW	1e-05	-13.27	0.0001	78	0.2125	3904.3	0.1242
At1g78700(BZR)/col-At1g78700-DAP-Seq(GSE60143)/Homer	NNNNCACGTGNNNNN	1e-05	-13.25	0.0001	116	0.3161	6614.3	0.2105
SPCH(bHLH)/Seedling-SPCH-ChIP-Seq(GSE57497)/Homer	WNBCACGTGA	1e-05	-13.08	0.0001	261	0.7112	18648.5	0.5935
GBF3(bZIP)/Arabidopsis-GBF3-ChIP-Seq(GSE80564)/Homer	TGCCACGTSAYC	1e-05	-12.91	0.0001	152	0.4142	9420.6	0.2998
At4g36780(BZR)/col-At4g36780-DAP-Seq(GSE60143)/Homer	NNNNNNCACGTGNNN	1e-05	-12.87	0.0001	116	0.3161	6666	0.2121
ABF2(bZIP)/col-ABF2-DAP-Seq(GSE60143)/Homer	KGMCACGTGDCMHHH	1e-05	-12.78	0.0001	109	0.297	6160.9	0.1961
bZIP16(bZIP)/colamp-bZIP16-DAP-Seq(GSE60143)/Homer	TGCCACGTGD	1e-05	-12.6	0.0001	126	0.3433	7455.6	0.2373
Max(bHLH)/K562-Max-ChIP-Seq(GSE31477)/Homer	RCCACGTGGYYN	1e-05	-12.43	0.0002	172	0.4687	11097.7	0.3532
bZIP68(bZIP)/col-bZIP68-DAP-Seq(GSE60143)/Homer	WGCCACGTGK	1e-05	-12.25	0.0002	137	0.3733	8349.9	0.2657
c-Myc(bHLH)/LNCAP-cMyc-ChIP-Seq(Unpublished)/Homer	VCCACGTG	1e-05	-11.98	0.0002	131	0.3569	7928.5	0.2523
NPAS2(bHLH)/Liver-NPAS2-ChIP-Seq(GSE39860)/Homer	KCCACGTGAC	1e-05	-11.94	0.0002	226	0.6158	15727.6	0.5005
Zac1(Zf)/Neuro2A-Plagl1-ChIP-Seq(GSE75942)/Homer	HAWGRGGCCM	0.0001	-11.28	0.0004	259	0.7057	18787.8	0.5979
PIF4(bHLH)/Seedling-PIF4-ChIP-Seq(GSE35315)/Homer	NNBCACGTGN	0.0001	-11.13	0.0005	255	0.6948	18452.2	0.5872
c-Myc(bHLH)/mES-cMyc-ChIP-Seq(GSE11431)/Homer	VVCCACGTGG	0.0001	-10.73	0.0007	127	0.346	7814.8	0.2487
bHLHE40(bHLH)/HepG2-BHLHE40-ChIP-Seq(GSE31477)/Homer	KCACGTGMCN	0.0001	-10.64	0.0007	94	0.2561	5348.6	0.1702
FHY3(FAR1)/Arabidopsis-FHY3-ChIP-Seq(GSE30711)/Homer	HHCACGCGCBTN	0.0001	-10.46	0.0008	68	0.1853	3526.1	0.1122
ESE3(AP2EREBP)/col-ESE3-DAP-Seq(GSE60143)/Homer	GACGGTGG	0.0001	-10.39	0.0009	134	0.3651	8413.4	0.2677
MNT(bHLH)/HepG2-MNT-ChIP-Seq(Encode)/Homer	DGCACACGTG	0.0001	-10.29	0.0009	235	0.6403	16827.7	0.5355
bZIP48(bZIP)/colamp-bZIP48-DAP-Seq(GSE60143)/Homer	DDWWKVTSACGTGGC	0.0001	-10.26	0.0009	142	0.3869	9063	0.2884
GBF5(bZIP)/colamp-GBF5-DAP-Seq(GSE60143)/Homer	WKNWSACGTGGCAWN	0.0001	-10.24	0.0009	135	0.3678	8515.3	0.271
At4g18890(BZR)/col-At4g18890-DAP-Seq(GSE60143)/Homer	NDBRCACGTGYR	0.0001	-10.09	0.0011	68	0.1853	3568.4	0.1136
MYB10(MYB)/col-MYB10-DAP-Seq(GSE60143)/Homer	YCCACCTACCHH	0.0001	-9.942	0.0012	175	0.4768	11784.4	0.375
BAM8(BES1)/col-BAM8-DAP-Seq(GSE60143)/Homer	NNWSACACGTGTSWN	0.0001	-9.831	0.0013	73	0.1989	3948.1	0.1256
NPAS(bHLH)/Liver-NPAS-ChIP-Seq(GSE39860)/Homer	NVCACGTG	0.0001	-9.693	0.0015	291	0.7929	22069.8	0.7023
AT1G76880(Trihelix)/col-AT1G76880-DAP-Seq(GSE60143)/Homer	ACGGTAAAAW	0.0001	-9.645	0.0015	255	0.6948	18741.5	0.5964
At4g28140(AP2EREBP)/colamp-At4g28140-DAP-Seq(GSE60143)/Homer	DCCACCGACCAW	0.0001	-9.511	0.0017	75	0.2044	4130.3	0.1314
BIM1(bHLH)/colamp-BIM1-DAP-Seq(GSE60143)/Homer	NNNNNNVTCACGTGM	0.0001	-9.392	0.0018	54	0.1471	2694.3	0.0857
bHLHE41(bHLH)/proB-Bhlhe41-ChIP-Seq(GSE93764)/Homer	KCACGTGMCN	0.001	-8.811	0.0032	193	0.5259	13511.2	0.43
CAMTA5(CAMTA)/col-CAMTA5-DAP-Seq(GSE60143)/Homer	ACGCGTTTTANACRC	0.001	-8.743	0.0034	129	0.3515	8309.4	0.2644
HIF-1b(HLH)/T47D-HIF1b-ChIP-Seq(GSE59937)/Homer	RTACGTGC	0.001	-8.675	0.0035	227	0.6185	16458.2	0.5238
Pho2(bHLH)/Yeast-Pho2-ChIP-Seq(GSE29506)/Homer	CCCACGTGCT	0.001	-8.418	0.0045	94	0.2561	5677.6	0.1807
PIF7(bHLH)/col-PIF7-DAP-Seq(GSE60143)/Homer	CCACGTGGNH	0.001	-8.213	0.0054	73	0.1989	4163.3	0.1325
WRKY43(WRKY)/colamp-WRKY43-DAP-Seq(GSE60143)/Homer	NCGTTGACTTTT	0.001	-7.91	0.0072	179	0.4877	12531.9	0.3988
Unknown6/Drosophila-Promoters/Homer	AATTTTAAAA	0.001	-7.878	0.0072	362	0.9864	29920.1	0.9522
CBF4(AP2EREBP)/colamp-CBF4-DAP-Seq(GSE60143)/Homer	NRCCGACDWNNNNNN	0.001	-7.758	0.008	144	0.3924	9695.5	0.3085
MYB99(MYB)/colamp-MYB99-DAP-Seq(GSE60143)/Homer	GGTAGGTG	0.001	-7.755	0.008	250	0.6812	18697.6	0.595
ATY19(MYB)/col-ATY19-DAP-Seq(GSE60143)/Homer	YYCACCWACCAT	0.001	-7.516	0.0098	245	0.6676	18306.7	0.5826
TCP1(TCP)/col-TCP1-DAP-Seq(GSE60143)/Homer	GGGGGCCCMMCN	0.001	-7.308	0.0119	68	0.1853	3934	0.1252
WRKY3(WRKY)/col-WRKY3-DAP-Seq(GSE60143)/Homer	NCKTTGACYDDN	0.001	-7.24	0.0125	236	0.6431	17574.7	0.5593
MYB3(MYB)/Arabidopsis-MYB3-ChIP-Seq(GSE80564)/Homer	GKTAGGTRGG	0.001	-7.236	0.0125	319	0.8692	25273.6	0.8043
At5g65130(AP2EREBP)/colamp-At5g65130-DAP-Seq(GSE60143)/Homer	CCRCCGACAWTN	0.001	-7.196	0.0126	48	0.1308	2536.9	0.0807
BMAL1(bHLH)/Liver-Bmal1-ChIP-Seq(GSE39860)/Homer	GNCACGTG	0.001	-7.192	0.0126	293	0.7984	22771.9	0.7247
USF1(bHLH)/GM12878-Usf1-ChIP-Seq(GSE32465)/Homer	SGTCACGTGR	0.001	-7.13	0.013	124	0.3379	8228.1	0.2618
AT4G26030(C2H2)/col-AT4G26030-DAP-Seq(GSE60143)/Homer	BYYACCWACY	0.001	-6.993	0.0147	292	0.7956	22721.4	0.7231
WRKY20(WRKY)/col-WRKY20-DAP-Seq(GSE60143)/Homer	CKTTGACYWD	0.01	-6.908	0.0158	248	0.6757	18719	0.5957
At2g45680(TCP)/colamp-At2g45680-DAP-Seq(GSE60143)/Homer	GTGGGNCCCACNDND	0.01	-6.88	0.016	30	0.0817	1379.7	0.0439
VND6(NAC)/col-VND6-DAP-Seq(GSE60143)/Homer	DCTTNHTTTTYAMGY	0.01	-6.864	0.016	260	0.7084	19805.3	0.6303
SMB(NAC)/colamp-SMB-DAP-Seq(GSE60143)/Homer	CTTVNNNNDBAAGHW	0.01	-6.768	0.0173	247	0.673	18663.6	0.5939
REM19(REM)/colamp-REM19-DAP-Seq(GSE60143)/Homer	AAAAAAAA	0.01	-6.765	0.0173	358	0.9755	29531	0.9398
ATAF1(NAC)/col-ATAF1-DAP-Seq(GSE60143)/Homer	YACGTMAY	0.01	-6.729	0.0175	319	0.8692	25376	0.8076
Usf2(bHLH)/C2C12-Usf2-ChIP-Seq(GSE36030)/Homer	GTCACGTGGT	0.01	-6.691	0.0179	108	0.2943	7060.8	0.2247
BIM2(bHLH)/col-BIM2-DAP-Seq(GSE60143)/Homer	NNNNCACGTGNN	0.01	-6.63	0.0187	223	0.6076	16585.7	0.5278
HIF2a(bHLH)/785_O-HIF2a-ChIP-Seq(GSE34871)/Homer	GCACGTACCC	0.01	-6.607	0.0189	99	0.2698	6378.7	0.203
CBF1(AP2EREBP)/colamp-CBF1-DAP-Seq(GSE60143)/Homer	YRCCGACATN	0.01	-6.563	0.0195	119	0.3243	7951.7	0.2531
ERF4(AP2EREBP)/colamp-ERF4-DAP-Seq(GSE60143)/Homer	WDWTGGCGGCGG	0.01	-6.399	0.0226	117	0.3188	7828.8	0.2491
At2g41835(C2H2)/col-At2g41835-DAP-Seq(GSE60143)/Homer	TTTGAAAA	0.01	-6.382	0.0227	334	0.9101	26951.9	0.8577
AT3G57600(AP2EREBP)/col-AT3G57600-DAP-Seq(GSE60143)/Homer	GGCGGTGG	0.01	-6.374	0.0227	74	0.2016	4523.9	0.144
KLF5(Zf)/LoVo-KLF5-ChIP-Seq(GSE49402)/Homer	DGGGYGKGGC	0.01	-6.267	0.0248	126	0.3433	8574	0.2729
CBF2(AP2EREBP)/colamp-CBF2-DAP-Seq(GSE60143)/Homer	YBRCCGACATNNNNN	0.01	-6.25	0.0249	105	0.2861	6916.1	0.2201
WRKY71(WRKY)/col-WRKY71-DAP-Seq(GSE60143)/Homer	CKTTGACYWW	0.01	-6.2	0.0259	252	0.6866	19252.6	0.6127
CBF3(AP2EREBP)/colamp-CBF3-DAP-Seq(GSE60143)/Homer	YNRCCGACATNN	0.01	-6.08	0.0288	98	0.267	6406.1	0.2039
MYB92(MYB)/colamp-MYB92-DAP-Seq(GSE60143)/Homer	GGTAGGTR	0.01	-6.078	0.0288	249	0.6785	19016.6	0.6052
MYB62(MYB)/colamp-MYB62-DAP-Seq(GSE60143)/Homer	NTACCTAACT	0.01	-5.965	0.0315	309	0.842	24568.6	0.7819
NLP7(RWPRK)/col-NLP7-DAP-Seq(GSE60143)/Homer	TGRCCYTTCR	0.01	-5.929	0.0323	291	0.7929	22876.2	0.728
At1g19210(AP2EREBP)/colamp-At1g19210-DAP-Seq(GSE60143)/Homer	HCACCGACCAHN	0.01	-5.912	0.0324	199	0.5422	14703.1	0.4679
Pho4(bHLH)/Yeast-Pho4-ChIP-Seq(GSE29506)/Homer	AAGCACGTGBGD	0.01	-5.853	0.034	69	0.188	4241.4	0.135
WRKY26(WRKY)/colamp-WRKY26-DAP-Seq(GSE60143)/Homer	CGTTGACTWDKN	0.01	-5.8	0.0354	193	0.5259	14222.6	0.4526
At1g76110(ARID)/colamp-At1g76110-DAP-Seq(GSE60143)/Homer	ATTTAATG	0.01	-5.774	0.0359	349	0.951	28641.6	0.9115
WRKY65(WRKY)/colamp-WRKY65-DAP-Seq(GSE60143)/Homer	AWWWAGTCAACG	0.01	-5.753	0.0363	210	0.5722	15689	0.4993
HIF-1a(bHLH)/MCF7-HIF1a-ChIP-Seq(GSE28352)/Homer	TACGTGCV	0.01	-5.752	0.0363	78	0.2125	4936.8	0.1571
AT1G28160(AP2EREBP)/colamp-AT1G28160-DAP-Seq(GSE60143)/Homer	GGCGGCGG	0.01	-5.751	0.0363	116	0.3161	7893.4	0.2512
AT1G71450(AP2EREBP)/col-AT1G71450-DAP-Seq(GSE60143)/Homer	DHDWTGTCGGTG	0.01	-5.697	0.0371	199	0.5422	14761.1	0.4697
COG1(C2C2dof)/col-COG1-DAP-Seq(GSE60143)/Homer	DAAAAAGTGA	0.01	-5.663	0.0379	364	0.9918	30449.8	0.969
ATHB34(ZFHD)/colamp-ATHB34-DAP-Seq(GSE60143)/Homer	TRATTARS	0.01	-5.631	0.0387	350	0.9537	28774.6	0.9157
DEAR5(AP2EREBP)/col-DEAR5-DAP-Seq(GSE60143)/Homer	NDWTGTCGGTGRWDN	0.01	-5.594	0.0398	48	0.1308	2749.7	0.0875
GFY-Staf(?,Zf)/Promoter/Homer	RACTACAATTCCCAGAAKGC	0.01	-5.557	0.0408	11	0.03	356.8	0.0114
WRKY14(WRKY)/colamp-WRKY14-DAP-Seq(GSE60143)/Homer	NCGTTGACTTTN	0.01	-5.505	0.0426	215	0.5858	16189.7	0.5152
WRKY21(WRKY)/colamp-WRKY21-DAP-Seq(GSE60143)/Homer	DCGTTGACTTTT	0.01	-5.501	0.0426	80	0.218	5138	0.1635
Rap210(AP2EREBP)/col-Rap210-DAP-Seq(GSE60143)/Homer	TGTCGGCA	0.01	-5.496	0.0426	105	0.2861	7080.9	0.2253
NUC(C2H2)/col-NUC-DAP-Seq(GSE60143)/Homer	HAVAAAACGACAAAA	0.01	-5.392	0.0462	87	0.2371	5697.1	0.1813
DEAR3(AP2EREBP)/colamp-DEAR3-DAP-Seq(GSE60143)/Homer	BCACCGACAWNNNNN	0.01	-5.364	0.047	87	0.2371	5703.1	0.1815
VND2(NAC)/col-VND2-DAP-Seq(GSE60143)/Homer	DNCKTNNNNNNNAAG	0.01	-5.352	0.0471	240	0.654	18415.4	0.586
TCP7(TCP)/col-TCP7-DAP-Seq(GSE60143)/Homer	GTGGGSCCCACHHNN	0.01	-5.336	0.0474	99	0.2698	6644.4	0.2114
WRKY33(WRKY)/col-WRKY33-DAP-Seq(GSE60143)/Homer	CGTTGACYAW	0.01	-5.331	0.0474	243	0.6621	18686.4	0.5947
WRKY29(WRKY)/colamp-WRKY29-DAP-Seq(GSE60143)/Homer	MGTTGACTTT	0.01	-5.287	0.0488	294	0.8011	23316.3	0.742
DDF1(AP2EREBP)/col-DDF1-DAP-Seq(GSE60143)/Homer	GCCGACAT	0.01	-5.285	0.0488	98	0.267	6577.1	0.2093
RAP21(AP2EREBP)/colamp-RAP21-DAP-Seq(GSE60143)/Homer	BCACCGACAHNN	0.01	-5.258	0.0493	55	0.1499	3308.6	0.1053
AT1G04880(ARID)/colamp-AT1G04880-DAP-Seq(GSE60143)/Homer	AAACTATATADTATA	0.01	-5.217	0.0508	265	0.7221	20681.3	0.6581
WRKY46(WRKY)/colamp-WRKY46-DAP-Seq(GSE60143)/Homer	AAAGTCAACGSN	0.01	-5.213	0.0508	31	0.0845	1616.3	0.0514
CRF10(AP2EREBP)/col100-CRF10-DAP-Seq(GSE60143)/Homer	DCCGCCGYHA	0.01	-5.208	0.0508	99	0.2698	6673.5	0.2124
At1g22810(AP2EREBP)/colamp-At1g22810-DAP-Seq(GSE60143)/Homer	BCACCGACANNN	0.01	-5.177	0.0515	87	0.2371	5743.4	0.1828
BIM3(bHLH)/col-BIM3-DAP-Seq(GSE60143)/Homer	TWVTCACGTGAB	0.01	-5.164	0.0517	48	0.1308	2814.9	0.0896
ANAC045(NAC)/col-ANAC045-DAP-Seq(GSE60143)/Homer	DNCKTVNNNNNNAMG	0.01	-5.088	0.0552	307	0.8365	24586.3	0.7824
KLF14(Zf)/HEK293-KLF14.GFP-ChIP-Seq(GSE58341)/Homer	RGKGGGCGKGGC	0.01	-5.063	0.0562	148	0.4033	10659.4	0.3392
CEJ1(AP2EREBP)/col-CEJ1-DAP-Seq(GSE60143)/Homer	WWTGTCGGTG	0.01	-5.048	0.0565	159	0.4332	11573.5	0.3683
AT3G60490(AP2EREBP)/colamp-AT3G60490-DAP-Seq(GSE60143)/Homer	NNRCCGACANNNNNN	0.01	-5.032	0.0569	64	0.1744	4016.4	0.1278
ATHB24(ZFHD)/colamp-ATHB24-DAP-Seq(GSE60143)/Homer	TAATTAAS	0.01	-4.967	0.0602	344	0.9373	28252.1	0.8991
WRKY22(WRKY)/colamp-WRKY22-DAP-Seq(GSE60143)/Homer	WWAAAGTCAACK	0.01	-4.91	0.0632	230	0.6267	17665.8	0.5622
Sox6(HMG)/Myotubes-Sox6-ChIP-Seq(GSE32627)/Homer	CCATTGTTNY	0.01	-4.906	0.0632	342	0.9319	28057.4	0.8929
ERF38(AP2EREBP)/col-ERF38-DAP-Seq(GSE60143)/Homer	CACCGACA	0.01	-4.901	0.0632	85	0.2316	5648.4	0.1798
WRKY8(WRKY)/colamp-WRKY8-DAP-Seq(GSE60143)/Homer	CGTTGACTTT	0.01	-4.878	0.0636	86	0.2343	5731.9	0.1824
WRKY6(WRKY)/colamp-WRKY6-DAP-Seq(GSE60143)/Homer	NCGTTGACTWWD	0.01	-4.87	0.0636	266	0.7248	20869.7	0.6641
DEAR2(AP2EREBP)/colamp-DEAR2-DAP-Seq(GSE60143)/Homer	HCACCGACAWHD	0.01	-4.864	0.0636	165	0.4496	12125.2	0.3859
WRKY75(WRKY)/col-WRKY75-DAP-Seq(GSE60143)/Homer	CGTTGACTWW	0.01	-4.858	0.0636	276	0.752	21777.8	0.693
WRKY24(WRKY)/colamp-WRKY24-DAP-Seq(GSE60143)/Homer	CGTTGACTWW	0.01	-4.853	0.0636	261	0.7112	20425.1	0.65
At1g36060(AP2EREBP)/colamp-At1g36060-DAP-Seq(GSE60143)/Homer	NNWWKGTCGGTG	0.01	-4.842	0.0636	124	0.3379	8759.3	0.2788
HDG1(Homeobox)/col100-HDG1-DAP-Seq(GSE60143)/Homer	DDYAATTAATGH	0.01	-4.814	0.0645	345	0.9401	28385.2	0.9033
ATHB5(HB)/colamp-ATHB5-DAP-Seq(GSE60143)/Homer	AATGATTG	0.01	-4.769	0.0669	363	0.9891	30416.1	0.9679
AtIDD11(C2H2)/colamp-AtIDD11-DAP-Seq(GSE60143)/Homer	TTTGTCGTTT	0.01	-4.764	0.0669	177	0.4823	13161.1	0.4188
ANAC083(NAC)/col-ANAC083-DAP-Seq(GSE60143)/Homer	CKTRWNNNWYAMGTA	0.01	-4.763	0.0669	254	0.6921	19826.5	0.6309
bHLH157(bHLH)/col-bHLH157-DAP-Seq(GSE60143)/Homer	KACACGTCTCTY	0.01	-4.756	0.0669	81	0.2207	5370.4	0.1709
SPL9(SBP)/colamp-SPL9-DAP-Seq(GSE60143)/Homer	BTGTACTT	0.01	-4.748	0.0669	320	0.8719	25910.9	0.8246
GATA:SCL(Zf,bHLH)/Ter119-SCL-ChIP-Seq(GSE18720)/Homer	CRGCTGBNGNSNNSAGATAA	0.01	-4.705	0.0687	22	0.0599	1074.1	0.0342
VND4(NAC)/colamp-VND4-DAP-Seq(GSE60143)/Homer	WRCTTGWANWWCAAG	0.01	-4.688	0.0693	213	0.5804	16255.2	0.5173
HEB(bHLH)/mES-Heb-ChIP-Seq(GSE53233)/Homer	VCAGCTGBNN	0.01	-4.668	0.0702	162	0.4414	11932.6	0.3797
Nkx2.1(Homeobox)/LungAC-Nkx2.1-ChIP-Seq(GSE43252)/Homer	RSCACTYRAG	0.01	-4.657	0.0704	341	0.9292	28005	0.8912
BZR1(BZR)/col-BZR1-DAP-Seq(GSE60143)/Homer	NNCRCACGTGCG	0.01	-4.628	0.0719	26	0.0708	1347.3	0.0429

## Sheet: Enriched Motifs_April-June
Motif Name	Consensus	P-value	Log P-value	q-value (Benjamini)	# of Target Sequences with Motif(of 174)	% of Target Sequences with Motif	# of Background Sequences with Motif(of 30822)	% of Background Sequences with Motif
DREB26(AP2EREBP)/col-DREB26-DAP-Seq(GSE60143)/Homer	CCACCGACAH	0.0001	-11.09	0.0151	31	0.1782	2413.4	0.0783
AT1G01250(AP2EREBP)/col-AT1G01250-DAP-Seq(GSE60143)/Homer	YCACCGACAHTW	0.0001	-11.06	0.0151	20	0.1149	1186.2	0.0385
At1g77640(AP2EREBP)/col-At1g77640-DAP-Seq(GSE60143)/Homer	TGTCGGTGGA	0.0001	-10.95	0.0151	29	0.1667	2192.8	0.0711
SPL5(SBP)/colamp-SPL5-DAP-Seq(GSE60143)/Homer	NNHGTACGGHNN	0.0001	-10.58	0.0151	84	0.4828	10202.4	0.331
AT1G44830(AP2EREBP)/col-AT1G44830-DAP-Seq(GSE60143)/Homer	NCCACCGACA	0.0001	-9.461	0.0155	34	0.1954	3016.7	0.0979
GT3a(Trihelix)/col-GT3a-DAP-Seq(GSE60143)/Homer	WNACACGTGTYWWAW	0.001	-8.983	0.0208	64	0.3678	7415.7	0.2406
ARF2(ARF)/col-ARF2-DAP-Seq(GSE60143)/Homer	TTGTCGGMWN	0.001	-8.416	0.0314	142	0.8161	21434.1	0.6954
AT1G77200(AP2EREBP)/colamp-AT1G77200-DAP-Seq(GSE60143)/Homer	ACCGACAHWD	0.001	-7.984	0.0424	75	0.431	9427.6	0.3059
HY5(bZIP)/colamp-HY5-DAP-Seq(GSE60143)/Homer	RRTSACGTSD	0.001	-7.695	0.0503	104	0.5977	14455.6	0.469
TINY(AP2EREBP)/col-TINY-DAP-Seq(GSE60143)/Homer	NNCACCGACA	0.001	-7.682	0.0503	34	0.1954	3317.8	0.1076
At2g44940(AP2EREBP)/colamp-At2g44940-DAP-Seq(GSE60143)/Homer	NYACCGACAHNNNNN	0.001	-7.672	0.0503	34	0.1954	3319.3	0.1077
RAP21(AP2EREBP)/colamp-RAP21-DAP-Seq(GSE60143)/Homer	BCACCGACAHNN	0.001	-7.542	0.0503	32	0.1839	3072.5	0.0997
At4g32800(AP2EREBP)/colamp-At4g32800-DAP-Seq(GSE60143)/Homer	DYCACCGACAHWWWH	0.001	-7.412	0.0503	26	0.1494	2305.7	0.0748
Max(bHLH)/K562-Max-ChIP-Seq(GSE31477)/Homer	RCCACGTGGYYN	0.001	-7.364	0.0503	81	0.4655	10601.7	0.344
At4g16750(AP2EREBP)/col-At4g16750-DAP-Seq(GSE60143)/Homer	HACCGACAHA	0.001	-7.343	0.0503	73	0.4195	9289	0.3014
bHLH10(bHLH)/colamp-bHLH10-DAP-Seq(GSE60143)/Homer	YACCGACA	0.001	-7.151	0.0503	35	0.2011	3557.1	0.1154
MYB58(MYB)/colamp-MYB58-DAP-Seq(GSE60143)/Homer	YYYACCWACC	0.001	-7.105	0.0503	142	0.8161	21842.4	0.7087
DEAR3(AP2EREBP)/colamp-DEAR3-DAP-Seq(GSE60143)/Homer	BCACCGACAWNNNNN	0.001	-6.996	0.0505	47	0.2701	5323.1	0.1727
n-Myc(bHLH)/mES-nMyc-ChIP-Seq(GSE11431)/Homer	VRCCACGTGG	0.01	-6.899	0.0528	75	0.431	9753.4	0.3164
TATA-box/Drosophila-Promoters/Homer	CTATAAAAGCSV	0.01	-6.896	0.0528	39	0.2241	4176	0.1355
At5g65130(AP2EREBP)/colamp-At5g65130-DAP-Seq(GSE60143)/Homer	CCRCCGACAWTN	0.01	-6.753	0.0552	25	0.1437	2282.9	0.0741
DEAR5(AP2EREBP)/col-DEAR5-DAP-Seq(GSE60143)/Homer	NDWTGTCGGTGRWDN	0.01	-6.744	0.0552	27	0.1552	2546.6	0.0826
AT3G60490(AP2EREBP)/colamp-AT3G60490-DAP-Seq(GSE60143)/Homer	NNRCCGACANNNNNN	0.01	-6.675	0.0552	35	0.2011	3655.2	0.1186
HEB(bHLH)/mES-Heb-ChIP-Seq(GSE53233)/Homer	VCAGCTGBNN	0.01	-6.55	0.0592	84	0.4828	11370.4	0.3689
EIN3(EIL)/col-EIN3-DAP-Seq(GSE60143)/Homer	ARATTCAATGWATYT	0.01	-6.369	0.0681	71	0.408	9266.2	0.3006
PBX2(Homeobox)/K562-PBX2-ChIP-Seq(Encode)/Homer	RTGATTKATRGN	0.01	-6.297	0.0704	166	0.954	27362.3	0.8877
At1g36060(AP2EREBP)/colamp-At1g36060-DAP-Seq(GSE60143)/Homer	NNWWKGTCGGTG	0.01	-6.295	0.0704	64	0.3678	8155.8	0.2646
MYB40(MYB)/col-MYB40-DAP-Seq(GSE60143)/Homer	TGGTAGGTRARA	0.01	-6.294	0.0704	82	0.4713	11120.1	0.3608
TCP3(TCP)/colamp-TCP3-DAP-Seq(GSE60143)/Homer	WGTGGTCCCAAHWWW	0.01	-6.169	0.0718	42	0.2414	4786.9	0.1553
c-Myc(bHLH)/mES-cMyc-ChIP-Seq(GSE11431)/Homer	VVCCACGTGG	0.01	-5.859	0.0946	58	0.3333	7334.4	0.238
ERF38(AP2EREBP)/col-ERF38-DAP-Seq(GSE60143)/Homer	CACCGACA	0.01	-5.833	0.0946	44	0.2529	5173.3	0.1678
MYB61(MYB)/colamp-MYB61-DAP-Seq(GSE60143)/Homer	HCYACCTACC	0.01	-5.811	0.0946	160	0.9195	26082	0.8462
DDF1(AP2EREBP)/col-DDF1-DAP-Seq(GSE60143)/Homer	GCCGACAT	0.01	-5.697	0.101	50	0.2874	6129	0.1989
TCP20(TCP)/col-TCP20-DAP-Seq(GSE60143)/Homer	GGDCCCAC	0.01	-5.587	0.1095	32	0.1839	3469.6	0.1126
BAM8(BES1)/col-BAM8-DAP-Seq(GSE60143)/Homer	NNWSACACGTGTSWN	0.01	-5.5	0.116	33	0.1897	3633.8	0.1179
AT4G26030(C2H2)/col-AT4G26030-DAP-Seq(GSE60143)/Homer	BYYACCWACY	0.01	-5.482	0.116	142	0.8161	22401.5	0.7268
SPL15(SBP)/colamp-SPL15-DAP-Seq(GSE60143)/Homer	WDWMMGTACADW	0.01	-5.467	0.116	144	0.8276	22808.5	0.74
At1g22810(AP2EREBP)/colamp-At1g22810-DAP-Seq(GSE60143)/Homer	BCACCGACANNN	0.01	-5.451	0.116	44	0.2529	5279.7	0.1713
PIF4(bHLH)/Seedling-PIF4-ChIP-Seq(GSE35315)/Homer	NNBCACGTGN	0.01	-5.442	0.116	119	0.6839	17997.2	0.5839
PIF5ox(bHLH)/Arabidopsis-PIF5ox-ChIP-Seq(GSE35062)/Homer	BCACGTGVDN	0.01	-5.406	0.116	109	0.6264	16179.9	0.5249
ABF2(bZIP)/col-ABF2-DAP-Seq(GSE60143)/Homer	KGMCACGTGDCMHHH	0.01	-5.321	0.1185	46	0.2644	5623.4	0.1824
FAR1(FAR1)/col-FAR1-DAP-Seq(GSE60143)/Homer	TKNNNYYCACGCGCY	0.01	-5.139	0.1387	15	0.0862	1265.1	0.041
bHLH28(bHLH)/col-bHLH28-DAP-Seq(GSE60143)/Homer	NHHTGTACGGAH	0.01	-5.135	0.1387	53	0.3046	6774.5	0.2198
bZIP68(bZIP)/col-bZIP68-DAP-Seq(GSE60143)/Homer	WGCCACGTGK	0.01	-5.135	0.1387	59	0.3391	7732.7	0.2509
Dlx3(Homeobox)/Kerainocytes-Dlx3-ChIP-Seq(GSE89884)/Homer	NDGTAATTAC	0.01	-5.104	0.1387	167	0.9598	27922	0.9059
At5g08330(TCP)/col-At5g08330-DAP-Seq(GSE60143)/Homer	GGRCCCAC	0.01	-5.056	0.1387	54	0.3103	6959.6	0.2258
MYB92(MYB)/colamp-MYB92-DAP-Seq(GSE60143)/Homer	GGTAGGTR	0.01	-5.04	0.1387	122	0.7011	18719.3	0.6073
At1g64620(C2C2dof)/colamp-At1g64620-DAP-Seq(GSE60143)/Homer	CACTTTTT	0.01	-5.014	0.1387	173	0.9943	29582	0.9598
ATHB15(HB)/col-ATHB15-DAP-Seq(GSE60143)/Homer	GYAATSATTA	0.01	-4.986	0.1387	125	0.7184	19304.6	0.6263
MYB10(MYB)/col-MYB10-DAP-Seq(GSE60143)/Homer	YCCACCTACCHH	0.01	-4.954	0.1402	82	0.4713	11619.8	0.377
IBL1(bHLH)/Seedling-IBL1-ChIP-Seq(GSE51120)/Homer	CACGTGCC	0.01	-4.95	0.1402	109	0.6264	16367.5	0.531
ATY19(MYB)/col-ATY19-DAP-Seq(GSE60143)/Homer	YYCACCWACCAT	0.01	-4.922	0.1402	118	0.6782	18025.4	0.5848
Pho4(bHLH)/Yeast-Pho4-ChIP-Seq(GSE29506)/Homer	AAGCACGTGBGD	0.01	-4.769	0.1592	33	0.1897	3817.5	0.1239
At4g18890(BZR)/col-At4g18890-DAP-Seq(GSE60143)/Homer	NDBRCACGTGYR	0.01	-4.734	0.1618	29	0.1667	3241.7	0.1052
TCP1(TCP)/col-TCP1-DAP-Seq(GSE60143)/Homer	GGGGGCCCMMCN	0.01	-4.71	0.1627	32	0.1839	3685.1	0.1196

## Sheet: Enriched Motifs_June-Sept
Motif Name	Consensus	P-value	Log P-value	q-value (Benjamini)	# of Target Sequences with Motif(of 4140)	% of Target Sequences with Motif	# of Background Sequences with Motif(of 31722)	% of Background Sequences with Motif
n-Myc(bHLH)/mES-nMyc-ChIP-Seq(GSE11431)/Homer	VRCCACGTGG	1e-19	-46.04	0	1602	0.387	9970.3	0.3143
E-box/Arabidopsis-Promoters/Homer	GCCACGTG	1e-17	-41.14	0	1324	0.3198	8091.9	0.2551
c-Myc(bHLH)/mES-cMyc-ChIP-Seq(GSE11431)/Homer	VVCCACGTGG	1e-17	-41.02	0	1243	0.3002	7518.5	0.237
SPCH(bHLH)/Seedling-SPCH-ChIP-Seq(GSE57497)/Homer	WNBCACGTGA	1e-16	-38.72	0	2689	0.6495	18436.2	0.5813
ABF1(bZIP)/Arabidopsis-ABF1-ChIP-Seq(GSE80564)/Homer	CACGTGGC	1e-16	-36.93	0	1700	0.4106	10939.6	0.3449
USF1(bHLH)/GM12878-Usf1-ChIP-Seq(GSE32465)/Homer	SGTCACGTGR	1e-15	-35.76	0	1275	0.308	7882.8	0.2485
CLOCK(bHLH)/Liver-Clock-ChIP-Seq(GSE39860)/Homer	GHCACGTG	1e-15	-34.97	0	1496	0.3614	9500.7	0.2995
c-Myc(bHLH)/LNCAP-cMyc-ChIP-Seq(Unpublished)/Homer	VCCACGTG	1e-15	-34.55	0	1202	0.2903	7394.8	0.2331
IBL1(bHLH)/Seedling-IBL1-ChIP-Seq(GSE51120)/Homer	CACGTGCC	1e-14	-33.51	0	2451	0.592	16738.1	0.5277
At4g36780(BZR)/col-At4g36780-DAP-Seq(GSE60143)/Homer	NNNNNNCACGTGNNN	1e-14	-33.44	0	1034	0.2498	6236.7	0.1966
At5g08330(TCP)/col-At5g08330-DAP-Seq(GSE60143)/Homer	GGRCCCAC	1e-14	-33.23	0	1161	0.2804	7138.6	0.2251
bZIP68(bZIP)/col-bZIP68-DAP-Seq(GSE60143)/Homer	WGCCACGTGK	1e-14	-33.1	0	1253	0.3027	7798.9	0.2459
bHLH34(bHLH)/colamp-bHLH34-DAP-Seq(GSE60143)/Homer	HGWGRHWGACACGTG	1e-14	-32.98	0	1047	0.2529	6339.6	0.1999
TCP20(TCP)/col-TCP20-DAP-Seq(GSE60143)/Homer	GGDCCCAC	1e-14	-32.24	0	634	0.1531	3523.6	0.1111
At1g72010(TCP)/colamp-At1g72010-DAP-Seq(GSE60143)/Homer	GGDCCCAC	1e-13	-32.04	0	901	0.2176	5344.8	0.1685
ABI5(bZIP)/col-ABI5-DAP-Seq(GSE60143)/Homer	GCCACGTG	1e-13	-31.72	0	1208	0.2918	7515.8	0.237
bZIP3(bZIP)/col-bZIP3-DAP-Seq(GSE60143)/Homer	DWKNHSACGTGGCAD	1e-13	-31.46	0	1738	0.4198	11390.4	0.3591
At1g78700(BZR)/col-At1g78700-DAP-Seq(GSE60143)/Homer	NNNNCACGTGNNNNN	1e-13	-31.24	0	1019	0.2461	6189	0.1951
PIF5ox(bHLH)/Arabidopsis-PIF5ox-ChIP-Seq(GSE35062)/Homer	BCACGTGVDN	1e-13	-30.57	0	2416	0.5836	16566.6	0.5223
GBF5(bZIP)/colamp-GBF5-DAP-Seq(GSE60143)/Homer	WKNWSACGTGGCAWN	1e-12	-29.52	0	1273	0.3075	8046.1	0.2537
Max(bHLH)/K562-Max-ChIP-Seq(GSE31477)/Homer	RCCACGTGGYYN	1e-12	-29.35	0	1651	0.3988	10814.7	0.341
bZIP16(bZIP)/colamp-bZIP16-DAP-Seq(GSE60143)/Homer	TGCCACGTGD	1e-12	-28.84	0	1114	0.2691	6927.1	0.2184
PIF4(bHLH)/Seedling-PIF4-ChIP-Seq(GSE35315)/Homer	NNBCACGTGN	1e-12	-28.04	0	2644	0.6386	18434.7	0.5812
AREB3(bZIP)/col-AREB3-DAP-Seq(GSE60143)/Homer	NKGMCACGTGDCMNN	1e-12	-27.93	0	1194	0.2884	7526.1	0.2373
bZIP28(bZIP)/col-bZIP28-DAP-Seq(GSE60143)/Homer	TGCCACGTSABH	1e-11	-26.92	0	1053	0.2543	6549	0.2065
bZIP53(bZIP)/colamp-bZIP53-DAP-Seq(GSE60143)/Homer	NDNHSACGTGKMNNN	1e-11	-26.04	0	1248	0.3014	7974.2	0.2514
Dlx3(Homeobox)/Kerainocytes-Dlx3-ChIP-Seq(GSE89884)/Homer	NDGTAATTAC	1e-11	-25.33	0	3826	0.9242	28272.8	0.8914
Usf2(bHLH)/C2C12-Usf2-ChIP-Seq(GSE36030)/Homer	GTCACGTGGT	1e-10	-24.91	0	1085	0.2621	6838.1	0.2156
bZIP48(bZIP)/colamp-bZIP48-DAP-Seq(GSE60143)/Homer	DDWWKVTSACGTGGC	1e-10	-24.91	0	1328	0.3208	8592.3	0.2709
TCP7(TCP)/col-TCP7-DAP-Seq(GSE60143)/Homer	GTGGGSCCCACHHNN	1e-10	-24.86	0	1028	0.2483	6433.1	0.2028
bHLH74(bHLH)/col-bHLH74-DAP-Seq(GSE60143)/Homer	DRATCACGTGAB	1e-10	-24.83	0	633	0.1529	3680.8	0.116
ABF2(bZIP)/col-ABF2-DAP-Seq(GSE60143)/Homer	KGMCACGTGDCMHHH	1e-10	-24.76	0	919	0.222	5664.8	0.1786
bHLHE41(bHLH)/proB-Bhlhe41-ChIP-Seq(GSE93764)/Homer	KCACGTGMCN	1e-10	-24.45	0	1937	0.4679	13128.4	0.4139
bHLHE40(bHLH)/HepG2-BHLHE40-ChIP-Seq(GSE31477)/Homer	KCACGTGMCN	1e-10	-23.94	0	824	0.199	5022	0.1583
BIM2(bHLH)/col-BIM2-DAP-Seq(GSE60143)/Homer	NNNNCACGTGNN	1e-10	-23.39	0	2373	0.5732	16500.9	0.5202
PIF7(bHLH)/col-PIF7-DAP-Seq(GSE60143)/Homer	CCACGTGGNH	1e-10	-23.17	0	650	0.157	3837.8	0.121
Cbf1(bHLH)/Yeast-Cbf1-ChIP-Seq(GSE29506)/Homer	TCACGTGAYH	1e-10	-23.14	0	905	0.2186	5613.4	0.177
Pho2(bHLH)/Yeast-Pho2-ChIP-Seq(GSE29506)/Homer	CCCACGTGCT	1e-09	-22.94	0	859	0.2075	5295.3	0.1669
At1g69690(TCP)/colamp-At1g69690-DAP-Seq(GSE60143)/Homer	NHGTGGGGCCCACHW	1e-09	-22.61	0	627	0.1514	3694.8	0.1165
GBF3(bZIP)/Arabidopsis-GBF3-ChIP-Seq(GSE80564)/Homer	TGCCACGTSAYC	1e-09	-22.59	0	1380	0.3333	9053.1	0.2854
NPAS2(bHLH)/Liver-NPAS2-ChIP-Seq(GSE39860)/Homer	KCCACGTGAC	1e-09	-22.48	0	2246	0.5425	15559.2	0.4905
GBF6(bZIP)/colamp-GBF6-DAP-Seq(GSE60143)/Homer	WWTGMCACGTCABCW	1e-09	-22.21	0	990	0.2391	6245.6	0.1969
Pho4(bHLH)/Yeast-Pho4-ChIP-Seq(GSE29506)/Homer	AAGCACGTGBGD	1e-09	-21.95	0	655	0.1582	3903.3	0.1231
ATHB34(ZFHD)/colamp-ATHB34-DAP-Seq(GSE60143)/Homer	TRATTARS	1e-09	-21.82	0	3889	0.9394	28926	0.912
ATHB23(ZFHD)/col-ATHB23-DAP-Seq(GSE60143)/Homer	HTAATTARNN	1e-09	-21.55	0	3964	0.9575	29620.7	0.9339
BMAL1(bHLH)/Liver-Bmal1-ChIP-Seq(GSE39860)/Homer	GNCACGTG	1e-09	-21.19	0	3164	0.7643	22834.5	0.7199
MNT(bHLH)/HepG2-MNT-ChIP-Seq(Encode)/Homer	DGCACACGTG	1e-09	-21.03	0	2392	0.5778	16744.3	0.5279
At4g18890(BZR)/col-At4g18890-DAP-Seq(GSE60143)/Homer	NDBRCACGTGYR	1e-09	-21	0	562	0.1357	3292	0.1038
HY5(bZIP)/colamp-HY5-DAP-Seq(GSE60143)/Homer	RRTSACGTSD	1e-08	-19.02	0	2105	0.5085	14627.8	0.4612
BIM3(bHLH)/col-BIM3-DAP-Seq(GSE60143)/Homer	TWVTCACGTGAB	1e-08	-18.61	0	453	0.1094	2612.3	0.0824
MYB3R5(MYB)/col-MYB3R5-DAP-Seq(GSE60143)/Homer	THYAACGGTHAWAWT	1e-07	-18.34	0	766	0.185	4781.8	0.1508
KLF14(Zf)/HEK293-KLF14.GFP-ChIP-Seq(GSE58341)/Homer	RGKGGGCGKGGC	1e-07	-18.31	0	1556	0.3758	10521.8	0.3317
TCP1(TCP)/col-TCP1-DAP-Seq(GSE60143)/Homer	GGGGGCCCMMCN	1e-07	-17.98	0	620	0.1498	3771.9	0.1189
RLR1?/SacCer-Promoters/Homer	WTTTTCYYTTTT	1e-07	-17.92	0	3923	0.9476	29329.7	0.9247
GT3a(Trihelix)/col-GT3a-DAP-Seq(GSE60143)/Homer	WNACACGTGTYWWAW	1e-07	-17.73	0	1134	0.2739	7440.6	0.2346
ATHB24(ZFHD)/colamp-ATHB24-DAP-Seq(GSE60143)/Homer	TAATTAAS	1e-07	-17.6	0	3815	0.9215	28384	0.8949
BPC6(BBRBPC)/col-BPC6-DAP-Seq(GSE60143)/Homer	YTYTCTCTCTCTCTA	1e-07	-17.17	0	544	0.1314	3269.8	0.1031
NPAS(bHLH)/Liver-NPAS-ChIP-Seq(GSE39860)/Homer	NVCACGTG	1e-07	-16.97	0	3045	0.7355	22051.3	0.6952
Sp5(Zf)/mES-Sp5.Flag-ChIP-Seq(GSE72989)/Homer	RGKGGGCGGAGC	1e-07	-16.69	0	817	0.1973	5197.9	0.1639
TCP16(TCP)/colamp-TCP16-DAP-Seq(GSE60143)/Homer	GTGGDCCYNNNNNNN	1e-07	-16.66	0	929	0.2244	5999.4	0.1891
ZNF692(Zf)/HEK293-ZNF692.GFP-ChIP-Seq(GSE58341)/Homer	GTGGGCCCCA	1e-07	-16.52	0	284	0.0686	1539.8	0.0485
FEA4(bZIP)/Corn-FEA4-ChIP-Seq(GSE61954)/Homer	TGACGTCACS	1e-06	-16.04	0	2188	0.5285	15400.6	0.4855
ATHB25(ZFHD)/colamp-ATHB25-DAP-Seq(GSE60143)/Homer	TAATTAVB	1e-06	-15.82	0	4043	0.9766	30490	0.9613
BAM8(BES1)/col-BAM8-DAP-Seq(GSE60143)/Homer	NNWSACACGTGTSWN	1e-06	-15.38	0	597	0.1442	3689.9	0.1163
MYB3R4(MYB)/col-MYB3R4-DAP-Seq(GSE60143)/Homer	AWWTAACCGTTR	1e-06	-15.19	0	1115	0.2693	7404.1	0.2334
MITF(bHLH)/MastCells-MITF-ChIP-Seq(GSE48085)/Homer	RTCATGTGAC	1e-06	-15.12	0	2027	0.4896	14216.9	0.4482
MYB17(MYB)/colamp-MYB17-DAP-Seq(GSE60143)/Homer	GGTAGGTGRG	1e-06	-15.06	0	1749	0.4225	12114.6	0.3819
At4g31060(AP2EREBP)/colamp-At4g31060-DAP-Seq(GSE60143)/Homer	CACCGACAAW	1e-06	-14.49	0	881	0.2128	5736.4	0.1809
OBP4(C2C2dof)/col-OBP4-DAP-Seq(GSE60143)/Homer	WTTHACTTTTTB	1e-06	-14.24	0	4095	0.9891	31038.8	0.9786
Unknown6/Drosophila-Promoters/Homer	AATTTTAAAA	1e-06	-14.16	0	3993	0.9645	30058.8	0.9477
GTL1(Trihelix)/colamp-GTL1-DAP-Seq(GSE60143)/Homer	WWTTTACCKY	1e-06	-14.14	0	3769	0.9104	28097	0.8858
BIM1(bHLH)/colamp-BIM1-DAP-Seq(GSE60143)/Homer	NNNNNNVTCACGTGM	1e-06	-13.85	0	417	0.1007	2490.5	0.0785
AT1G44830(AP2EREBP)/col-AT1G44830-DAP-Seq(GSE60143)/Homer	NCCACCGACA	1e-05	-13.47	0	506	0.1222	3115.1	0.0982
E-box(bHLH)/Promoter/Homer	SSGGTCACGTGA	1e-05	-13.44	0	184	0.0444	955.1	0.0301
AT5G59990(C2C2COlike)/colamp-AT5G59990-DAP-Seq(GSE60143)/Homer	TCTCAACCGTTCATT	1e-05	-13.3	0	291	0.0703	1654.7	0.0522
CDF3(C2C2dof)/colamp-CDF3-DAP-Seq(GSE60143)/Homer	AAAAGTRM	1e-05	-13.13	0	4073	0.9838	30835.9	0.9722
At1g22810(AP2EREBP)/colamp-At1g22810-DAP-Seq(GSE60143)/Homer	BCACCGACANNN	1e-05	-13.06	0	826	0.1995	5397.5	0.1702
ATHB20(Homeobox)/colamp-ATHB20-DAP-Seq(GSE60143)/Homer	CAATHATT	1e-05	-13.06	0	3642	0.8797	27070.2	0.8535
FAR1(FAR1)/col-FAR1-DAP-Seq(GSE60143)/Homer	TKNNNYYCACGCGCY	1e-05	-12.96	0	238	0.0575	1312.8	0.0414
PABPC1(?)/MEL-PABC1-CLIP-Seq(GSE69755)/Homer	HAATAAAGNN	1e-05	-12.88	0	4121	0.9954	31343.7	0.9882
At4g38000(C2C2dof)/col-At4g38000-DAP-Seq(GSE60143)/Homer	WWWTWACTTTTT	1e-05	-12.79	0	4056	0.9797	30677.5	0.9672
DEAR2(AP2EREBP)/colamp-DEAR2-DAP-Seq(GSE60143)/Homer	HCACCGACAWHD	1e-05	-12.65	0	1664	0.4019	11597.6	0.3656
ERF38(AP2EREBP)/col-ERF38-DAP-Seq(GSE60143)/Homer	CACCGACA	1e-05	-12.57	0	811	0.1959	5309.1	0.1674
FRS9(ND)/col-FRS9-DAP-Seq(GSE60143)/Homer	RGAGAGAGAAAG	1e-05	-12.52	0	1024	0.2473	6856.4	0.2162
bZIP44(bZIP)/colamp-bZIP44-DAP-Seq(GSE60143)/Homer	NDTGCCACGTCAGCH	1e-05	-12.44	0	176	0.0425	922.4	0.0291
MYB96(MYB)/colamp-MYB96-DAP-Seq(GSE60143)/Homer	WGGTRGTTGG	1e-05	-12.29	0.0001	2798	0.6758	20326.5	0.6408
Ptf1a(bHLH)/Panc1-Ptf1a-ChIP-Seq(GSE47459)/Homer	ACAGCTGTTN	1e-05	-12.06	0.0001	2283	0.5514	16339.5	0.5151
DREB26(AP2EREBP)/col-DREB26-DAP-Seq(GSE60143)/Homer	CCACCGACAH	1e-05	-12.05	0.0001	408	0.0986	2480.7	0.0782
Sp2(Zf)/HEK293-Sp2.eGFP-ChIP-Seq(Encode)/Homer	YGGCCCCGCCCC	1e-05	-11.96	0.0001	1310	0.3164	8989.2	0.2834
ATHB40(HB)/col-ATHB40-DAP-Seq(GSE60143)/Homer	HCAATWATTG	1e-05	-11.77	0.0001	4007	0.9679	30245.6	0.9536
Lhx2(Homeobox)/HFSC-Lhx2-ChIP-Seq(GSE48068)/Homer	TAATTAGN	1e-05	-11.68	0.0001	3957	0.9558	29800.5	0.9395
MYB10(MYB)/col-MYB10-DAP-Seq(GSE60143)/Homer	YCCACCTACCHH	1e-05	-11.61	0.0001	1696	0.4097	11895.5	0.375
FHY3(FAR1)/Arabidopsis-FHY3-ChIP-Seq(GSE30711)/Homer	HHCACGCGCBTN	1e-05	-11.54	0.0001	510	0.1232	3206.1	0.1011
COG1(C2C2dof)/col-COG1-DAP-Seq(GSE60143)/Homer	DAAAAAGTGA	0.0001	-11.47	0.0001	4056	0.9797	30705.9	0.9681
REM19(REM)/colamp-REM19-DAP-Seq(GSE60143)/Homer	AAAAAAAA	0.0001	-11.32	0.0001	3940	0.9517	29661.3	0.9352
MYB63(MYB)/col-MYB63-DAP-Seq(GSE60143)/Homer	BHYACCWACCHH	0.0001	-11.28	0.0001	1886	0.4556	13351	0.4209
CEJ1(AP2EREBP)/col-CEJ1-DAP-Seq(GSE60143)/Homer	WWTGTCGGTG	0.0001	-11.21	0.0001	1586	0.3831	11090.2	0.3496
CELF2(RRM)/JSL1-CELF2-CLIP-Seq(GSE71264)/Homer	RGTGTCAG	0.0001	-11.14	0.0001	375	0.0906	2280.1	0.0719
GAGA-repeat/Arabidopsis-Promoters/Homer	CTCTCTCTCY	0.0001	-11.09	0.0002	1899	0.4587	13461.8	0.4244
Hoxd13(Homeobox)/ChickenMSG-Hoxd13.Flag-ChIP-Seq(GSE86088)/Homer	NCYAATAAAA	0.0001	-10.96	0.0002	4095	0.9891	31094.4	0.9803
Klf9(Zf)/GBM-Klf9-ChIP-Seq(GSE62211)/Homer	GCCACRCCCACY	0.0001	-10.85	0.0002	334	0.0807	2007.7	0.0633
HEB(bHLH)/mES-Heb-ChIP-Seq(GSE53233)/Homer	VCAGCTGBNN	0.0001	-10.83	0.0002	1686	0.4072	11864.9	0.3741
BZR1(BZR)/col-BZR1-DAP-Seq(GSE60143)/Homer	NNCRCACGTGCG	0.0001	-10.61	0.0002	220	0.0531	1245.6	0.0393
AT5G47660(Trihelix)/colamp-AT5G47660-DAP-Seq(GSE60143)/Homer	AWTTTTACCG	0.0001	-10.56	0.0002	3957	0.9558	29833.2	0.9406
HDG1(Homeobox)/col100-HDG1-DAP-Seq(GSE60143)/Homer	DDYAATTAATGH	0.0001	-10.54	0.0002	3794	0.9164	28438.8	0.8966
TATA-box/SacCer-Promoters/Homer	BBHWTATATA	0.0001	-10.53	0.0003	3750	0.9058	28070.3	0.885
MYB13(MYB)/col-MYB13-DAP-Seq(GSE60143)/Homer	HYCACCWACCHH	0.0001	-10.46	0.0003	2466	0.5957	17846.7	0.5627
DPL-1(E2F)/cElegans-Adult-ChIP-Seq(modEncode)/Homer	TAGCGCGC	0.0001	-10.2	0.0003	669	0.1616	4387	0.1383
Maz(Zf)/HepG2-Maz-ChIP-Seq(GSE31477)/Homer	GGGGGGGG	0.0001	-10.12	0.0004	962	0.2324	6517.4	0.2055
HOXB13(Homeobox)/ProstateTumor-HOXB13-ChIP-Seq(GSE56288)/Homer	TTTTATKRGG	0.0001	-10.12	0.0004	3782	0.9135	28354.1	0.8939
MYB(HTH)/ERMYB-Myb-ChIPSeq(GSE22095)/Homer	GGCVGTTR	0.0001	-10.12	0.0004	3144	0.7594	23178.6	0.7308
GT2(Trihelix)/colamp-GT2-DAP-Seq(GSE60143)/Homer	AMGGTAAAWWWN	0.0001	-10.09	0.0004	3902	0.9425	29371.7	0.926
ATHB53(HB)/col-ATHB53-DAP-Seq(GSE60143)/Homer	CAATAATT	0.0001	-10.08	0.0004	3819	0.9225	28666.6	0.9038
At1g36060(AP2EREBP)/colamp-At1g36060-DAP-Seq(GSE60143)/Homer	NNWWKGTCGGTG	0.0001	-9.996	0.0004	1208	0.2918	8337.7	0.2629
ATHB13(Homeobox)/col-ATHB13-DAP-Seq(GSE60143)/Homer	CAATAATT	0.0001	-9.968	0.0004	4072	0.9836	30889.9	0.9739
O2(bZIP)/Corn-O2-ChIP-Seq(GSE63991)/Homer	GCTGACGTGGCA	0.0001	-9.831	0.0005	390	0.0942	2425.2	0.0765
TFE3(bHLH)/MEF-TFE3-ChIP-Seq(GSE75757)/Homer	GTCACGTGACYV	0.0001	-9.802	0.0005	298	0.072	1791.5	0.0565
Cdx2(Homeobox)/mES-Cdx2-ChIP-Seq(GSE14586)/Homer	GYMATAAAAH	0.0001	-9.729	0.0005	3757	0.9075	28161.4	0.8879
LMI1(HB)/colamp-LMI1-DAP-Seq(GSE60143)/Homer	AATTATTG	0.0001	-9.721	0.0005	3949	0.9539	29789.4	0.9392
ATHB6(Homeobox)/Arabidopsis-HB6-ChIP-Seq(GSE80564)/Homer	CAATNATTBN	0.0001	-9.717	0.0005	3921	0.9471	29547.6	0.9316
MYB39(MYB)/col-MYB39-DAP-Seq(GSE60143)/Homer	WWAARKTAGGTGRAA	0.0001	-9.577	0.0006	1330	0.3213	9268.2	0.2922
AT3G10030(Trihelix)/colamp-AT3G10030-DAP-Seq(GSE60143)/Homer	GCCGTTAA	0.0001	-9.538	0.0006	1862	0.4498	13275.7	0.4186
MYB77(MYB)/col-MYB77-DAP-Seq(GSE60143)/Homer	NYAACBGYMC	0.0001	-9.48	0.0006	2708	0.6541	19787.4	0.6239
ATY19(MYB)/col-ATY19-DAP-Seq(GSE60143)/Homer	YYCACCWACCAT	0.0001	-9.426	0.0006	2541	0.6138	18492.8	0.583
At2g45680(TCP)/colamp-At2g45680-DAP-Seq(GSE60143)/Homer	GTGGGNCCCACNDND	0.0001	-9.327	0.0007	219	0.0529	1269.4	0.04
ZML1(C2C2gata)/colamp-ZML1-DAP-Seq(GSE60143)/Homer	ATCWYRACCGTTSRW	0.0001	-9.235	0.0008	220	0.0531	1278.3	0.0403
BBX31(Orphan)/col-BBX31-DAP-Seq(GSE60143)/Homer	NAAAAAGTDA	0.001	-9.203	0.0008	4065	0.9819	30840.1	0.9723
Knotted(Homeobox)/Corn-KN1-ChIP-Seq(GSE39161)/Homer	GAYGNGACRGGN	0.001	-9.133	0.0008	2648	0.6396	19342.2	0.6098
SPL9(SBP)/colamp-SPL9-DAP-Seq(GSE60143)/Homer	BTGTACTT	0.001	-9.119	0.0008	3502	0.8459	26100.1	0.8229
bHLH10(bHLH)/colamp-bHLH10-DAP-Seq(GSE60143)/Homer	YACCGACA	0.001	-9.066	0.0009	559	0.135	3647.7	0.115
At1g77640(AP2EREBP)/col-At1g77640-DAP-Seq(GSE60143)/Homer	TGTCGGTGGA	0.001	-9.051	0.0009	363	0.0877	2263	0.0713
ZIM(C2C2gata)/col-ZIM-DAP-Seq(GSE60143)/Homer	ATCSRACGGTYRAGA	0.001	-8.951	0.001	207	0.05	1198.3	0.0378
TF3A(C2H2)/col-TF3A-DAP-Seq(GSE60143)/Homer	NNDDGAGGAGGWNNN	0.001	-8.897	0.001	2497	0.6031	18186.8	0.5734
AT3G16280(AP2EREBP)/colamp-AT3G16280-DAP-Seq(GSE60143)/Homer	HCACCGACAHHDHHN	0.001	-8.841	0.0011	831	0.2007	5624.6	0.1773
BMYB(HTH)/Hela-BMYB-ChIP-Seq(GSE27030)/Homer	NHAACBGYYV	0.001	-8.826	0.0011	2870	0.6932	21095.1	0.6651
caudal(Homeobox)/Drosophila-Embryos-ChIP-Chip(modEncode)/Homer	GGYCATAAAW	0.001	-8.808	0.0011	3777	0.9123	28366.5	0.8943
SPL5(SBP)/colamp-SPL5-DAP-Seq(GSE60143)/Homer	NNHGTACGGHNN	0.001	-8.671	0.0012	1468	0.3546	10356.1	0.3265
MYB92(MYB)/colamp-MYB92-DAP-Seq(GSE60143)/Homer	GGTAGGTR	0.001	-8.654	0.0013	2629	0.635	19227	0.6062
MYB40(MYB)/col-MYB40-DAP-Seq(GSE60143)/Homer	TGGTAGGTRARA	0.001	-8.594	0.0013	1600	0.3865	11355	0.358
MYB99(MYB)/colamp-MYB99-DAP-Seq(GSE60143)/Homer	GGTAGGTG	0.001	-8.59	0.0013	2592	0.6261	18943.1	0.5972
At3g45610(C2C2dof)/col-At3g45610-DAP-Seq(GSE60143)/Homer	TWACTTTTTS	0.001	-8.579	0.0013	4076	0.9845	30957.2	0.976
Meis1(Homeobox)/MastCells-Meis1-ChIP-Seq(GSE48085)/Homer	VGCTGWCAVB	0.001	-8.575	0.0013	2033	0.4911	14641.6	0.4616
HOXD13(Homeobox)/Chicken-Hoxd13-ChIP-Seq(GSE38910)/Homer	NCYAATAAAA	0.001	-8.51	0.0014	4000	0.9662	30272.3	0.9544
KLF5(Zf)/LoVo-KLF5-ChIP-Seq(GSE49402)/Homer	DGGGYGKGGC	0.001	-8.494	0.0014	1206	0.2913	8409.8	0.2651
TINY(AP2EREBP)/col-TINY-DAP-Seq(GSE60143)/Homer	NNCACCGACA	0.001	-8.46	0.0015	521	0.1258	3401.1	0.1072
AT5G02460(C2C2dof)/col-AT5G02460-DAP-Seq(GSE60143)/Homer	CHCCTTTT	0.001	-8.444	0.0015	4118	0.9947	31373.8	0.9891
MYB3(MYB)/Arabidopsis-MYB3-ChIP-Seq(GSE80564)/Homer	GKTAGGTRGG	0.001	-8.421	0.0015	3427	0.8278	25533.7	0.805
ATHB6(Homeobox)/col-ATHB6-DAP-Seq(GSE60143)/Homer	AATGATTG	0.001	-8.412	0.0015	4098	0.9899	31171.1	0.9828
MGP(C2H2)/colamp-MGP-DAP-Seq(GSE60143)/Homer	TTTTGTCGTTTW	0.001	-8.289	0.0017	1515	0.3659	10734.3	0.3384
ZNF467(Zf)/HEK293-ZNF467.GFP-ChIP-Seq(GSE58341)/Homer	TGGGGAAGGGCM	0.001	-8.253	0.0017	813	0.1964	5523.3	0.1741
At2g44940(AP2EREBP)/colamp-At2g44940-DAP-Seq(GSE60143)/Homer	NYACCGACAHNNNNN	0.001	-8.248	0.0017	521	0.1258	3410.2	0.1075
SGR5(C2H2)/colamp-SGR5-DAP-Seq(GSE60143)/Homer	TTTGTCTTTTTT	0.001	-8.214	0.0018	2642	0.6382	19357.8	0.6103
DEAR3(AP2EREBP)/colamp-DEAR3-DAP-Seq(GSE60143)/Homer	BCACCGACAWNNNNN	0.001	-8.209	0.0018	799	0.193	5423.7	0.171
AT1G71450(AP2EREBP)/col-AT1G71450-DAP-Seq(GSE60143)/Homer	DHDWTGTCGGTG	0.001	-8.18	0.0018	1972	0.4763	14203.4	0.4478
dof43(C2C2dof)/colamp-dof43-DAP-Seq(GSE60143)/Homer	NAAAAAGTDA	0.001	-8.135	0.0019	4036	0.9749	30602.7	0.9648
Hoxa13(Homeobox)/ChickenMSG-Hoxa13.Flag-ChIP-Seq(GSE86088)/Homer	CYHATAAAAN	0.001	-8.116	0.0019	4134	0.9986	31561	0.995
TGA9(bZIP)/colamp-TGA9-DAP-Seq(GSE60143)/Homer	VTGACGTC	0.001	-8.076	0.002	2689	0.6495	19732.4	0.6221
At4g32800(AP2EREBP)/colamp-At4g32800-DAP-Seq(GSE60143)/Homer	DYCACCGACAHWWWH	0.001	-8.076	0.002	367	0.0886	2325.4	0.0733
TCP3(TCP)/colamp-TCP3-DAP-Seq(GSE60143)/Homer	WGTGGTCCCAAHWWW	0.001	-8.05	0.002	726	0.1754	4899.1	0.1545
MYB74(MYB)/colamp-MYB74-DAP-Seq(GSE60143)/Homer	YYYACCTACCWH	0.001	-7.97	0.0021	2777	0.6708	20425.3	0.644
ATHB5(HB)/colamp-ATHB5-DAP-Seq(GSE60143)/Homer	AATGATTG	0.001	-7.945	0.0022	4040	0.9758	30643.7	0.9661
SPL14(SBP)/col-SPL14-DAP-Seq(GSE60143)/Homer	NNWHTGTACGGAHNH	0.001	-7.93	0.0022	645	0.1558	4317.4	0.1361
At1g76110(ARID)/colamp-At1g76110-DAP-Seq(GSE60143)/Homer	ATTTAATG	0.001	-7.892	0.0023	3818	0.9222	28747	0.9063
Lhx1(Homeobox)/EmbryoCarcinoma-Lhx1-ChIP-Seq(GSE70957)/Homer	NNYTAATTAR	0.001	-7.872	0.0023	4010	0.9686	30379.8	0.9578
At4g28140(AP2EREBP)/colamp-At4g28140-DAP-Seq(GSE60143)/Homer	DCCACCGACCAW	0.001	-7.87	0.0023	583	0.1408	3872.8	0.1221
HAT5(Homeobox)/colamp-HAT5-DAP-Seq(GSE60143)/Homer	DCAATWATTG	0.001	-7.815	0.0024	2088	0.5043	15116	0.4766
AT1G77200(AP2EREBP)/colamp-AT1G77200-DAP-Seq(GSE60143)/Homer	ACCGACAHWD	0.001	-7.782	0.0025	1370	0.3309	9679.2	0.3052
ATAF1(NAC)/col-ATAF1-DAP-Seq(GSE60143)/Homer	YACGTMAY	0.001	-7.691	0.0027	3364	0.8126	25071.7	0.7905
dof24(C2C2dof)/col-dof24-DAP-Seq(GSE60143)/Homer	TWMCTTTTTG	0.001	-7.638	0.0028	4064	0.9816	30868.5	0.9732
EMB1789(C3H)/col-EMB1789-DAP-Seq(GSE60143)/Homer	TWTTTACCGYND	0.001	-7.607	0.0029	2318	0.5599	16895.1	0.5327
MYB93(MYB)/colamp-MYB93-DAP-Seq(GSE60143)/Homer	GGTAGGTGRD	0.001	-7.594	0.0029	3263	0.7882	24273.3	0.7653
At1g14580(C2H2)/colamp-At1g14580-DAP-Seq(GSE60143)/Homer	CASAAAAMGACAAAA	0.001	-7.558	0.003	1566	0.3783	11168.5	0.3521
bZIP52(bZIP)/colamp-bZIP52-DAP-Seq(GSE60143)/Homer	NDNHCAGCTGTCANN	0.001	-7.546	0.003	1918	0.4633	13837	0.4363
SPL11(SBP)/col100-SPL11-DAP-Seq(GSE60143)/Homer	YTGTACTTBH	0.001	-7.522	0.0031	1920	0.4638	13854.7	0.4368
MYB4(MYB)/col200-MYB4-DAP-Seq(GSE60143)/Homer	WAGKTAGGTARR	0.001	-7.503	0.0031	2728	0.6589	20076.9	0.633
KLF6(Zf)/PDAC-KLF6-ChIP-Seq(GSE64557)/Homer	MKGGGYGTGGCC	0.001	-7.462	0.0032	991	0.2394	6877.1	0.2168
HLF(bZIP)/HSC-HLF.Flag-ChIP-Seq(GSE69817)/Homer	RTTATGYAAB	0.001	-7.452	0.0033	3673	0.8872	27574.5	0.8694
AT2G28810(C2C2dof)/colamp-AT2G28810-DAP-Seq(GSE60143)/Homer	VAAAAAGTWA	0.001	-7.421	0.0033	4117	0.9944	31379.9	0.9893
Zac1(Zf)/Neuro2A-Plagl1-ChIP-Seq(GSE75942)/Homer	HAWGRGGCCM	0.001	-7.392	0.0034	2586	0.6246	18981.5	0.5984
AT1G69570(C2C2dof)/col-AT1G69570-DAP-Seq(GSE60143)/Homer	WAAAAGTGHH	0.001	-7.338	0.0036	3878	0.9367	29270.3	0.9228
Prop1(Homeobox)/GHFT1-PROP1.biotin-ChIP-Seq(GSE77302)/Homer	NTAATBNAATTA	0.001	-7.298	0.0037	3918	0.9464	29608.5	0.9335
MYB3R1(MYB)/col-MYB3R1-DAP-Seq(GSE60143)/Homer	WWDTDACCGTTR	0.001	-7.289	0.0037	1755	0.4239	12617.3	0.3978
KLF10(Zf)/HEK293-KLF10.GFP-ChIP-Seq(GSE58341)/Homer	GGGGGTGTGTCC	0.001	-7.255	0.0038	590	0.1425	3953	0.1246
At5g66730(C2H2)/colamp-At5g66730-DAP-Seq(GSE60143)/Homer	TTTGTCKTTTTK	0.001	-7.193	0.0041	1529	0.3693	10915.6	0.3441
bHLH28(bHLH)/col-bHLH28-DAP-Seq(GSE60143)/Homer	NHHTGTACGGAH	0.001	-7.183	0.0041	983	0.2374	6835.2	0.2155
E2F(E2F)/Hela-CellCycle-Expression/Homer	TTSGCGCGAAAA	0.001	-7.179	0.0041	129	0.0312	722.5	0.0228
ESE3(AP2EREBP)/col-ESE3-DAP-Seq(GSE60143)/Homer	GACGGTGG	0.001	-7.129	0.0043	1122	0.271	7870.6	0.2481
MYB107(MYB)/col-MYB107-DAP-Seq(GSE60143)/Homer	RGTWGGTRRR	0.001	-7.124	0.0043	3658	0.8836	27469.5	0.8661
ANL2(HB)/col-ANL2-DAP-Seq(GSE60143)/Homer	CATTAATTGC	0.001	-7.102	0.0043	3510	0.8478	26275.8	0.8284
AT3G60490(AP2EREBP)/colamp-AT3G60490-DAP-Seq(GSE60143)/Homer	NNRCCGACANNNNNN	0.001	-7.043	0.0046	562	0.1357	3760	0.1185
MYB94(MYB)/col-MYB94-DAP-Seq(GSE60143)/Homer	WGGTRGTTGGKA	0.001	-7.013	0.0047	1551	0.3746	11094.6	0.3498
E2F1(E2F)/Hela-E2F1-ChIP-Seq(GSE22478)/Homer	CWGGCGGGAA	0.001	-6.996	0.0047	204	0.0493	1230.5	0.0388
MYB51(MYB)/col-MYB51-DAP-Seq(GSE60143)/Homer	GGTAGGTG	0.001	-6.957	0.0049	2302	0.556	16821.5	0.5303
bHLH157(bHLH)/col-bHLH157-DAP-Seq(GSE60143)/Homer	KACACGTCTCTY	0.001	-6.935	0.005	750	0.1812	5134.1	0.1619
AT3G12130(C3H)/colamp-AT3G12130-DAP-Seq(GSE60143)/Homer	TMACTTTTTV	0.001	-6.927	0.005	4122	0.9957	31439.7	0.9912
PHA-4(Forkhead)/cElegans-Embryos-PHA4-ChIP-Seq(modEncode)/Homer	KTGTTTGC	0.01	-6.897	0.0051	4118	0.9947	31398.1	0.9899
ATHB18(Homeobox)/colamp-ATHB18-DAP-Seq(GSE60143)/Homer	YCAATSATTG	0.01	-6.873	0.0052	2056	0.4966	14941.5	0.4711
MS188(MYB)/colamp-MS188-DAP-Seq(GSE60143)/Homer	WARKTAGGTRRA	0.01	-6.841	0.0054	3487	0.8423	26106.3	0.8231
At4g16750(AP2EREBP)/col-At4g16750-DAP-Seq(GSE60143)/Homer	HACCGACAHA	0.01	-6.79	0.0056	1343	0.3244	9545.3	0.3009
KLF3(Zf)/MEF-Klf3-ChIP-Seq(GSE44748)/Homer	NRGCCCCRCCCHBNN	0.01	-6.726	0.006	404	0.0976	2640.8	0.0833
PTF1(TCP)/colamp-PTF1-DAP-Seq(GSE60143)/Homer	RDDGGGACCACA	0.01	-6.713	0.006	188	0.0454	1129.8	0.0356
AT3G10580(MYBrelated)/colamp-AT3G10580-DAP-Seq(GSE60143)/Homer	TACCTAACWNHW	0.01	-6.67	0.0062	2090	0.5048	15217.1	0.4798
AtIDD11(C2H2)/colamp-AtIDD11-DAP-Seq(GSE60143)/Homer	TTTGTCGTTT	0.01	-6.626	0.0065	1825	0.4408	13199.7	0.4162
DREB19(AP2EREBP)/colamp-DREB19-DAP-Seq(GSE60143)/Homer	AATGTCGGTK	0.01	-6.612	0.0066	1018	0.2459	7131.6	0.2248
HDG7(HB)/col-HDG7-DAP-Seq(GSE60143)/Homer	WGCATTTAATGC	0.01	-6.601	0.0066	1513	0.3655	10839	0.3417
E2F7(E2F)/Hela-E2F7-ChIP-Seq(GSE32673)/Homer	VDTTTCCCGCCA	0.01	-6.524	0.0071	137	0.0331	790.3	0.0249
E2F6(E2F)/Hela-E2F6-ChIP-Seq(GSE31477)/Homer	GGCGGGAARN	0.01	-6.516	0.0071	459	0.1109	3043.5	0.096
IDD2(C2H2)/colamp-IDD2-DAP-Seq(GSE60143)/Homer	HAVAAAAMGACAAAA	0.01	-6.51	0.0071	1085	0.2621	7636.1	0.2407
Unknown1/Arabidopsis-Promoters/Homer	RGGGTAWWWTHGTAA	0.01	-6.493	0.0072	997	0.2408	6983	0.2202
ATHB33(ZFHD)/col-ATHB33-DAP-Seq(GSE60143)/Homer	NGTRATTAAK	0.01	-6.483	0.0072	4037	0.9751	30658.6	0.9666
NFIL3(bZIP)/HepG2-NFIL3-ChIP-Seq(Encode)/Homer	VTTACGTAAYNNNNN	0.01	-6.46	0.0074	3433	0.8292	25698.8	0.8102
RAP21(AP2EREBP)/colamp-RAP21-DAP-Seq(GSE60143)/Homer	BCACCGACAHNN	0.01	-6.454	0.0074	470	0.1135	3125.9	0.0986
CRE(bZIP)/Promoter/Homer	CSGTGACGTCAC	0.01	-6.444	0.0074	395	0.0954	2588.8	0.0816
AT3G52440(C2C2dof)/colamp-AT3G52440-DAP-Seq(GSE60143)/Homer	DTHACTTTTT	0.01	-6.435	0.0075	4126	0.9966	31489.5	0.9928
SUT1?/SacCer-Promoters/Homer	CCCCGCGC	0.01	-6.413	0.0076	3359	0.8114	25112.8	0.7918
MYB62(MYB)/colamp-MYB62-DAP-Seq(GSE60143)/Homer	NTACCTAACT	0.01	-6.383	0.0078	3327	0.8036	24861	0.7838
DEAR5(AP2EREBP)/col-DEAR5-DAP-Seq(GSE60143)/Homer	NDWTGTCGGTGRWDN	0.01	-6.353	0.008	395	0.0954	2592.7	0.0817
ANAC047(NAC)/colamp-ANAC047-DAP-Seq(GSE60143)/Homer	WACACGTAACTT	0.01	-6.321	0.0082	1989	0.4804	14473.7	0.4563
NUC(C2H2)/col-NUC-DAP-Seq(GSE60143)/Homer	HAVAAAACGACAAAA	0.01	-6.269	0.0086	820	0.1981	5688.9	0.1794
CES-1(Homeobox)/cElegans-L1-CES1-ChIP-Seq(modEncode)/Homer	AAATTSAATTTN	0.01	-6.265	0.0086	3872	0.9353	29266.4	0.9227
IDD4(C2H2)/col-IDD4-DAP-Seq(GSE60143)/Homer	TTTGTCTTTWTB	0.01	-6.261	0.0086	3728	0.9005	28084.7	0.8854
MYB65(MYB)/colamp-MYB65-DAP-Seq(GSE60143)/Homer	RACNGTTA	0.01	-6.237	0.0088	2618	0.6324	19318.6	0.6091
Unknown(Homeobox)/Limb-p300-ChIP-Seq/Homer	SSCMATWAAA	0.01	-6.236	0.0088	3125	0.7548	23276	0.7338
BPC1(BBRBPC)/colamp-BPC1-DAP-Seq(GSE60143)/Homer	GARGAGAGAGAA	0.01	-6.226	0.0088	2047	0.4944	14924.7	0.4705
LXH9(Homeobox)/Hct116-LXH9.V5-ChIP-Seq(GSE116822)/Homer	NGCTAATTAG	0.01	-6.141	0.0095	4031	0.9737	30616.4	0.9653
HAT2(Homeobox)/colamp-HAT2-DAP-Seq(GSE60143)/Homer	CYAATSATTR	0.01	-6.139	0.0095	3896	0.9411	29471.2	0.9292
LIN-39(Homeobox)/cElegans.L3-LIN39-ChIP-Seq(modEncode)/Homer	ATGATTRATG	0.01	-6.135	0.0095	4076	0.9845	31015.1	0.9778
MYB67(MYB)/col-MYB67-DAP-Seq(GSE60143)/Homer	YYYACCTAAC	0.01	-6.093	0.0098	3087	0.7457	22987.9	0.7248
MYB30(MYB)/colamp-MYB30-DAP-Seq(GSE60143)/Homer	AGGTAGTTGG	0.01	-6.089	0.0098	2949	0.7123	21906.6	0.6907
AT1G04880(ARID)/colamp-AT1G04880-DAP-Seq(GSE60143)/Homer	AAACTATATADTATA	0.01	-6.084	0.0099	2777	0.6708	20565.6	0.6484
AT5G63260(C3H)/col-AT5G63260-DAP-Seq(GSE60143)/Homer	RAAAAAGTRA	0.01	-6.036	0.0103	4124	0.9961	31474.2	0.9923
Phox2a(Homeobox)/Neuron-Phox2a-ChIP-Seq(GSE31456)/Homer	YTAATYNRATTA	0.01	-6.001	0.0106	3627	0.8761	27281.3	0.8601
ANAC070(NAC)/colamp-ANAC070-DAP-Seq(GSE60143)/Homer	CTTRHDNHNBAAGHW	0.01	-5.957	0.011	3527	0.8519	26481.4	0.8349
SEP3(MADS)/Arabidoposis-Flower-Sep3-ChIP-Seq/Homer	CCAAAAAGGG	0.01	-5.927	0.0113	3895	0.9408	29472.3	0.9292
MYB41(MYB)/col-MYB41-DAP-Seq(GSE60143)/Homer	BYTYACCTAA	0.01	-5.915	0.0114	1162	0.2807	8253.4	0.2602
AT5G66940(C2C2dof)/col-AT5G66940-DAP-Seq(GSE60143)/Homer	NNHACTTTWT	0.01	-5.87	0.0119	4108	0.9923	31318.4	0.9874
ARF2(ARF)/col-ARF2-DAP-Seq(GSE60143)/Homer	TTGTCGGMWN	0.01	-5.797	0.0127	2971	0.7176	22101.2	0.6968
SeqBias: CG bias	SSSSSSSSSS	0.01	-5.779	0.0129	3717	0.8978	28021.3	0.8834
At1g64620(C2C2dof)/colamp-At1g64620-DAP-Seq(GSE60143)/Homer	CACTTTTT	0.01	-5.76	0.0131	3997	0.9655	30336.5	0.9564
AMYB(HTH)/Testes-AMYB-ChIP-Seq(GSE44588)/Homer	TGGCAGTTGG	0.01	-5.758	0.0131	2648	0.6396	19590.3	0.6176
DEL2(E2FDP)/col-DEL2-DAP-Seq(GSE60143)/Homer	WTTTCSCGCC	0.01	-5.746	0.0132	617	0.149	4230	0.1334
JKD(C2H2)/col-JKD-DAP-Seq(GSE60143)/Homer	TTTTGTCGTTTT	0.01	-5.744	0.0132	1389	0.3355	9970.3	0.3143
TGA4(bZIP)/colamp-TGA4-DAP-Seq(GSE60143)/Homer	RTGACGTCAKCW	0.01	-5.737	0.0132	865	0.2089	6055.4	0.1909
AtGRF6(GRF)/col-AtGRF6-DAP-Seq(GSE60143)/Homer	NTGTCAGADNNNNNN	0.01	-5.724	0.0133	1369	0.3307	9821.6	0.3097
SPL13(SBP)/col-SPL13-DAP-Seq(GSE60143)/Homer	WAHTGTACGGAH	0.01	-5.713	0.0134	389	0.094	2578.9	0.0813
TGA6(bZIP)/colamp-TGA6-DAP-Seq(GSE60143)/Homer	TGACGTCABC	0.01	-5.7	0.0135	1506	0.3638	10856.3	0.3423
SPL15(SBP)/colamp-SPL15-DAP-Seq(GSE60143)/Homer	WDWMMGTACADW	0.01	-5.673	0.0138	3128	0.7556	23342	0.7359
AT4G27900(C2C2COlike)/col-AT4G27900-DAP-Seq(GSE60143)/Homer	TCTCVACCGTTSATT	0.01	-5.661	0.0139	90	0.0217	499.5	0.0157
NST1(NAC)/colamp-NST1-DAP-Seq(GSE60143)/Homer	WRCTTRWWNWWYAAG	0.01	-5.644	0.0141	3323	0.8027	24880.9	0.7844
DAG2(C2C2dof)/col-DAG2-DAP-Seq(GSE60143)/Homer	WWTTHACTTTTT	0.01	-5.637	0.0142	4102	0.9908	31266.2	0.9858
At5g04390(C2H2)/col200-At5g04390-DAP-Seq(GSE60143)/Homer	AGTGANDN	0.01	-5.599	0.0147	4136	0.999	31614.8	0.9967
SeqBias: CA-repeat	CACACACACA	0.01	-5.443	0.0171	4138	0.9995	31642.6	0.9976
E2FA(E2FDP)/colamp-E2FA-DAP-Seq(GSE60143)/Homer	WWTGGCGCCAWWWNN	0.01	-5.359	0.0185	826	0.1995	5792.8	0.1826
Klf4(Zf)/mES-Klf4-ChIP-Seq(GSE11431)/Homer	GCCACACCCA	0.01	-5.343	0.0187	401	0.0969	2682.8	0.0846
Twist(bHLH)/HMLE-TWIST1-ChIP-Seq(Chang_et_al)/Homer	VCAKCTGGNNNCCAGMTGBN	0.01	-5.342	0.0187	140	0.0338	841.1	0.0265
E2F4(E2F)/K562-E2F4-ChIP-Seq(GSE31477)/Homer	GGCGGGAAAH	0.01	-5.311	0.0192	564	0.1362	3867.3	0.1219
AT2G20110(CPP)/colamp-AT2G20110-DAP-Seq(GSE60143)/Homer	ATTYAAATHY	0.01	-5.294	0.0194	4086	0.987	31127.5	0.9814
VRN1(ABI3VP1)/col-VRN1-DAP-Seq(GSE60143)/Homer	TTTTTTTTTT	0.01	-5.247	0.0203	2839	0.6857	21117	0.6658
AtHB32(ZFHD)/col200-AtHB32-DAP-Seq(GSE60143)/Homer	CGAATTAT	0.01	-5.218	0.0208	4029	0.9732	30629.5	0.9657
Ascl2(bHLH)/ESC-Ascl2-ChIP-Seq(GSE97712)/Homer	SSRGCAGCTGCH	0.01	-5.217	0.0208	819	0.1978	5750.2	0.1813
ANAC094(NAC)/col-ANAC094-DAP-Seq(GSE60143)/Homer	DVCGTRNNNNNYACG	0.01	-5.215	0.0208	471	0.1138	3195.4	0.1007
SPL1(SBP)/colamp-SPL1-DAP-Seq(GSE60143)/Homer	HYGTACDTWH	0.01	-5.194	0.0211	3508	0.8473	26380	0.8317
ATHB15(HB)/col-ATHB15-DAP-Seq(GSE60143)/Homer	GYAATSATTA	0.01	-5.168	0.0215	2641	0.6379	19587.5	0.6175
ANAC017(NAC)/colamp-ANAC017-DAP-Seq(GSE60143)/Homer	TMCTTGNNNNNCAAG	0.01	-5.137	0.0221	295	0.0713	1932.7	0.0609
At1g19210(AP2EREBP)/colamp-At1g19210-DAP-Seq(GSE60143)/Homer	HCACCGACCAHN	0.01	-5.105	0.0228	1943	0.4693	14228	0.4486
AT3G57600(AP2EREBP)/col-AT3G57600-DAP-Seq(GSE60143)/Homer	GGCGGTGG	0.01	-5.092	0.023	607	0.1466	4195.8	0.1323
At5g58900(MYBrelated)/colamp-At5g58900-DAP-Seq(GSE60143)/Homer	WWWTYTTATCTWWWW	0.01	-5.073	0.0233	4071	0.9833	30999.8	0.9774
CRC(C2C2YABBY)/col-CRC-DAP-Seq(GSE60143)/Homer	TWATSATA	0.01	-5.022	0.0244	4074	0.9841	31027	0.9782
VIP1(bZIP)/col-VIP1-DAP-Seq(GSE60143)/Homer	NTTGACAGCTGTCAN	0.01	-5.013	0.0246	213	0.0514	1357.7	0.0428
AT1G76880(Trihelix)/col-AT1G76880-DAP-Seq(GSE60143)/Homer	ACGGTAAAAW	0.01	-5	0.0248	2533	0.6118	18767.4	0.5917
WT1(Zf)/Kidney-WT1-ChIP-Seq(GSE90016)/Homer	MCTCCCMCRCAB	0.01	-4.958	0.0258	585	0.1413	4042.4	0.1274
dof45(C2C2dof)/col-dof45-DAP-Seq(GSE60143)/Homer	NVAWAAAGTN	0.01	-4.915	0.0268	4133	0.9983	31587.1	0.9959
CBF3(AP2EREBP)/colamp-CBF3-DAP-Seq(GSE60143)/Homer	YNRCCGACATNN	0.01	-4.908	0.0269	859	0.2075	6070	0.1914
Hoxa11(Homeobox)/ChickenMSG-Hoxa11.Flag-ChIP-Seq(GSE86088)/Homer	TTTTATGGCM	0.01	-4.893	0.0272	4126	0.9966	31513	0.9935
Bach2(bZIP)/OCILy7-Bach2-ChIP-Seq(GSE44420)/Homer	TGCTGAGTCA	0.01	-4.862	0.028	301	0.0727	1987.6	0.0627
TSO1(CPP)/col-TSO1-DAP-Seq(GSE60143)/Homer	RAATTTRAAW	0.01	-4.857	0.028	2797	0.6756	20825.5	0.6566
MYB98(MYB)/col-MYB98-DAP-Seq(GSE60143)/Homer	NWDCCGTTAC	0.01	-4.808	0.0293	823	0.1988	5809.3	0.1832
Reverb(NR),DR2/RAW-Reverba.biotin-ChIP-Seq(GSE45914)/Homer	GTRGGTCASTGGGTCA	0.01	-4.8	0.0294	107	0.0258	632.3	0.0199
HIF-1a(bHLH)/MCF7-HIF1a-ChIP-Seq(GSE28352)/Homer	TACGTGCV	0.01	-4.798	0.0294	674	0.1628	4707.9	0.1484
Trl(Zf)/S2-GAGAfactor-ChIP-Seq(GSE40646)/Homer	RGAGAGAG	0.01	-4.794	0.0294	3309	0.7993	24834.6	0.783
bZIP69(bZIP)/col-bZIP69-DAP-Seq(GSE60143)/Homer	GACAGCTGKCAW	0.01	-4.791	0.0294	104	0.0251	612.8	0.0193
SOL1(CPP)/colamp-SOL1-DAP-Seq(GSE60143)/Homer	ATTTAAATHN	0.01	-4.764	0.0301	4084	0.9865	31123.3	0.9812
MYB118(MYB)/colamp-MYB118-DAP-Seq(GSE60143)/Homer	TAWCCGTTAC	0.01	-4.763	0.0301	1106	0.2671	7924.9	0.2499
Atf3(bZIP)/GBM-ATF3-ChIP-Seq(GSE33912)/Homer	DATGASTCATHN	0.01	-4.73	0.0309	1736	0.4193	12685.4	0.3999
TCX2(CPP)/colamp-TCX2-DAP-Seq(GSE60143)/Homer	NNWWTTYRAAHN	0.01	-4.719	0.0311	4087	0.9872	31151.9	0.9822
Zfp281(Zf)/ES-Zfp281-ChIP-Seq(GSE81042)/Homer	CCCCTCCCCCAC	0.01	-4.707	0.0314	137	0.0331	839.4	0.0265
Hoxd12(Homeobox)/ChickenMSG-Hoxd12.Flag-ChIP-Seq(GSE86088)/Homer	HDGYAATGAAAN	0.01	-4.69	0.0318	4099	0.9901	31260.5	0.9856
Fra2(bZIP)/Striatum-Fra2-ChIP-Seq(GSE43429)/Homer	GGATGACTCATC	0.01	-4.653	0.0329	1316	0.3179	9512.8	0.2999
MYB121(MYB)/col-MYB121-DAP-Seq(GSE60143)/Homer	YNTACCTAACWW	0.01	-4.637	0.0333	2016	0.487	14829.4	0.4675
REB1/SacCer-Promoters/Homer	KCCGGGTAAYRR	0.01	-4.607	0.0342	463	0.1118	3171.4	0.1
