# Supplementary material for: The bud dormancy disconnect: latent buds of grapevine are dormant during summer despite a high metabolic rate
Source: J Exp Bot. 2022 Jan 11;73(7):2061–76. doi: 10.1093/jxb/erac001 (PMC8982382; doi:10.1093/jxb/erac001)
Supplement: erac001_suppl_supplementary_table_S7 [file erac001_suppl_supplementary_table_s7.xlsx]

## Sheet: Legend
Supplemental Table S7. Homologues of cell cycle, aquaporin and AP2/ERF genes and their expression patterns in the DEG data set, as used for Figure 5.

## Sheet: Cell Cycle, Auq_AP2ERF genes
	FebtoApril	ApriltoJune	JunettoSept
VIT_207s0104g01740:::AT1G02970:::WEE1 kinase homolog	0	0	3.41142
VIT_219s0085g00690:::AT1G16330:::cyclin b3;1	0	0	7.17931
VIT_218s0001g14170:::AT1G20610:::Cyclin B2;3	0	0	6.77438
VIT_218s0122g00550:::AT1G20930:::cyclin-dependent kinase B2;2	0	0	4.78046
VIT_218s0001g02060:::AT1G44110:::Cyclin A1;1	0	0	8.4597
VIT_203s0091g00280:::AT1G47230:::CYCLIN A3;4	0	0	4.9427
VIT_203s0038g02800:::AT1G76310:::CYCLIN B2;4	0	0	7.20035
VIT_218s0001g14170:::AT1G76310:::CYCLIN B2;4	0	0	6.77438
VIT_218s0122g00550:::AT1G76540:::cyclin-dependent kinase B2;1	0	0	4.78046
VIT_209s0002g05240:::AT1G80370:::Cyclin A2;4	0	0	3.27496
VIT_208s0056g00210:::AT2G38620:::cyclin-dependent kinase B1;2	0	0	5.46487
VIT_214s0068g00840:::AT3G12280:::retinoblastoma-related 1	0	0	-2.37815
VIT_217s0000g07630:::AT3G48160:::DP-E2F-like 1	0	0	6.57687
VIT_207s0129g01100:::AT3G50070:::CYCLIN D3;3	0	0	3.74829
VIT_212s0134g00500:::AT4G03270:::Cyclin D6;1	0	0	4.90345
VIT_200s0203g00160:::AT4G03270:::Cyclin D6;1	0	0	2.58691
VIT_211s0016g03650:::AT4G28980:::CDK-activating kinase 1AT	0	0	-1.03372
VIT_218s0001g09920:::AT4G34160:::CYCLIN D3;1	0	0	3.66376
VIT_207s0129g01100:::AT4G34160:::CYCLIN D3;1	0	0	3.74829
VIT_218s0001g09160:::AT4G37630:::cyclin d5;1	0	0	2.14552
VIT_213s0067g01420:::AT5G06150:::Cyclin family protein	0	0	6.71815
VIT_206s0009g02090:::AT5G06150:::Cyclin family protein	0	0	4.23506
VIT_208s0040g00930:::AT5G06150:::Cyclin family protein	0	0	7.85297
VIT_204s0008g04260:::AT5G11300:::mitotic-like cyclin 3B from Arabidopsis	0	0	7.94907
VIT_204s0008g04260:::AT5G25380:::cyclin a2;1	0	0	7.94907
VIT_218s0001g09580:::AT5G43080:::Cyclin A3;1	0	0	3.1555
VIT_200s0199g00210:::AT5G65420:::CYCLIN D4;1	0	0	4.57874
VIT_203s0180g00040:::AT5G67260:::CYCLIN D3;2	0	0	4.99682
VIT_209s0070g00080:::AT1G80760:::NOD26-like intrinsic protein 6;1	0	0	6.02268
VIT_206s0061g00730:::AT2G36830:::gamma tonoplast intrinsic protein	0	0	5.57641
VIT_208s0007g04780:::AT2G36830:::gamma tonoplast intrinsic protein	0	0	1.80988
VIT_206s0004g02850:::AT2G37170:::plasma membrane intrinsic protein 2	0	0	4.8114
VIT_213s0019g04280:::AT3G54820:::plasma membrane intrinsic protein 2;5	0	0	2.39464
VIT_203s0038g01410:::AT3G61430:::plasma membrane intrinsic protein 1A	0	0	5.23266
VIT_213s0019g00330:::AT4G01470:::tonoplast intrinsic protein 1;3	-6.41319	0	0
VIT_208s0040g03180:::AT2G28550:::related to AP2.7	0	0	4.83941
VIT_204s0008g06000:::AT5G25190:::Integrase-type DNA-binding superfamily protein	0	0	3.76632
VIT_215s0046g00310:::AT1G01250:::Integrase-type DNA-binding superfamily protein	-1.86559	-3.06461	3.65317
VIT_207s0005g00820:::AT3G16770:::ethylene-responsive element binding protein	0	0	2.26709
VIT_200s0772g00020:::AT5G10510:::AINTEGUMENTA-like 6	0	0	2.20717
VIT_214s0081g00520:::AT1G50640:::ethylene responsive element binding factor 3	0	-1.78725	2.08876
VIT_209s0002g08830:::AT1G80580:::Integrase-type DNA-binding superfamily protein	0	0	2.07436
VIT_216s0050g02400:::AT4G27950:::cytokinin response factor 4	0	0	1.93515
VIT_218s0001g08610:::AT4G37750:::Integrase-type DNA-binding superfamily protein	0	0	1.88301
VIT_202s0025g01055:::AT4G23750:::cytokinin response factor 2	0	0	1.86937
VIT_207s0151g00440:::AT4G37750:::Integrase-type DNA-binding superfamily protein	0	0	1.64132
VIT_200s1291g00010:::AT5G10510:::AINTEGUMENTA-like 6	0	0	1.55561
VIT_214s0006g02290:::AT4G32800:::Integrase-type DNA-binding superfamily protein	0	0	1.53636
VIT_207s0031g00220:::AT4G36920:::Integrase-type DNA-binding superfamily protein	0	0	1.02076
VIT_211s0016g00670:::AT1G19210:::Integrase-type DNA-binding superfamily protein	-4.71827	0	0
VIT_200s0291g00030:::AT1G24590:::DORNROSCHEN-like	4.18128	0	0
VIT_207s0141g00690:::AT1G50640:::ethylene responsive element binding factor 3	-2.50525	-2.79455	0
VIT_209s0002g01370:::AT1G72570:::Integrase-type DNA-binding superfamily protein	1.81419	0	0
VIT_218s0001g05250:::AT1G78080:::related to AP2 4	-1.82312	0	0
VIT_212s0059g00280:::AT2G20880:::Integrase-type DNA-binding superfamily protein	-2.17007	0	0
VIT_216s0013g00900:::AT5G51190:::Integrase-type DNA-binding superfamily protein	0	-3.15292	0
VIT_210s0003g00140:::AT3G15210:::ethylene responsive element binding factor 4	0	0	-1.68353
VIT_217s0000g03765:::AT1G68550:::Integrase-type DNA-binding superfamily protein	0	0	-1.79662
VIT_206s0004g08190:::AT4G27950:::cytokinin response factor 4	0	0	-1.82033
VIT_202s0234g00130:::AT4G17500:::ethylene responsive element binding factor 1	-1.88751	0	-1.83636
VIT_206s0004g00490:::AT5G19790:::related to AP2 11	0	0	-1.90304
VIT_213s0019g03550:::AT2G28550:::related to AP2.7	0	0	-2.27729
VIT_210s0003g00580:::AT5G47220:::ethylene responsive element binding factor 2	0	0	-2.48087
VIT_218s0001g10150:::AT5G67190:::DREB and EAR motif protein 2	0	0	-2.77223
VIT_213s0067g01960:::AT2G40340:::Integrase-type DNA-binding superfamily protein	0	0	-3.00785
VIT_204s0008g03400:::AT5G11590:::Integrase-type DNA-binding superfamily protein	1.43499	0	-3.64152
VIT_216s0013g00890:::AT4G17500:::ethylene responsive element binding factor 1	0	0	-3.80657
VIT_209s0002g03940:::AT5G11590:::Integrase-type DNA-binding superfamily protein	2.91911	0	-3.89003
VIT_200s0632g00010:::AT2G44940:::Integrase-type DNA-binding superfamily protein	0	0	-4.17526
VIT_200s0341g00070:::AT2G44940:::Integrase-type DNA-binding superfamily protein	0	0	-4.28296
VIT_202s0025g03170:::AT5G19790:::related to AP2 11	0	0	-4.39759
VIT_218s0072g00260:::AT5G61890:::Integrase-type DNA-binding superfamily protein	0	0	-5.28723
VIT_218s0089g01030:::AT5G25810:::Integrase-type DNA-binding superfamily protein	0	0	-5.34609
